# Supplementary material for: Longitudinal multiparameter single-cell analysis of macaques immunized with pneumococcal protein-conjugated or unconjugated polysaccharide vaccines reveals distinct antigen specific memory B cell repertoires
Source: PLoS One. 2017 Sep 14;12(9):e0183738. doi: 10.1371/journal.pone.0183738 (PMC5598952; doi:10.1371/journal.pone.0183738)
Supplement: S3 Table — (XLSX) [file pone.0183738.s006.xlsx]

## Sheet: 13vPnC Monk
13vPnC-conjugated:
Timepoint	Compartment	PS-specificity	Sequence ID	Functionality	VH Long	Isotype	VH	D Long	D	JH	JH	HCDR3 (aa)	H Length (aa)	VL(Rh)	LCDR3 (aa)	L Length (aa)	# relatives
C20871
0	ASC	4	03192013-C20871-a1-4	productive	Macmul IGHV4-2*01 F	M	4-2*01	Macmul IGHD6-3*01 F	6-3*01	Macmul IGHJ4*01 F	4*01 F	AREGDSGSFY	10				1
0	ASC	4	03192013-C20871-a6-4	productive	Macmul IGHV3-9*01 F	M	3-9*01			Macmul IGHJ4*01 F	4*01 F	ARDYYFYY	8	K2.45	MQTLQTPFT	9	1
0	ASC	4	03192013-C20871-a7-4	unproductive	Macmul IGHV4-2*01 F	G	4-2*01	Macmul IGHD2-4*01 F	2-4*01	Macmul IGHJ3*01 F	3*01 F	ARLSIVVVFTSIEYDAFDF	19				1
0	ASC	4	03192013-C20871-a10-4	productive	Macmul IGHV4-2*01 F	M	4-2*01	Macmul IGHD3-3*01 F	3-3*01	Macmul IGHJ4*01 F	4*01 F	GKGGGGY	7	K1.13	LPYNXGPRK	9	1
0	ASC	4	03192013-C20871-b6-4	productive	Macmul IGHV4-2*01 F	M	4-2*01	Macmul IGHD6-1*01 F	6-1*01	Macmul IGHJ1*01 F	1*01 F	AENGLLQGSGWYLGF	15	K6.31	QQNNSFPLT	9	1
7	MBC	4	01242013A_C20871-1W_B3-0631-0304_4_T7_IgM_VH_B3.ab	productive	Macmul IGHV3-13*01 F	M	3-13*01	Macmul IGHD7-1*01 F	7-1*01	Macmul IGHJ4*01 F	4*01 F	STVGYN	6				1
7	MBC	4	01242013A_C20871-1W_B4-0439-0402_4_T7_IgM_VH_B4.ab	productive	Macmul IGHV4-2*01 F	M	4-2*01	Macmul IGHD4-4*01 F	4-4*01	Macmul IGHJ1*01 F	1*01 F	AKENTVWGFDF	11				1
7	MBC	4	01242013A_C20871-1W_B5-0552-0203_4_T7_IgM_VH_B5.ab	productive	Macmul IGHV4-2*01 F	M	4-2*01	Macmul IGHD2-3*01 F	2-3*01	Macmul IGHJ4*01 F	4*01 F	ARPLHY	6	K2.34	VQGVFWYS	8	1
7	MBC	4	01242013A_C20871-1W_B6-1464-0706_4_T7_IgM_VH_B6.ab	productive	Macmul IGHV3-6*01 F	G	3-6*01	Macmul IGHD6-1*01 F	6-1*01	Macmul IGHJ4*01 F	4*01 F	TRGGLGDVYY	10	L2.3	SSYASSNTWV	10	1
7	MBC	4	01242013B_C20871-1W_C6-1927-0504_4_T7_IgA_VH_C6.ab	productive	Macmul IGHV3-6*01 F	G	3-6*01	Macmul IGHD3-3*01 F	3-3*01	Macmul IGHJ4*01 F	4*01 F	LRGGLGDYFY	10	L7.26	LVFYSGTNYI	10	1
7	MBC	4	01242013B_C20871-1W_C4-0946-0106_4_T7_IgM_VH_C4.ab	productive	Macmul IGHV3-6*01 F	M	3-6*01	Macmul IGHD6-2*01 F	6-2*01	Macmul IGHJ4*01 F	4*01 F	TRDYTIWGNYFYY	13	K1.15	QQYKSLPWT	9	1
7	MBC	4	01242013B_C20871-1W_C3-0226-0106_4_T7_IgM_VH_C3.ab	unproductive	Macmul IGHV4-2*01 F	M	4-2*01	Macmul IGHD1-8*01 F	1-8*01	Macmul IGHJ5-2*02 F	5-2*02	ARSPAYIVGADLYNSLDV	18	K1.15	QQYNSLPYS	9	1
28	MBC	4	04182013-C20871-A8-4	productive	Macmul IGHV3-6*01 F	M	3-6*01	Macmul IGHD3-1*01 ORF	3-1*01	Macmul IGHJ4*01 F	4*01 F	ARDSHHFYY	9	K1.9	QQHNTLPWT	9	2
28	MBC	4	04182013-C20871-A10-4	productive	Macmul IGHV3-6*01 F	M	3-6*01	Macmul IGHD1-8*01 F	1-8*01	Macmul IGHJ4*01 F	4*01 F	ASHVGATHFYF	11				1
28	MBC	4	04182013-C20871-A11-4	productive	Macmul IGHV3-6*01 F		3-6*01	Macmul IGHD6-2*01 F	6-2*01	Macmul IGHJ4*01 F	4*01 F	SRGGGSWSLFYD	12				1
28	MBC	4	04182013-C20871-C6-4	unproductive	Macmul IGHV3-6*01 F	M	3-6*01	Macmul IGHD4-4*01 F	4-4*01	Macmul IGHJ6*01 F	6*01 F	ARDANTLDYGLAF	13	K2.43	VQGIAFPYS	9	1
28	MBC	4	04182013-C20871-C8-4	productive	Macmul IGHV3-6*01 F	G	3-6*01	Macmul IGHD6-3*01 F	6-3*01	Macmul IGHJ4*01 F	4*01 F	ARGSGSWNVPGH	12	K7.5	LQSKNYPSAH	10	1
28	MBC	4	04182013-C20871-C9-4	productive	Macmul IGHV4-2*01 F	M	4-2*01	Macmul IGHD3-3*01 F	3-3*01	Macmul IGHJ1*01 F	1*01 F	ARRTGAYFEF	10				1
28	MBC	4	04182013-C20871-C10-4	productive	Macmul IGHV3-5*01 F	M	3-5*01	Macmul IGHD4-4*01 F	4-4*01	Macmul IGHJ5-1*01 F	5-1*01	ARYSNYEKWWFDV	13				1
0	ASC	6B	03192013-C20871-b8-6B	productive	Macmul IGHV4-2*01 F	M	4-2*01	Macmul IGHD6-1*01 F	6-1*01	Macmul IGHJ4*01 F	4*01 F	ARHKGAAVYFYY	12				1
0	MBC	6B	03212013-C20871-B6-2354 0603-6B	productive	Macmul IGHV4-2*01 F	M	4-2*01	Macmul IGHD1-8*01 F	1-8*01	Macmul IGHJ4*01 F	4*01 F	VRHLXGSYTFYY	12	L2.13	ISYEGRDIWV	10	1
0	MBC	6B	03212013-C20871-a8-6B	productive	Macmul IGHV3-20*01 F		3-20*01	Macmul IGHD1-8*01 F	1-8*01	Macmul IGHJ5-1*01 F	5-1*01	MGALL	5				1
0	MBC	6B	03212013-C20871-B3-2109 0503-6B	productive	Macmul IGHV3-11*01 F	M	3-11*01	Macmul IGHD6-2*01 F	6-2*01	Macmul IGHJ4*01 F	4*01 F	TRDGGGGIGPTWGLYY	16	K1.20	LPHNNYPPK	9	3
0	MBC	6B	03212013-C20871-B4-2124 0606-6B	productive	Macmul IGHV3-11*01 F	M	3-11*01	Macmul IGHD6-2*01 F	6-2*01	Macmul IGHJ4*01 F	4*01 F	TRDGGGGIGPTWGLYY	16	K1.13	PPHNNYPPK	9	1
0	MBC	6B	03212013-C20871-b1-6B	productive	Macmul IGHV4-2*01 F	M	4-2*01	Macmul IGHD3-1*01 ORF	3-1*01	Macmul IGHJ6*01 F	6*01 F	ARGHHEDDYGYYYTRPGGLDS	21				1
0	MBC	6B	03212013-C20871-B5-2127 0301-6B	productive	Macmul IGHV3-22*01 F	M	3-22*01	Macmul IGHD6-5*01 F	6-5*01	Macmul IGHJ3*01 F	3*01 F	ASARLGDTFDF	11	K3.18	LQRNNYPPT	9	1
7	MBC	6B	01242013A_C20871-1W_A7-0215-0606_6B_T7_IgM_VH_A7.a	unproductive	Macmul IGHV4-2*01 F	M	4-2*01	Macmul IGHD4-4*01 F	4-4*01	Macmul IGHJ1*01 F	1*01 F	AKENTVWGFDF	11	K2.34	GQGSHLPFT	9	1
7	MBC	6B	01242013A_C20871-1W_A8-0541-0701_6B_T7_IgM_VH_A8.a	productive	Macmul IGHV4-2*01 F	M	4-2*01	Macmul IGHD4-4*01 F	4-4*01	Macmul IGHJ1*01 F	1*01 F	AKENTVWGFDF	11	K1.7	VQHYTYPRT	9	1
7	MBC	6B	01242013A_C20871-1W_A11-1555-0306_6B_T7_IgM_VH_A11	productive	Macmul IGHV3-11*01 F	M	3-11*01	Macmul IGHD3-1*01 ORF	3-1*01	Macmul IGHJ4*01 F	4*01 F	TPLYDTVSS	9	k2.58	MQGTQVPRT	9	1
7	MBC	6B	01242013A_C20871-1W_A12-1955-0602_6B_T7_IgM_VH_A12	productive	Macmul IGHV4-2*01 F	M	4-2*01	Macmul IGHD1-8*01 F	1-8*01	Macmul IGHJ4*01 F	4*01 F	ARASYYYSEIYD	12	K1.12	QQFSSSPFT	9	1
7	MBC	6B	01242013B_C20871-1W_D3-0433-0705_6B_T7_IgG_VH_D3.a	productive	Macmul IGHV3-18*01 F	G	3-18*01	Macmul IGHD6-3*01 F	6-3*01	Macmul IGHJ5-1*01 F	5-1*01	IRDGLSGSWNWFDV	14	K1.24	LQYNNYPPLT	10	1
7	MBC	6B	01242013B_C20871-1W_D5-1143-0506_6B_T7_IgG_VH_D5.a	unproductive	Macmul IGHV4-2*01 F	G	4-2*01	Macmul IGHD4-2*01 F	4-2*01	Macmul IGHJ4*01 F	4*01 F	VRDERGYRYFDY	12	K1.32	QQDYTYPT	8	1
7	MBC	6B	01242013B_C20871-1W_D6-1146-0703_6B_T7_IgG_VH_D6.a	productive	Macmul IGHV3-13*01 F	G	3-13*01	Macmul IGHD7-1*01 F	7-1*01	Macmul IGHJ4*01 F, or Macmul IGHJ5-1*01 F or Macmul IGHJ5-2*01 F	4*01 F,	TTLGV	5	K2.44	LQANNYPPLT	10	1
7	MBC	6B	01242013B_C20871-1W_D1-0505-0705_6B_T7_IgG_VH_D1.a	unproductive	Macmul IGHV3-18*01 F	M	3-18*01	Macmul IGHD7-1*01 F	7-1*01	Macmul IGHJ4*01 F	4*01 F	NRESWGSYY	9				1
28	MBC	6B	04182013-C20871-C4-6B	productive	Macmul IGHV3-18*01 F	M	3-18*01	Macmul IGHD7-1*01 F	7-1*01	Macmul IGHJ4*01 F	4*01 F	NRESWGSYY	9	K2.34	GQAINAPPT	9	1
28	MBC	6B	04182013-C20871-A12-6B	productive	Macmul IGHV3-22*01 F		3-22*01	Macmul IGHD4-4*01 F	4-4*01	Macmul IGHJ3*01 F	3*01 F	VRERDNTAPTEDAFDF	16				1
28	MBC	6B	04182013-C20871-B1-6B	productive	Macmul IGHV4-2*01 F	G	4-2*01	Macmul IGHD3-1*01 ORF	3-1*01	Macmul IGHJ4*01 F	4*01 F	ASPTYYSDGYSYTTLYY	17	K2.44	MQHKAHPWT	9	1
28	MBC	6B	04182013-C20871-B2-6B	productive	Macmul IGHV3-9*01 F	M	3-9*01	Macmul IGHD3-3*01 F	3-3*01	Macmul IGHJ5-2*02 F	5-2*02	AKRNWGDYQNSLDV	14	K4.1	QQYYSASVH	9	1
28	MBC	6B	04182013-C20871-B3-6B	unproductive	Macmul IGHV3-9*01 F	M	3-9*01	Macmul IGHD4-1*01 ORF	4-1*01	Macmul IGHJ4*01 F	4*01 F	TRDFHDSNFCN	11	K1.15	QHYYRTPYT	9	1
28	MBC	6B	04182013-C20871-B4-6B	productive	Macmul IGHV4-2*01 F	M	4-2*01	Macmul IGHD1-8*01 F	1-8*01	Macmul IGHJ4*01 F	4*01 F	ARYMGSTLYY	10	L2.3	SSYASSSTYI	10	1
28	MBC	6B	04182013-C20871-B12-6B	productive	Macmul IGHV3-13*01 F	G	3-13*01	Macmul IGHD3-1*01 ORF	3-1*01	Macmul IGHJ4*01 F	4*01 F	TAHAY	5	L1.27	AAWDSSLSGL	10	1
28	MBC	6B	04182013-C20871-C1-6B	productive	Macmul IGHV4-2*01 F	M	4-2*01	Macmul IGHD6-3*01 F	6-3*01	Macmul IGHJ1*01 F	1*01 F	AKGSGSWNVHFDF	13				1
28	MBC	6B	04182013-C20871-C2-6B	productive	Macmul IGHV3-5*01 F	G	3-5*01	Macmul IGHD3-1*01 ORF	3-1*01	Macmul IGHJ5-1*01 F	5-1*01	TTLFPPNVF	9				1
28	MBC	6B	04182013-C20871-C3-6B	productive	Macmul IGHV4-2*01 F	M	4-2*01	Macmul IGHD7-1*01 F	7-1*01	Macmul IGHJ6*01 F	6*01 F	VRGLGILDS	9	K2.44	MQGIEYPYS	9	1
28	MBC	6B	04182013-C20871-C5-6B	productive	Macmul IGHV3-6*01 F	M	3-6*01	Macmul IGHD3-1*01 ORF	3-1*01	Macmul IGHJ4*01 F	4*01 F	TRDEFTPFS	9	K2.34	GQGTKLPRT	9	1
0	MBC	14	03212013-C20871-A3-14	unproductive	Macmul IGHV4-2*01 F	M	4-2*01	Macmul IGHD3-2*01 ORF	3-2*01	Macmul IGHJ4*01 F	4*01 F	ARSYSGYSDPVYY	13				1
0	MBC	14	03212013-C20871-A4-14	productive	Macmul IGHV3-6*01 F	M	3-6*01	Macmul IGHD6-5*01 F	6-5*01	Macmul IGHJ4*01 F	4*01 F	SKWASGLLH	9				1
0	MBC	14	03212013-C20871-A6-14	unproductive	Macmul IGHV4-2*01 F	M	4-2*01	Macmul IGHD6-1*01 F	6-1*01	Macmul IGHJ6*01 F	6*01 F	AREGGDDSGWYFGVDS	16	K1.21	QQDCTYS	7	1
7	ASC	14	012212a_C20871-1W_A1-0121-0503_14_T7_IgG_VH_A1.ab1	productive	Macmul IGHV4-2*01 F	G	4-2*01	Macmul IGHD6-3*01 F	6-3*01	Macmul IGHJ4*01 F	4*01 F	AGRYGATFD	9	L7.33	WLQYAGSLV	9	1
7	ASC	14	012212a_C20871-1W_A7-1826-0304_14_T7_IgG_VH_A7.ab1	unproductive	Macmul IGHV3-9*01 F	M	3-9*01	Macmul IGHD6-3*01 F	6-3*01	Macmul IGHJ4*01 F	4*01 F	TLRGGAAAGTLYY	13	L2.44	NSYAGSNTFL	10	1
7	MBC	14	01242013B_C20871-1W_C7-0263-0601_14_T7_IgG_VH_C7.a	productive	Macmul IGHV3-9*01 F	M	3-9*01	Macmul IGHD1-3*01 F	1-3*01	Macmul IGHJ4*01 F	4*01 F	ARDGFDSNFYY	11				1
7	ASC	14	012212b_C20871-1W_C3-1721-0707_14_T7_IgG_VH_C3.ab1	productive	Macmul IGHV3-6*01 F	M	3-6*01	Macmul IGHD4-1*01 ORF	4-1*01	Macmul IGHJ5-1*01 F	5-1*01	VRESSGYPNWFDV	13	L5.17	AIWHSSGWV	9	1
7	ASC	14	012212D_C20871-1W_C5-0548-0702_14_T7_IgG_VH_C5.ab1	productive	Macmul IGHV3-18*01 F	G	3-18*01	Macmul IGHD1-8*01 F	1-8*01	Macmul IGHJ5-2*02 F	5-2*02	ARYNPYNSLDV	11				1
7	ASC	14	012212D_C20871-1W_C9-1552-0205_14_T7_IgG_VH_C9.ab1	unproductive	Macmul IGHV4-2*01 F	G	4-2*01	Macmul IGHD6-3*01 F	6-3*01	Macmul IGHJ5-2*02 F	5-2*02	VGGQDI	6				1
7	MBC	14	01242013A_C20871-1W_B10-0334-0204_14_T7_IgM_VH_B10	productive	Macmul IGHV4-2*01 F	M	4-2*01	Macmul IGHD1-4*01 F	1-4*01	Macmul IGHJ5-1*01 F	5-1*01	AKYGEYNSWNGWFDV	15	K1.12	QQHAGNPRT	9	1
7	MBC	14	01242013B_C20871-1W_C8-1527-0601_14_T7_IgG_VH_C8.a	unproductive	Macmul IGHV4-2*01 F	G	4-2*01	Macmul IGHD2-6*01 F	2-6*01	Macmul IGHJ5-2*02 F	5-2*02	ARSYCSRGVCYNSLDV	16	K1.57	QQGYSNSYS	9	1
7	MBC	14	01242013A_C20871-1W_B12-1269-0203_14_T7_IgM_VH_B12	unproductive	Macmul IGHV1-1*01 F	M	1-1*01	Macmul IGHD2-5*01 F	2-5*01	Macmul IGHJ5-2*02 F	5-2*02	ARDIGASLDV	10	K2.44	MQHKALPYS	9	1
7	MBC	14	01242013B_C20871-1W_C9-1538-0103_14_T7_IgG_VH_C9.a	productive	Macmul IGHV4-2*01 F	G	4-2*01	Macmul IGHD1-7*01 ORF	1-7*01	Macmul IGHJ5-2*02 F	5-2*02	ARAPGGGSLDV	11	K1.12	QQYNGSPHS	9	1
7	MBC	14	01242013B_C20871-1W_C10-1038-0606_14_T7_IgG_VH_C10	productive	Macmul IGHV4-2*01 F	G	4-2*01	Macmul IGHD3-3*01 F	3-3*01	Macmul IGHJ5-2*02 F	5-2*02	ARAPGGGSLDV	11	K1.12	QQYNSAPWT	9	1
7	MBC	14	01242013B_C20871-1W_C11-2230-0604_14_T7_IgG_VH_C11	productive	Macmul IGHV4-2*01 F	G	4-2*01	Macmul IGHD7-1*01 F	7-1*01	Macmul IGHJ6*01 F	6*01 F	ARGLGILDS	9	K2.34	GQATHLLWT	9	1
7	MBC	23F	01242013B_C20871-1W_D9-1941-0405_23F_T7_IgG_VH_D9-or 4	productive	Macmul IGHV3-6*01 F	G	3-6*01	Macmul IGHD3-3*01 F	3-3*01	Macmul IGHJ4*01 F	4*01 F	ARNVGIKY	8	K2.58	MQGIQLPLT	9	1
7	MBC	23F	01242013A_C20871-1W_A1-0216-0103_23F_T7_IgA_VH_A1.	productive	Macmul IGHV4-2*01 F	A	4-2*01	Macmul IGHD6-3*01 F	6-3*01	Macmul IGHJ6*01 F	6*01 F	VRGTGAYGLDS	11	K.2.51	RETQPPSR	8	2
7	MBC	23F	01242013B_C20871-1W_D8-0625-0105_23F_T7_IgG_VH_D8.	productive	Macmul IGHV4-2*01 F	G	4-2*01	Macmul IGHD2-5*01 F	2-5*01	Macmul IGHJ4*01 F	4*01 F	ARSRPGCSCFGYY	13				1
7	MBC	23F	01242013A_C20871-1W_A2-1250-0302_23F_T7_IgM_VH_A2.	productive	Macmul IGHV4-2*01 F	M	4-2*01	Macmul IGHD2-5*01 F	2-5*01	Macmul IGHJ4*01 F	4*01 F	ARSRPGCSCFGFY	13	K8.43	ALYVRSGFWV	10	2
28	MBC	23F	04182013-C20871-B10-23F	productive	Macmul IGHV4-2*01 F	M	4-2*01	Macmul IGHD2-5*01 F	2-5*01	Macmul IGHJ4*01 F	4*01 F	ARSRPGCSCFGFY	13				1
28	MBC	23F	04182013-C20871-B6-23F	productive	Macmul IGHV4-2*01 F	G	4-2*01	Macmul IGHD2-5*01 F	2-5*01	Macmul IGHJ4*01 F	4*01 F	ARSHPGCSCFGYF	13				1
28	MBC	23F	04182013-C20871-B7-23F	productive	Macmul IGHV3-6*01 F	G	3-6*01	Macmul IGHD4-2*01 F	4-2*01	Macmul IGHJ4*01 F	4*01 F	TRTGYSVYSYYY	12	K1.9	LQYKSSPYS	9	1
28	MBC	23F	04182013-C20871-B8-23F	productive	Macmul IGHV4-2*01 F	M	4-2*01	Macmul IGHD6-3*01 F	6-3*01	Macmul IGHJ1*01 F	1*01 F	AKGSGSWNVHFDF	13	L1.16	AAWDDSLSGRV	11	2
28	MBC	23F	04182013-C20871-B11-23F	productive	Macmul IGHV4-2*01 F	M	4-2*01	Macmul IGHD4-1*01 ORF	4-1*01	Macmul IGHJ3*01 F	3*01 F	ARAVATQNDAFDF	13				1
C20854
7	ASC	4	0211A_C20854-1W_C4-1565-0105_4_T7_IgG_VH_C4.ab1	unproductive	Macmul IGHV2-1*01 F	G	2-1*01	Macmul IGHD3-1*01 ORF	3-1*01	Macmul IGHJ5-1*01 F	5-1*01	VRVNYEDDNGYIYSGPNWFDV	21				1
7	MBC	4	02142013A_C20854-1W_B8-0851-0501_4_T7_IgG_VH_B8-4.	unproductive	Macmul IGHV3-6*01 F	G	3-6*01	Macmul IGHD4-2*01 F	4-2*01	Macmul IGHJ4*01 F	4*01 F	STGLQFLGSLTPY	13	K2.44	VQAIAFPWT	9	6
7	MBC	4	02142013B_C20854-1W_C4-0451-0702_4_T7_IgG_VH_C4.-4	productive	Macmul IGHV3-6*01 F	G	3-6*01	Macmul IGHD3-1*01 ORF	3-1*01	Macmul IGHJ4*01 F	4*01 F	STGLQFFSGT	10				1
7	MBC	4	02142013B_C20854-1W_C1-1016-0503_4_T7_IgG_VH_C1-4	productive	Macmul IGHV3-18*01 F	G	3-18*01	Macmul IGHD1-8*01 F	1-8*01	Macmul IGHJ4*01 F	4*01 F	SNGGGGPNNY	10				1
7	MBC	4	02142013B_C20854-1W_C5-2113-0407_4_T7_IgG_VH_C5.-4	productive	Macmul IGHV3-18*01 F	G	3-18*01	Macmul IGHD1-8*01 F	1-8*01	Macmul IGHJ4*01 F	4*01 F	SNGGGGANNN	10	K2.44	VQAIAFPWT	9	1
7	MBC	4	02142013B_C20854-1W_C7-2426-0307_4_T7_IgG_VH_C7.-4	productive	Macmul IGHV3-6*01 F	G	3-6*01	Macmul IGHD3-1*01 ORF	3-1*01	Macmul IGHJ5-1*01 F	5-1*01	ATGQQFLISSV	11				1
0	MBC	6B	04022013-C20854-A2-6B	unproductive	Macmul IGHV4-2*01 F	G	4-2*01	Macmul IGHD3-1*01 ORF	3-1*01	Macmul IGHJ5-2*02 F	5-2*02	ARNLGYFPMYASLDV	15				1
7	ASC	6B	0211a_C20854-1W_B1-1946-0307_6B_T7_IgG_VH_B1.ab1	productive	Macmul IGHV3-9*01 F	G	3-9*01	Macmul IGHD6-2*01 F	6-2*01	Macmul IGHJ4*01 F	4*01 F	AKGGSWSFRY	10				1
7	ASC	6B	0211a_C20854-1W_B2-1869-0105_6B_T7_IgG_VH_B2.ab1	productive	Macmul IGHV3-13*01 F	G	3-13*01	Macmul IGHD6-1*01 F	6-1*01	Macmul IGHJ4*01 F	4*01 F	ASEASSSIR	9	K1.9	HIIPVPFFX	9	1
7	ASC	6B	0211B_C20854-1W_D3-1151-0607_6B_T7_IgG_VH_D3.ab1	productive	Macmul IGHV3-18*01 F	G	3-18*01	Macmul IGHD1-8*01 F	1-8*01	Macmul IGHJ4*01 F	4*01 F	TSGSYRYS	8	K1.57	PPGYWTPSN	9	1
7	ASC	6B	0211B_C20854-1W_D6-1163-0204_6B_T7_IgG_VH_D6.ab1	productive	Macmul IGHV3-18*01 F	G	3-18*01	Macmul IGHD2-4*01 F	2-4*01	Macmul IGHJ4*01 F	4*01 F	ATGSYRYS	8	K1.20	HRVIMALRT	9	1
7	ASC	6B	0211B_C20854-1W_D7-0465-0307_6B_T7_IgG_VH_D7.ab1	unproductive	Macmul IGHV3-7*01 F	M	3-7*01	Macmul IGHD1-8*01 F	1-8*01	Macmul IGHJ5-1*01 F	5-1*01	TRVLVSGRYRPYNWFDV	17				1
7	MBC	6B	02142013B_C20854-1W_C9-0724-0604_6B_T7_IgG_VH_C9.-6B	productive	Macmul IGHV4-2*01 F	G	4-2*01	Macmul IGHD4-3*01 F	4-3*01	Macmul IGHJ4*01 F	4*01 F	ATDGRFGNYDLIYY	14				1
7	MBC	6B	02142013B_C20854-1W_C11-0147-0205_6B_T7_IgG_VH_C1-6B	productive	Macmul IGHV4-2*01 F		4-2*01	Macmul IGHD1-8*01 F	1-8*01	Macmul IGHJ3*01 F	3*01 F	ARGRMGAFDF	10				1
7	ASC	14	0211A_C20854-1W_C5-0424-0404_14_T7_IgG_VH_C5.ab1	productive	Macmul IGHV3-13*01 F	G	3-13*01	Macmul IGHD2-3*01 F	2-3*01	Macmul IGHJ5-1*01 F	5-1*01	STNAWFDF	8				1
7	ASC	14	0211B_C20854-1W_C8-1350-0206_14_T7_IgG_VH_C8.ab1	productive	Macmul IGHV4-2*01 F	G	4-2*01	Macmul IGHD5-1*01 ORF	5-1*01	Macmul IGHJ4*01 F	4*01 F	ARYSYGYY	8				2
7	MBC	14	02142013A_C20854-1W_B2-0743-0707_14_T7_IgG_VH_B2-14	productive	Macmul IGHV3-7*01 F	G	3-7*01	Macmul IGHD6-2*01 F	6-2*01	Macmul IGHJ4*01 F	4*01 F	AKGGSWSFYH	10				1
7	MBC	14	02142013A_C20854-1W_B3-0747-0504_14_T7_IgG_VH_B3-14	productive	Macmul IGHV4-2*01 F		4-2*01	Macmul IGHD6-2*01 F	6-2*01	Macmul IGHJ1*01 F	1*01 F	ARGAGYSSYAEYFEF	15				1
7	MBC	14	02142013B_C20854-1W_D10-0911-0603_14_T7_IgG_VH_D10-14	productive	Macmul IGHV3-9*01 F		3-9*01	Macmul IGHD6-3*01 F	6-3*01	Macmul IGHJ4*01 F	4*01 F	ATGAGGSWSPAD	12				1
7	MBC	14	02142013B_C20854-1W_D11-0128-0305_14_T7_IgG_VH_D11-14	productive	Macmul IGHV4-2*01 F	M	4-2*01	Macmul IGHD6-1*01 F	6-1*01	Macmul IGHJ6*01 F	6*01 F	AKYQGRALDS	10	L1.30	QSYDNSLSVYI	11	1
7	MBC	14	02142013B_C20854-1W_D12-1454-0705_14_T7_IgG_VH_D12-14	productive	Macmul IGHV3-9*01 F	M	3-9*01	Macmul IGHD2-2*01 F	2-2*01	Macmul IGHJ6*01 F	6*01 F	AKGRGGYYGLDS	12				1
7	ASC	23F	0211a_C20854-1W_A1-1448-0105_23f_T7_IgG_VH_A1.ab1	unproductive	Macmul IGHV4-2*01 F	G	4-2*01	Macmul IGHD2-1*01 F	2-1*01	Macmul IGHJ3*01 F	3*01 F	TRGRTAWGAFDL	12				1
7	ASC	23F	0211a_C20854-1W_A2-1606-0606_23f_T7_IgG_VH_A1.ab1	productive	Macmul IGHV3-7*01 F	G	3-7*01	Macmul IGHD3-2*01 ORF	3-2*01	Macmul IGHJ5-1*01 F	5-1*01	CRERGYGSGSYIGDNWFDV	19				1
7	ASC	23F	0211a_C20854-1W_A4-2042-0602_23f_T7_IgG_VH_A4.ab1	productive	Macmul IGHV4-2*01 F	G	4-2*01	Macmul IGHD5-3*01 ORF	5-3*01	Macmul IGHJ3*01 F	3*01 F	ARDRRYGRYIHDAFDF	16	K3.30	YQYSNGYR	8	1
7	MBC	23F	02142013A_C20854-1W_A8-0541-0701_23F_T7_IgG_VH_A8.	productive	Macmul IGHV4-2*01 F	G	4-2*01	Macmul IGHD5-3*01 ORF	5-3*01	Macmul IGHJ3*01 F	3*01 F	ARDRRYSRYIHDAFDF	16	K3.3	YQYNNGYS	8	1
7	ASC	23F	0211a_C20854-1W_A5-1954-0706_23f_T7_IgG_VH_A5.ab1	unproductive	Macmul IGHV4-2*01 F	G	4-2*01	Macmul IGHD2-1*01 F	2-1*01	Macmul IGHJ3*01 F	3*01 F	ARGSTAWGAFDF	12	K1.21	GQHLIIYPPL	10	1
7	ASC	23F	0128a_C20903-1W_A3-1362-0201_23f_T7_IgG_VH_A3.ab1	productive	Macmul IGHV4-2*01 F	M	4-2*01	Macmul IGHD6-1*01 F	6-1*01	Macmul IGHJ5-1*01 F	5-1*01	ARLFIAAAGTGGDRFDV	17				1
7	MBC	23F	02142013A_C20854-1W_A4-0120-0703_23F_T7_IgG_VH_A4.	unproductive	Macmul IGHV4-2*01 F	M	4-2*01	Macmul IGHD3-3*01 F	3-3*01	Macmul IGHJ5-1*01 F	5-1*01	ARAQTRYNIWTGYKYNWFDV	20	K1.9	AHGNGFPWT	9	1
7	MBC	23F	02142013A_C20854-1W_A5-0420-0505_23F_T7_IgG_VH_A5.	unproductive	Macmul IGHV3-6*01 F	M	3-6*01	Macmul IGHD4-1*01 ORF	4-1*01	Macmul IGHJ5-1*01 F	5-1*01	ARVGVYGRNYGRDWFDV	17	L5.32	DLGPKG	6	1
7	MBC	23F	02142013A_C20854-1W_A7-1226-0106_23F_T7_IgG_VH_A7.	productive	Macmul IGHV3-18*01 F	G	3-18*01	Macmul IGHD4-1*01 ORF	4-1*01	Macmul IGHJ4*01 F	4*01 F	TTYYGSGYYY	10				1
7	MBC	23F	02142013B_C20854-1W_D3-0720-0607_23F_T7_IgG_VH_D3.	productive	Macmul IGHV3-6*01 F		3-6*01	Macmul IGHD6-1*01 F	6-1*01	Macmul IGHJ4*01 F	4*01 F	TRDWADGSGFP	11	L5.32	GIWDSNAYI	9	1
7	MBC	23F	02142013B_C20854-1W_D4-1218-0301_23F_T7_IgG_VH_D4.	productive	Macmul IGHV3-9*01 F		3-9*01	Macmul IGHD2-5*01 F	2-5*01	Macmul IGHJ5-2*02 F	5-2*02	ARPDCAGSGCWSLAV	15				1
7	MBC	23F	02142013B_C20854-1W_D6-0857-0603_23F_T7_IgG_VH_D6.	productive	Macmul IGHV4-2*01 F	M	4-2*01	Macmul IGHD1-2*01 F	1-2*01	Macmul IGHJ5-2*02 F	5-2*02	ARYSRFNSFDV	11	L5.32	AINSGAY	7	2
7	MBC	23F	02142013B_C20854-1W_D8-1918-0401_23F_T7_IgG_VH_D8.	productive	Macmul IGHV4-2*01 F	G	4-2*01	Macmul IGHD1-1*01 F	1-1*01	Macmul IGHJ5-2*02 F	5-2*02	ARYSRLNSFDL	11				1
7	MBC	23F	02142013B_C20854-1W_D7-2211-0706_23F_T7_IgG_VH_D7.	productive	Macmul IGHV3-6*01 F	G	3-6*01	Macmul IGHD3-1*01 ORF	3-1*01	Macmul IGHJ4*01 F	4*01 F	STGLQFFSGT	10				1
7	MBC	23F	02142013B_C20854-1W_D9-2433-0303_23F_T7_IgG_VH_D9.	unproductive	Macmul IGHV1-1*01 F		1-1*01	Macmul IGHD2-1*01 F	2-1*01	Macmul IGHJ4*01 F	4*01 F	ARKRAIGIWTGNFYF	15				1
C20882
0	ASC	4	12252013-C20882-A9-1845 0702-4	productive	Macmul IGHV4-2*01 F		4-2*01	Macmul IGHD3-3*01 F	3-3*01	Macmul IGHJ1*01 F	1*01 F	STSGTHYYYSDYYRY	15	K1.57	QQGYSYPHT	9	1
0	ASC	4	12252013-C20882-B1-1038 0607-4	unproductive	Macmul IGHV1-1*01 F		1-1*01	Macmul IGHD1-4*01 F	1-4*01	Macmul IGHJ6*01 F	6*01 F	ARGGRLAGTTSATVWI	16	K1.37	QQYDDLPPT	9	1
7	ASC	4	121712a_C20882-1W_B1-1554-0201_4_T7_IgG_VH_B1.ab1	productive	Macmul IGHV3-6*01 F	G	3-6*01	Macmul IGHD1-8*01 F	1-8*01	Macmul IGHJ5-2*02 F	5-2*02	TRGAGGAYNSLEV	13	L2.9	CAYRSGSTYF	10	1
7	ASC	4	121712b_C20882-1W_B12-1629-0501_4_T7_IgG_VH_B12.ab	productive	Macmul IGHV3-6*01 F	G	3-6*01	Macmul IGHD1-1*01 F	1-1*01	Macmul IGHJ5-2*02 F	5-2*02	ARGAAGSYNSIDV	13	K1.61	QQHDNSPYS	9	1
7	ASC	4	121712B_C20882-1W_B5-0808-0302_4_T7_IgG_VH_B5.ab1	unproductive	Macmul IGHV4-2*01 F	G	4-2*01	Macmul IGHD4-1*01 ORF	4-1*01	Macmul IGHJ4*01 F	4*01 F	AREDGSNSYYFYY	13	K1.9	QQYNSAPLT	9	1
7	ASC	4	121712b_C20882-1W_B6-0124-0606_4_T7_IgG_VH_B6.ab1	productive	Macmul IGHV3-6*01 F	G	3-6*01	Macmul IGHD3-1*01 ORF	3-1*01	Macmul IGHJ4*01 F	4*01 F	TRDFTPGSQNFYY	13	K2.34	GQGTSVPYS	9	1
7	MBC	4	122012a_C20882-1W_B3-0319-0702_4_T7_IgG_VH_B3.ab	productive	Macmul IGHV3-6*01 F	G	3-6*01	Macmul IGHD3-4*01 F	3-4*01	Macmul IGHJ4*01 F	4*01 F	TRGPHLGEWLLNY	13	K2.46	MQHKALPYN	9	1
7	ASC	4	121712b_C20882-1W_B9-1713-0402_4_T7_IgG_VH_B9.ab1	productive	Macmul IGHV3-6*01 F	G	3-6*01	Macmul IGHD3-1*01 ORF	3-1*01	Macmul IGHJ4*01 F	4*01 F	TRDSTTGSQVFYY	13	K2.34	GQGTKVPYS	9	1
7	ASC	4	121712b_C20882-1W_B7-0339-0301_4_T7_IgG_VH_B7.ab1	productive	Macmul IGHV3-6*01 F	G	3-6*01	Macmul IGHD4-2*01 F	4-2*01	Macmul IGHJ6*01 F	6*01 F	TRDRGGGTGLDS	12	K1.57	QHSWRSPYS	9	1
7	ASC	4	121712b_C20882-1W_B8-0854-0504_4_T7_IgM_VH_B8.ab1	productive	Macmul IGHV3-9*01 F	M	3-9*01	Macmul IGHD2-3*01 F	2-3*01	Macmul IGHJ4*01 F	4*01 F	ASLTAHPSGYFDY	13	K1.19	LQYNSYPLT	9	1
7	MBC	4	122012a_C20882-1W_B1-0714-0703_4_T7_IgM_VH_B1.ab	productive	Macmul IGHV3-18*01 F	M	3-18*01	Macmul IGHD2-5*01 F	2-5*01	Macmul IGHJ6*01 F	6*01 F	TTVYCPVSGCCGLDS	15				1
7	MBC	4	122012a_C20882-1W_B2-0502-0304_4_T7_IgM_VH_B2.ab	productive	Macmul IGHV3-18*01 F	M	3-18*01	Macmul IGHD3-2*01 ORF	3-2*01	Macmul IGHJ6*01 F	6*01 F	TTVYCPVNGCCGLDS	15				1
7	MBC	4	122012a_C20882-1W_B4-0521-0702_4_T7_IgG_VH_B4.ab	productive	Macmul IGHV3-6*01 F	G	3-6*01	Macmul IGHD1-8*01 F	1-8*01	Macmul IGHJ4*01 F	4*01 F	VRGGLGATYS	10	L1.30	QSSDNSLNVR	10	1
7	MBC	4	122012a_C20882-1W_B5-0438-0203_4_SP6_IgG_VH_B5.ab	unproductive	Macmul IGHV3-6*01 F	G	3-6*01	Macmul IGHD4-3*01 F	4-3*01	Macmul IGHJ4*01 F	4*01 F	SRAXLIGNYLWK	12	L2.9	CSYRSGSTYI	10	1
28	ASC	4	12212012-C20882-a3- 0745 0402-4	productive	Macmul IGHV4-2*01 F		4-2*01	Macmul IGHD1-2*01 F	1-2*01	Macmul IGHJ5-1*01 F	5-1*01	ATHLYTWNNWRFEV	14		QEYDDLPMFS	10	1
28	ASC	4	12212012-C20882-a4- 0858 0405-4	productive	Macmul IGHV4-2*01 F		4-2*01	Macmul IGHD3-2*01 ORF	3-2*01	Macmul IGHJ1*01 F	1*01 F	AIGNGNYYGSGYTEYFEF	18	K1.61	QQHDNSPYS	9	1
28	ASC	4	12212012-C20882-a5- 0667 0103-4	productive	Macmul IGHV3-18*01 F		3-18*01	Macmul IGHD2-5*01 F	2-5*01	Macmul IGHJ6*01 F	6*01 F	TRGLKPYCTGSGCPMSGYGLDS	22	K2.46	MQHKALPLT	9	1
28	ASC	4	12212012-C20882-a7-1425 0107-4	productive	Macmul IGHV3-14*01 F		3-14*01	Macmul IGHD6-3*01 F	6-3*01	Macmul IGHJ4*01 F	4*01 F	AGVGGSWYFNS	11	L5.38	AIGHSSGPSV	10	1
28	ASC	4	12212012-C20882-a8-1425 0606-4	productive	Macmul IGHV4-2*01 F		4-2*01	Macmul IGHD4-1*01 ORF	4-1*01	Macmul IGHJ3*01 F	3*01 F	AREGYGSNPYY	11	L5.38	KTGYGNAC	8	1
28	ASC	4	12212012-C20882-a9-0748 0203-4	unproductive	Macmul IGHV4-2*01 F		4-2*01	Macmul IGHD4-4*01 F	4-4*01	Macmul IGHJ4*01 F	4*01 F	ARVGEYSIEGSHDDY	15	K1.61	QQYDNFPLT	9	1
28	ASC	4	12212012-C20882-a11-1925 0503-4	unproductive	Macmul IGHV3-13*01 F		3-13*01	Macmul IGHD3-3*01 F	3-3*01	Macmul IGHJ6*01 F	6*01 F	TTDPRTEYWGDYYGSYGLDS	20	L1.16	AAWDDSLSGY	10	1
28	ASC	4	12212012-C20882-b1-0751 0306-4	productive	Macmul IGHV3-7*01 F		3-7*01	Macmul IGHD4-1*01 ORF	4-1*01	Macmul IGHJ5-1*01 F, or Macmul IGHJ5-2*01 F	5-1*01	TRESETVAH	9				1
28	ASC	4	04162013-C20882-C4-4	productive	Macmul IGHV4-2*01 F		4-2*01	Macmul IGHD4-3*01 F	4-3*01	Macmul IGHJ6*01 F	6*01 F	ARGGTFYGLDS	11				1
28	MBC	4	12232012-C20882-C8-1059 0305-4	unproductive	Macmul IGHV3-9*01 F		3-9*01	Macmul IGHD6-3*01 F	6-3*01	Macmul IGHJ4*01 F	4*01 F	ARRYSGSGVDFDY	13	K1.12	QHSYGTPYS	9	1
28	MBC	4	12232012-C20882-C9-0767 0202-4	unproductive	Macmul IGHV3-14*01 F, or Macmul IGHV3-9*01 F		3-14*01/3-9*01	Macmul IGHD6-3*01 F	6-3*01	Macmul IGHJ4*01 F	4*01 F	ARRYSGSGVDFDY	13	K1.12	QHSYGTPYS	9	1
0	MBC	6B	12272013-C20882-A3-1042 0304-6B	productive	Macmul IGHV3-6*01 F	M	3-6*01	Macmul IGHD4-1*01 ORF	4-1*01	Macmul IGHJ4*01 F	4*01 F	TLRSLPPIYYFYY	13	L2.3	CSYTTSSTWV	10	1
0	MBC	6B	12272013-C20882-A6-1828 0403-6B	unproductive	Macmul IGHV3-20*01 F	M	3-20*01	Macmul IGHD3-3*01 F	3-3*01	Macmul IGHJ6*01 F	6*01 F	TKGGGLDS	8	K2.34	GQGTQWPFT	9	1
0	MBC	6B	12272013-C20882-A7-1328 0103-6B	unproductive	Macmul IGHV3-6*01 F	M	3-6*01	Macmul IGHD3-3*01 F	3-3*01	Macmul IGHJ4*01 F	4*01 F	A*DPQTYFYSEYYPY	15	K2.39	AHSIAFPWT	9	1
0	MBC	6B	12272013-C20882-A8-1551 0307-6B	productive	Macmul IGHV3-9*01 F	G	3-9*01	Macmul IGHD3-1*01 ORF	3-1*01	Macmul IGHJ4*01 F	4*01 F	VRDAPGYNFWAGYHGQY	17	K1.15	QQYSAFPYS	9	1
0	MBC	6B	12272013-C20882-A9-1660 0607-6B	productive	Macmul IGHV4-2*01 F	M	4-2*01	Macmul IGHD4-2*01 F	4-2*01	Macmul IGHJ4*01 F	4*01 F	ARTEPRYSGYRMGTYY	16	L2.7	SSYAGSNTLL	10	1
0	MBC	6B	12272013-C20882-A10-1369 0305-6B	unproductive	Macmul IGHV3-6*01 F	M	3-6*01			Macmul IGHJ1*01 F	1*01 F	TIGRCSWCSLGE	12	K1.7	LQYQTAPYS	9	1
7	ASC	6B	121712a_C20882-1W_A4-0623-0207_6B_SP6_IgM_VH_A4.ab	productive	Macmul IGHV3-24*01 P	M	3-24*01	Macmul IGHD4-2*01 F	4-2*01	Macmul IGHJ4*01 F	4*01 F	ARADLTVGKGGFYF	14	K1.13	LQHNSYPWT	9	1
7	ASC	6B	121712a_C20882-1W_A8-1054-0204_6B_T7_IgG_VH_A8.ab1	productive	Macmul IGHV3-7*01 F	G	3-7*01	Macmul IGHD4-2*01 F	4-2*01	Macmul IGHJ4*01 F	4*01 F	ARADLTVGKGGFYY	14	K1.13	LQHNTYPWS	9	1
7	ASC	6B	121712b_C20882-1W_c4-0849-0505_6B_T7_IgG_VH_c4.ab1	productive	Macmul IGHV3-9*01 F	G	3-9*01	Macmul IGHD4-2*01 F	4-2*01	Macmul IGHJ4*01 F	4*01 F	ARADLTVGKGGFYF	14	K1.21	LQHNSYPWT	9	1
7	ASC	6B	121712b_C20882-1W_c5-0206-0406_6B_T7_IgG_VH_c5.ab1	unproductive	Macmul IGHV1-1*01 F	G	1-1*01	Macmul IGHD6-1*01 F	6-1*01	Macmul IGHJ4*01 F	4*01 F	AREGGLTSHRTYSSGGGFDY	20	K1.57	QQGYSYPWT	9	1
7	ASC	6B	121712b_C20882-1W_c6-2406-0601_6B_T7_IgG_VH_c6.ab1	productive	Macmul IGHV5-2*01 F	G	5-2*01	Macmul IGHD2-2*01 F	2-2*01	Macmul IGHJ6*01 F	6*01 F	ARQGYGSGYLYYGLDS	16	K1.21	QHGYGTPWT	9	1
7	ASC	6B	121712b_C20882-1W_c7-2032-0204_6B_T7_IgG_VH_c7.ab1	productive	Macmul IGHV4-2*01 F	G	4-2*01	Macmul IGHD1-5*01 ORF	1-5*01	Macmul IGHJ4*01 F	4*01 F	ARAEEGITGTTAVYY	15	L5.23	EIWHDGIKANF	11	1
7	ASC	6B	121712b_C20882-1W_D4-0936-0602_6B_T7_IgG_VH_D4.ab1	productive	Macmul IGHV3-22*01 F	G	3-22*01	Macmul IGHD3-1*01 ORF	3-1*01	Macmul IGHJ1*01 F	1*01 F	ARGLWWYYEDDYRYNYSSDYFDD	23	L5.32	AIGHNTIGL	9	1
7	ASC	6B	121712b_C20882-1W_D5-1235-0603_6B_T7_IgG_VH_D5.ab1	productive	Macmul IGHV3-14*01 F	G	3-14*01	Macmul IGHD2-1*01 F	2-1*01	Macmul IGHJ6*01 F	6*01 F	AGDAGCPGSACYGLDS	16	L5.23	VIEYGRPSR	9	1
7	ASC	6B	121712b_C20882-1W_D6-0938-0206_6B_T7_IgG_VH_D6.ab1	productive	Macmul IGHV3-7*01 F	G	3-7*01	Macmul IGHD4-2*01 F	4-2*01	Macmul IGHJ4*01 F	4*01 F	ARADLTVGKGGFYY	14	K1.13	LQHNTYPWS	9	1
7	ASC	6B	121712b_C20882-1W_D7-1330-0206_6B_T7_IgG_VH_D7.ab1	productive	Macmul IGHV3-7*01 F, or Macmul IGHV3-9*01 F	G	3-7*01/3-9*01	Macmul IGHD6-5*01 F	6-5*01	Macmul IGHJ4*01 F	4*01 F	AKGGAWSFYH	10	L1.18	LSYDSNLSVWL	11	1
7	MBC	6B	122012a_C20882-1W_A7-0410-0602_6B_T7_IgM_VH_A7.ab1	productive	Macmul IGHV3-20*01 F	M	3-20*01	Macmul IGHD1-5*01 ORF	1-5*01	Macmul IGHJ5-1*01 F	5-1*01	IKHDNWNYQWFHV	13	K2.44	VQAVAFPLT	9	1
7	MBC	6B	122012a_C20882-1W_A8-0718-0301_6B_T7_IgM_VH_A8.ab	productive	Macmul IGHV3-14*01 F	M	3-14*01	Macmul IGHD2-5*01 F	2-5*01	Macmul IGHJ6*01 F	6*01 F	SGDPGCPDNICYGLDS	16				2
7	MBC	6B	122012a_C20882-1W_A10-0439-0404_6B_T7_IgM_VH_A10.a	productive	Macmul IGHV4-2*01 F	M	4-2*01	Macmul IGHD6-3*01 F	6-3*01	Macmul IGHJ5-1*01 F	5-1*01	ARDLKRQLNVNRYDV	15	K2.44	MQALRSPYS	9	1
7	MBC	6B	122012B_C20882-1W_D4-1334-0202_6B_T7_IgM_VH_D4.ab	productive	Macmul IGHV4-2*01 F	M	4-2*01	Macmul IGHD6-3*01 F	6-3*01	Macmul IGHJ5-1*01 F	5-1*01	ARDLKRQLSVNRFDV	15				1
7	MBC	6B	122012B_C20882-1W_D6-1150-0305_6B_T7_IgM_VH_D6.ab	productive	Macmul IGHV2-1*01 F	M	2-1*01	Macmul IGHD6-2*01 F	6-2*01	Macmul IGHJ5-1*01 F	5-1*01	ARRLVAGQDWFDV	13				1
7	MBC	6B	122012B_C20882-1W_D5-1536-0306_6B_T7_IgG_VH_D5.ab	productive	Macmul IGHV3-13*01 F	G	3-13*01	Macmul IGHD3-1*01 ORF	3-1*01	Macmul IGHJ4*01 F	4*01 F	ASENTYFYS	9	K1.24	QQYNHLPFT	9	1
7	MBC	6B	122012a_C20882-1W_A11-0639-0703_6B_T7_IgM_VH_A11.a	productive	Macmul IGHV3-13*01 F	M	3-13*01	Macmul IGHD3-1*01 ORF	3-1*01	Macmul IGHJ4*01 F	4*01 F	ASENTYFYS	9	L4.36	QTWDTVIQL	9	2
7	ASC	6B	121712a_C20882-1W_A9-0756-0302_6B_T7_IgM_VH_A9.ab1	productive	Macmul IGHV3-13*01 F	M	3-13*01	Macmul IGHD3-1*01 ORF	3-1*01	Macmul IGHJ4*01 F	4*01 F	ASENTYFYS	9	L4.36	QTWDTVIQL	9	1
28	MBC	6B	12232012-C20882-A11-6B	productive	Macmul IGHV3-13*01 F		3-13*01	Macmul IGHD3-1*01 ORF	3-1*01	Macmul IGHJ4*01 F	4*01 F	ASENTYFYS	9				1
28	ASC	6B	12212012-C20882-b7-1433 0205-6B	productive	Macmul IGHV4-2*01 F		4-2*01	Macmul IGHD3-4*01 F	3-4*01	Macmul IGHJ6*01 F	6*01 F	AEMKRDS	7				1
28	MBC	6B	12232012-C20882-B1-6B	unproductive	Macmul IGHV4-2*01 F		4-2*01	Macmul IGHD3-4*01 F	3-4*01	Macmul IGHJ6*01 F	6*01 F	SEMKTDS	7				1
28	MBC	6B	12232012-C20882-B2-6B	productive	Macmul IGHV4-2*01 F		4-2*01	Macmul IGHD6-3*01 F	6-3*01	Macmul IGHJ1*01 F	1*01 F	ARGPGSGSWNVPV	13				1
28	MBC	6B	12232012-C20882-B3-6B	productive	Macmul IGHV4-2*01 F		4-2*01	Macmul IGHD2-3*01 F	2-3*01	Macmul IGHJ4*01 F	4*01 F	ARDNTFGTNDFYY	13				1
28	MBC	6B	12232012-C20882-D2-0764 0503-6B	productive	Macmul IGHV3-20*01 F		3-20*01	Macmul IGHD1-2*01 F	1-2*01	Macmul IGHJ4*01 F	4*01 F	SRALTVAGTQIDF	13				1
28	MBC	6B	12232012-C20882-D4-1922 0401-6B	productive	Macmul IGHV3-22*01 F		3-22*01	Macmul IGHD2-2*01 F	2-2*01	Macmul IGHJ4*01 F	4*01 F	AKRGYCSGGVCGLDY	15				1
0	MBC	14	12272013-C20882-A11-0337 0703-14	productive	Macmul IGHV3-18*01 F	M	3-18*01	Macmul IGHD3-1*01 ORF	3-1*01	Macmul IGHJ4*01 F	4*01 F	TTARWGSEANFYY	13	K1.9	QQYNTYPRT	9	1
7	ASC	14	121712a_C20882-1W_B3-0414-0406_14_T7_IgA_VH_B3.ab1	productive	Macmul IGHV4-2*01 F	G	4-2*01	Macmul IGHD3-3*01 F	3-3*01	Macmul IGHJ4*01 F	4*01 F	AMDAGTHYHN	10	K2.44	MQHKALPYN	9	1
7	ASC	14	121712b_C20882-1W_c3-0212-0101_14_SP6_IgM_VH_c3.ab	productive	Macmul IGHV4-2*01 F	M	4-2*01	Macmul IGHD3-1*01 ORF	3-1*01	Macmul IGHJ5-2*02 F	5-2*02	ARVAPYRSLDV	11	K2.44	MQHKALPYS	9	1
7	ASC	14	121712a_C20882-1W_B2-1207-0506_14_T7_IgG_VH_B2.ab1	unproductive	Macmul IGHV4-2*01 F	G	4-2*01	Macmul IGHD3-1*01 ORF	3-1*01	Macmul IGHJ5-2*02 F	5-2*02	ARVAPNRSLDV	11	K2.44	MQHKALPYS	9	1
7	ASC	14	121712b_C20882-1W_c2-1934-0402_14_T7_IgM_VH_c2.ab1	productive	Macmul IGHV4-2*01 F	M	4-2*01	Macmul IGHD7-1*01 F	7-1*01	Macmul IGHJ5-2*02 F	5-2*02	AIPKLGGSLDV	11	K2.44	MQHKALPYS	9	3
7	MBC	14	122012a_C20882-1W_B9-0545-0307_14_T7_Igm_VH_B9.ab	productive	Macmul IGHV4-2*01 F	M	4-2*01	Macmul IGHD7-1*01 F	7-1*01	Macmul IGHJ5-2*02 F	5-2*02	AIPKLGGSLDV	11	K2.34	MQHKALPYS	9
7	ASC	14	121712b_C20882-1W_D8-0411-0505_14_T7_IgG_VH_D8.ab1	unproductive	Macmul IGHV4-2*01 F	G	4-2*01	Macmul IGHD3-1*01 ORF	3-1*01	Macmul IGHJ5-2*02 F	5-2*02	TRVAPNRSLDV	11	K2.44	IQHAALPYS	9	1
7	ASC	14	121712b_C20882-1W_D10-1523-0201_14_T7_IgM_VH_D10.a	unproductive	Macmul IGHV4-2*01 F	M	4-2*01	Macmul IGHD6-1*01 F	6-1*01	Macmul IGHJ1*01 F	1*01 F	ARISSGWYIGYFEF	14	K1.15	RHYNLAPFT	9	1
7	MBC	14	122012a_C20882-1W_B8-0740-0407_14_T7_IgG_VH_B8.ab	productive	Macmul IGHV4-2*01 F	G	4-2*01	Macmul IGHD6-1*01 F	6-1*01	Macmul IGHJ4*01 F	4*01 F	ATPFTAAAGYFYY	13	K2.44	MQHKTLYS	8	1
7	MBC	14	122012a_C20882-1W_B11-0462-0301_14_T7_IgG_VH_B11.a	productive	Macmul IGHV4-2*01 F		4-2*01	Macmul IGHD1-3*01 F	1-3*01	Macmul IGHJ6*01 F	6*01 F	ARDDITYSLDS	11				1
28	MBC	14	12232012-C20882-B8-14	unproductive	Macmul IGHV3-9*01 F		3-9*01	Macmul IGHD4-1*01 ORF	4-1*01	Macmul IGHJ6*01 F	6*01 F	AKDGPGYGSNYRPLDS	16				2
28	MBC	14	12232012-C20882-B11-14	productive	Macmul IGHV4-2*01 F		4-2*01	Macmul IGHD3-3*01 F	3-3*01	Macmul IGHJ4*01 F	4*01 F	AMDGTASYYS	10				1
28	MBC	14	12232012-C20882-C2-14	unproductive	Macmul IGHV4-2*01 F		4-2*01	Macmul IGHD1-5*01 ORF	1-5*01	Macmul IGHJ1*01 F	1*01 F	AREGSITGPTIGLS	14	K2.44	MGHKALPWT	9	1
28	MBC	14	12232012-C20882-C5-14	unproductive	Macmul IGHV4-2*01 F		4-2*01	Macmul IGHD4-4*01 F	4-4*01	Macmul IGHJ4*01 F	4*01 F	ARYMSGHTNLIFDY	14	K1.12	QQHNSNPRT	9	1
7	MBC	23F	122012B_C20882-1W_D8-0161-0506_23F_T7_IgG_VH_D8.ab	unproductive	Macmul IGHV3-6*01 F	G	3-6*01	Macmul IGHD4-1*01 ORF	4-1*01	Macmul IGHJ5-2*02 F	5-2*02	DNLWFTVPPTGFVSLDI	17	K2.44	MQHKALPYT	9	1
7	MBC	23F	122012B_C20882-1W_D11-1138-0103_23F_T7_IgG_VH_D11.	productive	Macmul IGHV3-7*01 F	G	3-7*01	Macmul IGHD6-3*01 F	6-3*01	Macmul IGHJ4*01 F	4*01 F	IREGGLAVAETTDY	14	K1.21	QHGYGTPLT	9	1
7	MBC	23F	122012B_C20882-1W_D7-0505-0603_23F_T7_IgG_VH_D7.ab	unproductive	Macmul IGHV4-2*01 F	G	4-2*01	Macmul IGHD3-1*01 ORF	3-1*01	Macmul IGHJ5-2*02 F	5-2*02	TRVAPDRSLDV	11	K2.44	IQHTALPYS	9	1
7	MBC	23F	122012B_C20882-1W_D9-1215-0705_23F_T7_IgM_VH_D9.ab	productive	Macmul IGHV4-2*01 F	M	4-2*01	Macmul IGHD3-1*01 ORF	3-1*01	Macmul IGHJ5-2*02 F	5-2*02	ARVAPDRSVDV	11	K2.44	MQHKALPYS	9	1
7	MBC	23F	122012B_C20882-1W_D12-1340-0402_23F_T7_IgM_VH_D12.	unproductive	Macmul IGHV4-2*01 F	M	4-2*01	Macmul IGHD7-1*01 F	7-1*01	Macmul IGHJ5-2*02 F	5-2*02	AIPKLGGSLDV	11				1
7	MBC	23F	122012a_C20882-1W_A5-0229-0203_23F_T7_IgM_VH_A5.ab	unproductive	Macmul IGHV4-2*01 F	M	4-2*01	Macmul IGHD3-1*01 ORF	3-1*01	Macmul IGHJ4*01 F	4*01 F	LRGQNDYGYTYAES	14	K2.34	IQGAHVPFT	9	1
7	ASC	23F	121712b_C20882-1W_c10-1119-0302_23f_T7_IgG_VH_c10.	productive	Macmul IGHV4-2*01 F	G	4-2*01	Macmul IGHD4-1*01 ORF	4-1*01	Macmul IGHJ4*01 F	4*01 F	ARGHNDYGYTYAES	14	K2.34	IQGAYVPFT	9	1
7	ASC	23F	121712b_C20882-1W_c12-1135-0105_23f_T7_IgA_VH_c12.	productive	Macmul IGHV4-2*01 F	A	4-2*01	Macmul IGHD4-1*01 ORF	4-1*01	Macmul IGHJ4*01 F	4*01 F	ARGANDYGYTYAES	14	K2.34	IQGTHVPFT	9	3
7	MBC	23F	122012a_C20882-1W_A4-0317-0202_23F_T7_IgM_VH_A4.ab	productive	Macmul IGHV4-2*01 F	M	4-2*01	Macmul IGHD3-1*01 ORF	3-1*01	Macmul IGHJ4*01 F	4*01 F	ARGQNDYGYTYAES	14	K2.34	IQGAHVPFT	9	2
7	MBC	23F	122012B_C20882-1W_D10-0920-0202_23F_T7_IgM_VH_D10.	productive	Macmul IGHV4-2*01 F	M	4-2*01	Macmul IGHD4-1*01 ORF	4-1*01	Macmul IGHJ4*01 F	4*01 F	ARGQNDYGYSYAES	14				1
28	MBC	23F	12232012-C20882-A9-23F	unproductive	Macmul IGHV4-2*01 F		4-2*01	Macmul IGHD3-1*01 ORF	3-1*01	Macmul IGHJ4*01 F	4*01 F	ARGQNDYGYTYAES	14				1
C20903
0	MBC	4	04022013-C20903-A10-4	productive	Macmul IGHV4-2*01 F	G	4-2*01	Macmul IGHD3-2*01 ORF	3-2*01	Macmul IGHJ5-1*01 F	5-1*01	AIGNYYDSGDMEWLLTYNWFDV	22	L5.17	AIGHISGLL	9	1
7	ASC	4	0128a_C20903-1W_B5-0932-0604_4_T7_IgG_VH_B5.ab1	unproductive	Macmul IGHV4-2*01 F	G	4-2*01	Macmul IGHD2-2*01 F	2-2*01	Macmul IGHJ4*01 F	4*01 F	AINNGGSPY	9	K1.29	QQYNVNPYT	9	2
7	ASC	4	0128a_C20903-1W_B8-0851-0301_4_T7_IgG_VH_B8.ab1	productive	Macmul IGHV7-1*01 F	G	7-1*01	Macmul IGHD3-2*01 ORF	3-2*01	Macmul IGHJ4*01 F	4*01 F	ASSYYYGSGYWVGDFDY	17	K1.19	LQGYSPPTF	9	1
7	ASC	4	0128a_C20903-1W_C1-1440-0601_4_T7_IgG_VH_C1.ab1	unproductive	Macmul IGHV1-1*01 F	G	1-1*01	Macmul IGHD3-2*01 ORF	3-2*01	Macmul IGHJ4*01 F	4*01 F	ARGQNYYYGSGYYYFDY	17		QTWDTGIHV	9	1
7	ASC	4	0128a_C20903-1W_C2-1843-0503_4_T7_IgG_VH_C2.ab1	productive	Macmul IGHV4-2*01 F	G	4-2*01	Macmul IGHD6-1*01 F	6-1*01	Macmul IGHJ4*01 F	4*01 F	ATPGLGAAYNYF	12	K2.44	MHHKALPYS	9	1
7	MBC	4	04252013-C20903-A12-4	productive	Macmul IGHV3-14*01 F		3-14*01	Macmul IGHD3-3*01 F	3-3*01	Macmul IGHJ5-2*01 F	5-2*01	AKGQVEFLDWFPEGY	15				1
7	MBC	4	04252013-C20903-B1-4	productive	Macmul IGHV3-13*01 F		3-13*01	Macmul IGHD6-3*01 F	6-3*01	Macmul IGHJ4*01 F	4*01 F	TRKFIAAFDV	10				1
7	MBC	4	04252013-C20903-C9-4	productive	Macmul IGHV3-6*01 F		3-6*01	Macmul IGHD6-3*01 F	6-3*01	Macmul IGHJ5-2*01 F	5-2*01	GRGWGGSWNSPLDH	14				1
7	MBC	4	04252013-C20903-C11-4	unproductive	Macmul IGHV3-6*01 F		3-6*01	Macmul IGHD6-1*01 F	6-1*01	Macmul IGHJ4*01 F	4*01 F	ASGAAAGSHFFDY	13				1
0	MBC	6B	04022013-C20903-A11-6B	productive	Macmul IGHV4-2*01 F	M	4-2*01	Macmul IGHD6-3*01 F	6-3*01	Macmul IGHJ1*01 F	1*01 F	ARGLARWQLEGGYFEF	16				2
7	ASC	6B	0128a_C20903-1W_A4-0811-0701_6B_T7_IgG_VH_A4.ab1	productive	Macmul IGHV4-2*01 F	M	4-2*01	Macmul IGHD2-2*01 F	2-2*01	Macmul IGHJ5-1*01 F	5-1*01	ARDQYCSRGVCYFNWFDV	18				1
7	ASC	6B	0128D_C20903-1W_C4-1128-0304_6b_T7_IgG_VH_C4.ab1	productive	Macmul IGHV3-7*01 F	G	3-7*01	Macmul IGHD2-2*01 F	2-2*01	Macmul IGHJ4*01 F	4*01 F	ARDTDF	6				1
7	ASC	6B	0128D_C20903-1W_C6-0949-0504_6b_T7_IgG_VH_C6.ab1	unproductive	Macmul IGHV3-9*01 F	M	3-9*01	Macmul IGHD3-1*01 ORF	3-1*01	Macmul IGHJ4*01 F	4*01 F	AKPSDYNFWTGYYDDY	16				1
7	ASC	6B	0128D_C20903-1W_C7-1042-0304_6b_T7_IgG_VH_C7.ab1	productive	Macmul IGHV4-2*01 F	G	4-2*01	Macmul IGHD6-1*01 F	6-1*01	Macmul IGHJ4*01 F	4*01 F	AMPMAAAGTT	10	K2.44	MQHNYSPWT	9	1
7	ASC	6B	0128D_C20903-1W_C8-1251-0201_6b_T7_IgG_VH_C8.ab1	unproductive	Macmul IGHV4-2*01 F	G	4-2*01	Macmul IGHD6-3*01 F	6-3*01	Macmul IGHJ1*01 F	1*01 F	AIVAAAGYFEF	11	K2.44	MNHKALPYS	9	1
7	ASC	6B	0128d_C20903-1W_C10-1735-0507_6b_T7_IgG_VH_C10.ab1	productive	Macmul IGHV3-9*01 F	G	3-9*01	Macmul IGHD3-2*01 ORF	3-2*01	Macmul IGHJ4*01 F	4*01 F	AKGGLQFSDWLFPLSS	16				1
7	ASC	6B	0128d_C20903-1W_C11-1736-0506_6b_T7_IgG_VH_C11.ab1	productive	Macmul IGHV4-2*01 F	G	4-2*01	Macmul IGHD4-2*01 F	4-2*01	Macmul IGHJ4*01 F	4*01 F	MRDNGLEIVPFDY	13	L3.46	QLWDTENYHWV	11	1
7	ASC	6B	0128d_C20903-1W_C12-1567-0502_6b_T7_IgG_VH_C12.ab1	productive	Macmul IGHV4-2*01 F	G	4-2*01	Macmul IGHD3-3*01 F	3-3*01	Macmul IGHJ4*01 F	4*01 F	APDLVVQLVPFDS	13				1
7	ASC	6B	0128d_C20903-1W_D4-0558-0104_6b_T7_IgG_VH_D4.ab1	productive	Macmul IGHV3-13*01 F	M	3-13*01	Macmul IGHD6-2*01 F	6-2*01	Macmul IGHJ5-1*01 F	5-1*01	TTALYSSWSERFDV	14	L1.18	GTWDSSLSAYI	11	1
7	ASC	6B	0128b_C20903-1W_D12-0555-0605_6b_T7_IgA_VH_D12.ab1	productive	Macmul IGHV3-13*01 F	A	3-13*01	Macmul IGHD6-3*01 F	6-3*01	Macmul IGHJ4*01 F	4*01 F	TRELIAAFDF	10				1
7	MBC	6B	04252013-C20903-A8-6B	unproductive	Macmul IGHV4-2*01 F		4-2*01			Macmul IGHJ5-2*01 F, or Macmul IGHJ5-2*02 F	5-2*01	ARYRECIRPNPFP	13				1
7	MBC	6B	04252013-C20903-A9-6B	unproductive	Macmul IGHV4-2*01 F		4-2*01	Macmul IGHD6-1*01 F	6-1*01	Macmul IGHJ1*01 F	1*01 F	TRRLYTTGLEYFDF	14				1
7	MBC	6B	04252013-C20903-A10-6B	productive	Macmul IGHV3-13*01 F		3-13*01	Macmul IGHD6-3*01 F	6-3*01	Macmul IGHJ4*01 F	4*01 F	TREFIAAFDV	10				1
7	MBC	6B	04252013-C20903-C3-6B	unproductive	Macmul IGHV1-1*01 F		1-1*01	Macmul IGHD3-2*01 ORF	3-2*01	Macmul IGHJ4*01 F	4*01 F	VRGQNYYYDSGYYYFDY	17				1
7	MBC	14	04252013-C20903-B4-14	productive	Macmul IGHV4-2*01 F		4-2*01	Macmul IGHD4-1*01 ORF	4-1*01	Macmul IGHJ4*01 F	4*01 F	VVDYGSNYPF	10				2
7	MBC	14	04252013-C20903-B10-14	productive	Macmul IGHV1-1*01 F		1-1*01	Macmul IGHD3-2*01 ORF	3-2*01	Macmul IGHJ4*01 F	4*01 F	VRGQNYYYDSGYYYFDY	17				1
7	MBC	14	04252013-C20903-B11-14	unproductive	Macmul IGHV3-9*01 F		3-9*01	Macmul IGHD5-3*01 ORF	5-3*01	Macmul IGHJ6*01 F	6*01 F	ARVPGESGHNYGLDS	15				1
7	MBC	14	04252013-C20903-C6-14	unproductive	Macmul IGHV3-6*01 F		3-6*01	Macmul IGHD3-4*01 F	3-4*01	Macmul IGHJ5-2*02 F	5-2*02	AKDLGGAPKWI	11				1
7	MBC	14	04252013-C20903-D2-14	productive	Macmul IGHV4-2*01 F		4-2*01	Macmul IGHD1-7*01 ORF	1-7*01	Macmul IGHJ6*01 F	6*01 F	WTWSAYGVDS	10				2
7	MBC	14	04252013-C20903-D4-14	unproductive	Macmul IGHV3-13*01 F		3-13*01	Macmul IGHD6-6*01 F	6-6*01	Macmul IGHJ4*01 F	4*01 F	TTGVGSSSYPYY	12				1
7	MBC	14	04252013-C20903-D5-14	productive	Macmul IGHV4-2*01 F		4-2*01	Macmul IGHD3-4*01 F	3-4*01	Macmul IGHJ5-2*02 F	5-2*02	AIVTRSRSLDV	11				1
7	MBC	23F	04252013-C20903-A4-23F	productive	Macmul IGHV3-9*01 F		3-9*01	Macmul IGHD5-3*01 ORF	5-3*01	Macmul IGHJ4*01 F	4*01 F	AKDSGYSGYSFSYFYY	16				1
7	MBC	23F	04252013-C20903-C8-23F	productive	Macmul IGHV4-2*01 F	G	4-2*01	Macmul IGHD2-4*01 F	2-4*01	Macmul IGHJ5-2*02 F	5-2*02	ATNKWGSPGV	10				1
23vPS-vaccinated:
Timepoint	Compartment	PS-specificity	Sequence ID	Functionality	isotype	VH Long	VH	D Long	D	JH Long	JH	CDR3 (aa)	Length	RhVL	LCDR3(aa)	length	# relatives
C21034
0	ASC	4	03262013-c21034-a6-4	unproductive		Macmul IGHV2-2*01 ORF	2-2*01	Macmul IGHD4-1*01 ORF	4-1*01	Macmul IGHJ6*01 F	6*01 F	ARASVATTSTVWI	13				1
7	ASC	4	020513A_C21034-1W_A4-0133-0306_4_T7_IgG_VH_E4.ab1	productive	G	Macmul IGHV4-2*01 F	4-2*01	Macmul IGHD3-2*01 ORF	3-2*01	Macmul IGHJ4*01 F	4*01 F	ASAAVSSGYYHPVYY	15				1
7	ASC	4	020513A_C21034-1W_A6-1611-0501_4_T7_IgG_VH_E6.ab1	productive	M	Macmul IGHV3-9*01 F	3-9*01	Macmul IGHD3-2*01 ORF	3-2*01	Macmul IGHJ6*01 F	6*01 F	AKDMIVGGDSFCLDS	15				1
7	ASC	4	020513A_C21034-1W_A7-1735-0401_4_T7_IgG_VH_E7.ab1	unproductive	M	Macmul IGHV3-5*01 F	3-5*01	Macmul IGHD4-1*01 ORF	4-1*01	Macmul IGHJ5-1*01 F	5-1*01	TTFRYGSHE	9				1
7	ASC	4	020513D_C21034-1W_A10-0830-0307_4_T7_IgG_VH_E10.ab	productive	M	Macmul IGHV4-2*01 F	4-2*01	Macmul IGHD2-4*01 F	2-4*01	Macmul IGHJ4*01 F	4*01 F	ASDQAYCSGTYCYEFYY	17				1
7	ASC	4	020513D_C21034-1W_B1-1669-0605_4_T7_IgA_VH_E10.ab1	productive	G	Macmul IGHV3-6*01 F	3-6*01	Macmul IGHD1-8*01 F	1-8*01	Macmul IGHJ4*01 F	4*01 F	TRGGGSYNGPYY	12				1
28	MBC	4	11082012-C21034-a2-4	productive	M	Macmul IGHV7-1*01 F	7-1*01	Macmul IGHD4-2*01 F	4-2*01	Macmul IGHJ4*01 F	4*01 F	ARRGVYSSYFYY	12	L2.9	GSYRSGSTFV	10	1
28	MBC	4	11082012-C21034-a3-4	productive	M	Macmul IGHV3-6*01 F	3-6*01	Macmul IGHD4-1*01 ORF	4-1*01	Macmul IGHJ3*01 F	3*01 F	APGHXGYREPDYD	13	K2.60	MQALQNPLT	9	1
28	MBC	4	11082012-C21034-a5-4	productive	M	Macmul IGHV4-2*01 F	4-2*01	Macmul IGHD4-1*01 ORF	4-1*01	Macmul IGHJ4*01 F	4*01 F	ARGLWNQPDYFYY	13	L4.36	QTWTTGIRV	9	1
28	MBC	4	11082012-C21034-a9-4	productive	M	Macmul IGHV4-2*01 F	4-2*01	Macmul IGHD3-2*01 ORF	3-2*01	Macmul IGHJ4*01 F	4*01 F	ARRGYGSGYLLLGFYY	16	L2.13	CSTRSGSTWV	10	1
28	MBC	4	11082012-C21034-B6-4	productive		Macmul IGHV4-2*01 F	4-2*01	Macmul IGHD4-2*01 F	4-2*01	Macmul IGHJ4*01 F	4*01 F	ASPPSRYSGYSGYYFYY	17	K1.21	QQHNSYPRT	9	1
28	MBC	4	11082012-C21034-a7-4	productive	M	Macmul IGHV4-2*01 F	4-2*01	Macmul IGHD6-1*01 F	6-1*01	Macmul IGHJ5-1*01 F	5-1*01	ARTASSGWYSNWFDV	15	L1.27	SAWDSSLTAWV	11	1
28	MBC	4	11082012-C21034-a8-4	productive	G	Macmul IGHV4-2*01 F	4-2*01	Macmul IGHD5-3*01 ORF	5-3*01	Macmul IGHJ5-2*02 F	5-2*02	TRAIQRVHLLDV	12	L1.30	LSYDSSLTAWV	11	1
28	MBC	4	11082012-C21034-B11-4	unproductive	M	Macmul IGHV4-2*01 F	4-2*01	Macmul IGHD1-3*01 F	1-3*01	Macmul IGHJ6*01 F	6*01 F	ASGRTSGYNWNQYGLDS	17	K1.52	LQYNSAPWT	9	1
7	MBC	6B	02072013-A3-0724 0102-6B	productive		Macmul IGHV3-18*01 F	3-18*01	Macmul IGHD1-8*01 F	1-8*01	Macmul IGHJ4*01 F	4*01 F	SNGGGGPNNY	10		QQYINAPLT	9	1
7	MBC	6B	02072013-A5-0627 0305-6B	productive	G	Macmul IGHV3-6*01 F	3-6*01	Macmul IGHD4-2*01 F	4-2*01	Macmul IGHJ4*01 F	4*01 F	STGLQFLGSLTPY	13	k1.21	PGVNVTLP	8	1
7	MBC	6B	02072013-A6-0750 0403-6B	productive	G	Macmul IGHV3-6*01 F	3-6*01	Macmul IGHD3-1*01 ORF	3-1*01	Macmul IGHJ4*01 F	4*01 F	STGLQFFSGT	10	L3.14	NSWDSSGTL	9	1
7	MBC	6B	02072013-A7-1065 0704-6B	productive	G	Macmul IGHV3-18*01 F	3-18*01	Macmul IGHD1-8*01 F	1-8*01	Macmul IGHJ4*01 F	4*01 F	SNGGGGANNN	10	L3.14	NSWDSSGTL	9	1
7	MBC	6B	02072013-A9-2055 0101-6B	productive	G	Macmul IGHV3-6*01 F	3-6*01	Macmul IGHD3-1*01 ORF	3-1*01	Macmul IGHJ5-1*01 F	5-1*01	ATGQQFLISSV	11		QHYFTAPLI	9	1
7	MBC	6B	02072013-A11-0264 0707-4	productive	G	Macmul IGHV4-2*01 F	4-2*01	Macmul IGHD4-3*01 F	4-3*01	Macmul IGHJ4*01 F	4*01 F	ATDGRFGNYDLIYY	14				1
7	MBC	6B	02072013-A12-0866 0305-4	productive	M	Macmul IGHV4-2*01 F	4-2*01	Macmul IGHD1-8*01 F	1-8*01	Macmul IGHJ3*01 F	3*01 F	ARGRMGAFDF	10	L3.14	NSWDSSGTL	9	1
7	MBC	6B	02072013-B3-1306-0504-6B	productive	M	Macmul IGHV3-9*01 F	3-9*01	Macmul IGHD2-5*01 F	2-5*01	Macmul IGHJ5-2*02 F	5-2*02	ARPDCAGSGCWSLAV	15				1
28	MBC	14	11082012-C21034-B3-14	productive	G	Macmul IGHV4-2*01 F	4-2*01	Macmul IGHD3-3*01 F	3-3*01	Macmul IGHJ4*01 F	4*01 F	ARDWGFYF	8	K2.45	MQHKAHPYS	9	2
C21066
0	MBC	4	03142013-C21066-B1-4	unproductive	M	Macmul IGHV3-14*01 F	3-14*01	Macmul IGHD4-1*01 ORF	4-1*01	Macmul IGHJ4*01 F	4*01 F	ATIYGSNLNFDF	12	L7.21	LLYYSGADV	9	8
0	MBC	4	03142013-C21066-B4-4	productive	M	Macmul IGHV4-2*01 F	4-2*01	Macmul IGHD4-2*01 F	4-2*01	Macmul IGHJ4*01 F	4*01 F	AGDNGSNNGYFHY	13				1
7	ASC	4	011420134D-c21066_1w-c1-0746-0501_4-T7_IgG-VH_c1.a	productive	M	Macmul IGHV3-7*01 F	3-7*01	Macmul IGHD2-2*01 F	2-2*01	Macmul IGHJ6*01 F	6*01 F	ARLGGVALDS	10				1
7	ASC	4	011420134d-c21066_1w-c5-1441-0503_4-T7_IgG-VH_c5.a	productive	M	Macmul IGHV3-6*01 F	3-6*01	Macmul IGHD2-3*01 F	2-3*01	Macmul IGHJ4*01 F	4*01 F	ARPYCSSTYCSFYFDY	16				1
0	ASC	6B	03122013-C21066-A3-6B	productive	M	Macmul IGHV3-22*01 F	3-22*01	Macmul IGHD3-2*01 ORF	3-2*01	Macmul IGHJ1*01 F	1*01 F	AKGRSGYYGSGYQSEYFEF	19				1
0	ASC	6B	03122013-C21066-A4-6B	productive	M	Macmul IGHV4-2*01 F	4-2*01	Macmul IGHD3-1*01 ORF	3-1*01	Macmul IGHJ3*01 F	3*01 F	AVSEYYEDDYGYYYTEGTAFDF	22				1
0	MBC	6B	03142013-C21066-A2-6B	unproductive	M	Macmul IGHV3-14*01 F	3-14*01	Macmul IGHD4-1*01 ORF	4-1*01	Macmul IGHJ4*01 F	4*01 F	ATIYGSNLNFDF	12				2
0	MBC	6B	03142013-C21066-a4-6B	productive	M	Macmul IGHV4-2*01 F	4-2*01	Macmul IGHD4-1*01 ORF	4-1*01	Macmul IGHJ5-1*01 F	5-1*01	ASYGSNYA	8				3
0	MBC	6B	03142013-C21066-A6-6B	productive	M	Macmul IGHV4-2*01 F	4-2*01	Macmul IGHD4-3*01 F	4-3*01	Macmul IGHJ4*01 F	4*01 F	ASYCNYYS	8				1
0	MBC	6B	03142013-C21066-A9-6B	productive	M	Macmul IGHV4-2*01 F	4-2*01	Macmul IGHD3-1*01 ORF	3-1*01	Macmul IGHJ6*01 F	6*01 F	ASAYNSYYYGLDS	13				1
0	MBC	6B	03142013-C21066-A10-6B	productive	M	Macmul IGHV2-2*01 ORF	2-2*01	Macmul IGHD4-4*01 F	4-4*01	Macmul IGHJ4*01 F	4*01 F	ARVRYSNPYY	10				1
7	ASC	6B	011420134B-c21066_1w-B1-1172-0505_6B-T7_IgM-VH_B1.	productive	M	Macmul IGHV3-7*01 F	3-7*01	Macmul IGHD2-1*01 F	2-1*01	Macmul IGHJ5-1*01 F	5-1*01	ARASIFGLVTNNRFDV	16				1
7	ASC	6B	011420134B-c21066_1w-A3-1671-0205_6B-T7_IgG-VH_A3.	unproductive	G	Macmul IGHV4-2*01 F	4-2*01	Macmul IGHD4-4*01 F	4-4*01	Macmul IGHJ5-2*02 F	5-2*02	AAYTNQNSFYV	11				1
7	MBC	6B	01172013-A3-6B	unproductive		Macmul IGHV3-7*01 F	3-7*01	Macmul IGHD6-3*01 F	6-3*01	Macmul IGHJ6*01 F	6*01 F	VRAPGRWNSGLKTYGFDS	18
7	MBC	6B	01172013-A5-6B	productive		Macmul IGHV3-5*01 F	3-5*01	Macmul IGHD4-1*01 ORF	4-1*01	Macmul IGHJ6*01 F	6*01 F	TTTVADLLDS	10
7	MBC	14	01172013-B5-14	productive		Macmul IGHV4-2*01 F	4-2*01	Macmul IGHD4-2*01 F	4-2*01	Macmul IGHJ5-2*02 F	5-2*02	AIHWSSVDV	9
C21068
0	ASC	4	12062012-C21068-A1 0123 0307-4	productive	M	Macmul IGHV3-18*01 F	3-18*01	Macmul IGHD3-3*01 F	3-3*01	Macmul IGHJ5-1*01 F	5-1*01	TRGGWCDV	8	K1.12	QQYSSSPLT	9	1
0	ASC	4	12062012-C21068-A10 2106 0701-4	unproductive	M	Macmul IGHV4-2*01 F	4-2*01	Macmul IGHD3-1*01 ORF	3-1*01	Macmul IGHJ5-1*01 F	5-1*01	ARYQIGDITRMITVTITRYNWFDV	24	K1.57	QQGYSTPRT	9	1
0	ASC	4	12062012-C21068-C2 1014 0406-4	productive	M	Macmul IGHV4-2*01 F	4-2*01	Macmul IGHD3-1*01 ORF	3-1*01	Macmul IGHJ5-1*01 F	5-1*01	ARARYEDDYGYSYNWFDV	18	L3.1	AASYGSGSSWQCI	13	1
0	MBC	4	12102012-C21068-b2-2166 0305-4	productive		Macmul IGHV3-6*01 F	3-6*01	Macmul IGHD6-5*01 F	6-5*01	Macmul IGHJ4*01 F	4*01 F	ASSRYSGGWSEFYY	14	K1.57	QHYNSLPWT	9	2
0	MBC	4	12102012-C21068-b5-2311 0604-4	productive		Macmul IGHV4-2*01 F	4-2*01	Macmul IGHD1-8*01 F	1-8*01	Macmul IGHJ1*01 F	1*01 F	ARYAGRYFEF	10	K1.9	QQHISLPLT	9	2
7	ASC	4	112512a_C21068-1W_A8-1326-0207_4_T7_IgG_VH_E8.ab1	productive	G	Macmul IGHV3-18*01 F	3-18*01	Macmul IGHD3-3*01 F	3-3*01	Macmul IGHJ4*01 F	4*01 F	TTGGYWPYL	9	K1.15	QHGYGTPYS	9	1
7	ASC	4	112512a_C21068-1W_A9-1427-0301_4_SP6_IgG_VH_E9.ab1	productive	G	Macmul IGHV3-6*01 F	3-6*01	Macmul IGHD4-1*01 ORF	4-1*01	Macmul IGHJ6*01 F	6*01 F	IRAHYGSNGGHDAFDF	16		LQYSGAPLT	9	2
7	ASC	4	112512a_C21068-1W_A11-1755-0105_4_T7_IgG_VH_E11.ab	productive	G	Macmul IGHV3-6*01 F	3-6*01	Macmul IGHD1-3*01 F	1-3*01	Macmul IGHJ6*01 F	6*01 F	TPLDD	5		QQYKNYPFT	9	1
7	ASC	4	112512b_C21068-1W_B5-0508-0607_4_T7_IgG_VH_F5.ab1	unproductive	G	Macmul IGHV1-1*01 F	1-1*01	Macmul IGHD4-1*01 ORF	4-1*01	Macmul IGHJ5-1*01 F	5-1*01	ETRDVINYPRWFDV	14	L7.33	LLRYGGVWI	9	2
7	MBC	4	11282012-C21068-A4-23F	productive	G	Macmul IGHV3-18*01 F	3-18*01	Macmul IGHD6-1*01 F	6-1*01	Macmul IGHJ5-2*02 F	5-2*02	TRGHIAAAATRSLDV	15	K1.15	QHGYGSPWT	9	2
7	MBC	4	11282012-C21068-A5-23F	productive	M	Macmul IGHV4-2*01 F	4-2*01	Macmul IGHD6-1*01 F	6-1*01	Macmul IGHJ4*01 F	4*01 F	ARGKTGYSSGWYVYY	15	L6.40	QSYDSSGYHG	10	1
7	MBC	4	11282012-C21068-B2-4	productive	M	Macmul IGHV3-7*01 F, or Macmul IGHV3-9*01 F	3-7*01/3-9*01	Macmul IGHD6-1*01 F	6-1*01	Macmul IGHJ3*01 F	3*01 F	ARARPGRSSGWYLRRVPPGFDF	22	K1.15	QQYNSLPPT	9	1
7	MBC	4	11282012-C21068-B3-4	productive	M	Macmul IGHV4-2*01 F	4-2*01	Macmul IGHD6-1*01 F	6-1*01	Macmul IGHJ5-2*02 F	5-2*02	ARAAAAGYNSLDV	13	K1.21	QHSYGTPYS		1
7	MBC	4	11282012-C21068-B12-4	productive	M	Macmul IGHV4-2*01 F	4-2*01	Macmul IGHD6-3*01 F	6-3*01	Macmul IGHJ4*01 F	4*01 F	ARAIAAAGSPFFY	13	K1.21	QHGYGTPLT		1
7	MBC	4	11282012-C21068-C7-4	productive	G	Macmul IGHV3-13*01 F	3-13*01	Macmul IGHD6-2*01 F	6-2*01	Macmul IGHJ4*01 F	4*01 F	GTGARPFD	8	L1.19	GTWDDSLNVXL	11	1
7	MBC	4	11282012-C21068-D1-SP6-4	productive		Macmul IGHV3-6*01 F	3-6*01	Macmul IGHD4-2*01 F	4-2*01	Macmul IGHJ5-1*01 F	5-1*01	STGLQFLGYLV	11	K2.45	VQAIAFPWT	9	1
28	ASC	4	111312-C21068-a12-4	productive		Macmul IGHV4-2*01 F	4-2*01	Macmul IGHD6-1*01 F	6-1*01	Macmul IGHJ3*01 F	3*01 F	ARVGAAGDDAFDF	13	K1.21	QQHNSYPRT	9	1
28	ASC	4	111312-C21068-b6-1708 0402-4	productive		Macmul IGHV4-2*01 F	4-2*01	Macmul IGHD6-1*01 F	6-1*01	Macmul IGHJ5-2*02 F	5-2*02	ARRSTAAGSLDV	12				1
28	ASC	4	111312-C21068-c2-0110-0304-4	unproductive		Macmul IGHV2-1*01 F	2-1*01	Macmul IGHD1-8*01 F	1-8*01	Macmul IGHJ4*01 F	4*01 F	ARR*FPILL	9				1
28	ASC	4	111312-C21068-d10-4	productive		Macmul IGHV3-22*01 F, or Macmul IGHV3-9*01 F	3-22*01/3-9*01	Macmul IGHD2-2*01 F	2-2*01	Macmul IGHJ6*01 F	6*01 F	VKDLYDMDS	9	K2.34	GQGAQFPHS	9	1
28	ASC	4	11152012-c21068-a1-4	productive		Macmul IGHV3-22*01 F	3-22*01	Macmul IGHD5-3*01 ORF	5-3*01	Macmul IGHJ4*01 F	4*01 F	AKVGLGDTDYYY	12	K1.57	LQYNSLPRT	9	1
28	ASC	4	11152012-c21068-a4-1848 0206-4	unproductive		Macmul IGHV1-1*01 F	1-1*01	Macmul IGHD2-3*01 F	2-3*01	Macmul IGHJ1*01 F	1*01 F	ATPVRSPEYFEF	12				1
28	ASC	4	04162013-c21068w4-C6-4	productive		Macmul IGHV3-13*01 F	3-13*01	Macmul IGHD4-3*01 F	4-3*01	Macmul IGHJ4*01 F	4*01 F	TTDGGTVTTSLYY	13				1
28	ASC	4	04162013-c21068w4-D1-4	productive		Macmul IGHV4-2*01 F	4-2*01	Macmul IGHD4-1*01 ORF	4-1*01	Macmul IGHJ4*01 F	4*01 F	ASRYGSNNYY	10				2
28	MBC	4	11152012-c21068-B9-4	productive	M	Macmul IGHV3-14*01 F	3-14*01	Macmul IGHD4-1*01 ORF	4-1*01	Macmul IGHJ4*01 F	4*01 F	AAVTPTVATPXTLAPYN	17	L1.19	GTWDSSLRLYI	11	1
28	MBC	4	11152012-c21068-C4-4	productive	M	Macmul IGHV3-6*01 F	3-6*01	Macmul IGHD1-5*01 ORF	1-5*01	Macmul IGHJ5-2*02 F	5-2*02	ARGRYNWNYVGSLDV	15	K2.45	MQALRSPLT	9	1
28	MBC	4	11152012-c21068-C5-4	unproductive	M	Macmul IGHV4-2*01 F	4-2*01	Macmul IGHD3-2*01 ORF	3-2*01	Macmul IGHJ4*01 F	4*01 F	ARDSAYYYSGYPYYY	15	L6.40	QSADGSYNWV	10	1
28	MBC	4	11152012-c21068-C8-4	productive	M	Macmul IGHV4-2*01 F	4-2*01	Macmul IGHD3-1*01 ORF	3-1*01	Macmul IGHJ4*01 F	4*01 F	VRDYPQYH	8	L4.36	QTWATGML	8	1
28	MBC	4	11152012-c21068-C9-4	productive	M	Macmul IGHV4-2*01 F	4-2*01	Macmul IGHD1-7*01 ORF	1-7*01	Macmul IGHJ4*01 F	4*01 F	ARSYGPGYY	9	K1.57	QHSYGTPLT	9	1
28	MBC	4	11152012-c21068-C10-4	productive	M	Macmul IGHV3-6*01 F	3-6*01	Macmul IGHD1-5*01 ORF	1-5*01	Macmul IGHJ5-2*02 F	5-2*02	ARGRYNWNYVGSLDV	15	K1.21	QQYKSYPPWT	10	3
28	MBC	4	11152012-c21068-D3-4	productive	G	Macmul IGHV3-6*01 F	3-6*01	Macmul IGHD6-2*01 F	6-2*01	Macmul IGHJ5-1*01 F	5-1*01	ASGIIVGSHWFDV	13	K1.9	QQHNSLPWT	9	1
28	MBC	4	11152012p2-C21068-A2-2316 0501-4	productive	M	Macmul IGHV4-2*01 F	4-2*01	Macmul IGHD3-3*01 F	3-3*01	Macmul IGHJ3*01 F	3*01 F	ARYSPPGYNFWSGYYKQNAFDF	22	L2.13	QHMQVPVLS	9	1
0	ASC	6B	12062012-C21068-B4 1819 0705-6B	productive	M	Macmul IGHV3-6*01 F	3-6*01	Macmul IGHD1-5*01 ORF	1-5*01	Macmul IGHJ1*01 F	1*01 F	TRGAYNWNYVGTQTAEYFEF	20	K2.46	SLGDE	5	1
0	ASC	6B	12062012-C21068-B8 0640 0107-6B	unproductive	G	Macmul IGHV1-1*01 F	1-1*01	Macmul IGHD4-1*01 ORF	4-1*01	Macmul IGHJ4*01 F	4*01 F	VRHSGSTFYH	10	K2.46	MQGTQLPPT	9	1
0	MBC	6B	12102012-C21068-A6-0913 0403-6B	productive		Macmul IGHV4-2*01 F	4-2*01	Macmul IGHD6-1*01 F	6-1*01	Macmul IGHJ1*01 F	1*01 F	ARYTGGYFEF	10	L3.14	DSWDSSGTQCV	11	1
0	MBC	6B	12102012-C21068-A7-0670 0403-6B	productive		Macmul IGHV4-2*01 F	4-2*01	Macmul IGHD3-2*01 ORF	3-2*01	Macmul IGHJ5-1*01 F, or Macmul IGHJ5-2*01 F	5-1*01/5-2*01	AGHYGSGYSVFYY	13	K1.7	LQYNSAPHS	9	1
0	MBC	6B	12102012-C21068-A8-1506 0102-6B	productive		Macmul IGHV2-2*01 ORF	2-2*01	Macmul IGHD2-4*01 F	2-4*01	Macmul IGHJ5-1*01 F	5-1*01	ARVRSSNMA	9	K1.18	WLHYSGAVL	9	1
0	MBC	6B	12102012-C21068-A11-2124 0503-6B	productive		Macmul IGHV4-2*01 F	4-2*01	Macmul IGHD1-8*01 F	1-8*01	Macmul IGHJ6*01 F	6*01 F	ARVRETYGLDS	11	K1.57	QHYNSLPWT	9	3
0	MBC	6B	12102012-C21068-c2-1543-0503-6B	unknown		Macmul IGHV3-21*01 F	3-21*01			Macmul IGHJ2*01 ORF	2*01 OR	ARGYSSSLRGFGN	13	K2.44	MQHKALPLT	9	1
7	ASC	6B	112512b_C21068-1W_B9-0831-0104_6B_T7_IgG_VH_F9.ab1	unproductive	G	Macmul IGHV1-1*01 F	1-1*01	Macmul IGHD4-1*01 ORF	4-1*01	Macmul IGHJ5-1*01 F	5-1*01	ETRDVINYPRWFDV	14		LQYSGAPLT	9	3
7	ASC	6B	112512b_C21068-1W_B10-2119-0306_6B_T7_IgG_VH_F10.a	productive	G	Macmul IGHV1-1*01 F	1-1*01	Macmul IGHD4-1*01 ORF	4-1*01	Macmul IGHJ5-1*01 F	5-1*01	ETRDVINYPRWFDV	14		LHYNSIPYS	9	2
7	MBC	6B	11282012-C21068-A1-0503 0707-6B	unproductive	M	Macmul IGHV4-2*01 F	4-2*01	Macmul IGHD4-1*01 ORF	4-1*01	Macmul IGHJ2*01 ORF	2*01 OR	ARDREDHGSKHWYFDL	16				1
7	MBC	6B	11282012-C21068-D6-SP6-6B	productive		Macmul IGHV4-2*01 F	4-2*01	Macmul IGHD4-4*01 F	4-4*01	Macmul IGHJ1*01 F	1*01 F	ARVGGDYTVTTLDV	14	K2.46	MQHKAHPWT	9	1
28	MBC	6B	11152012p2-C21068-A6-0703 0404-6B	unproductive		Macmul IGHV4-2*01 F	4-2*01	Macmul IGHD6-1*01 F	6-1*01	Macmul IGHJ4*01 F	4*01 F	ARDWGEQRLYY	11	L1.30	LSYDSSLSAWV	11	1
28	MBC	6B	11152012p2-C21068-A10-0328 0105-6B	unproductive	M	Macmul IGHV4-2*01 F	4-2*01	Macmul IGHD6-1*01 F	6-1*01	Macmul IGHJ4*01 F	4*01 F	ARGYSSGWGYFYY	13	L1.25	AAWDSSLSGPL	11	1
28	MBC	6B	11152012p2-C21068-A11-0232 0105-6B	productive	M	Macmul IGHV3-13*01 F	3-13*01	Macmul IGHD1-5*01 ORF	1-5*01	Macmul IGHJ4*01 F	4*01 F	TTDNRNYGRY	10	L6.34	QSADGSYNVL	10	1
28	MBC	6B	11152012p2-C21068-B5-2057 0707-6B	productive	M	Macmul IGHV3-6*01 F	3-6*01	Macmul IGHD3-2*01 ORF	3-2*01	Macmul IGHJ6*01 F	6*01 F	ARARYYGSGYTYGLDS	16	K1.16	LQYNSKPYS	9	1
0	MBC	14	12102012-C21068-b8-0622 0605-14	productive		Macmul IGHV4-2*01 F	4-2*01	Macmul IGHD1-8*01 F	1-8*01	Macmul IGHJ1*01 F	1*01 F	ARYAGRYFEF	10	K1.9	QQHISLPLT	9	1
0	MBC	14	12102012-C21068-b10-0230 0703-14	productive		Macmul IGHV4-2*01 F	4-2*01	Macmul IGHD4-2*01 F	4-2*01	Macmul IGHJ5-1*01 F	5-1*01	ARYPRGYGNYGRWFDV	16	L3.8	QVWDSSSKYI	10	1
0	MBC	14	12102012-C21068-c1-1928 0407-14	productive		Macmul IGHV3-9*01 F	3-9*01	Macmul IGHD1-3*01 F	1-3*01	Macmul IGHJ1*01 F	1*01 F	SKDTSLYTWNDGYFQF	16	K1.7	QQYNSRPRT	9	1
7	ASC	14	112512a_C21068-1W_B3-1447-0204_14_T7_IgA_VH_F3.ab1	unproductive	G	Macmul IGHV3-13*01 F	3-13*01			Macmul IGHJ5-2*02 F	5-2*02	TTLDV	5	K1.12	LQYSGAPLT	9	1
7	ASC	14	112512a_C21068-1W_B4-1747-0203_14_T7_IgG_VH_F4.ab1	unproductive	G	Macmul IGHV1-1*01 F	1-1*01	Macmul IGHD4-1*01 ORF	4-1*01	Macmul IGHJ5-1*01 F	5-1*01	ETRDVINYPRWFDV	14	L7.33	LLHYGGVWI	9	3
28	MBC	14	11152012p2-C21068-B6-1017 0503-14	productive		Macmul IGHV3-6*01 F	3-6*01	Macmul IGHD3-2*01 ORF	3-2*01	Macmul IGHJ5-1*01 F	5-1*01	TTIVVIWENYNWFDV	15	K1.21	QQRNSYPLT	9	1
7	ASC	23F	112512a_C21068-1W_A1-1038-0306_23F_T7_IgG_VH_E1.ab	productive	G	Macmul IGHV3-13*01 F	3-13*01	Macmul IGHD3-2*01 ORF	3-2*01	Macmul IGHJ3*01 F	3*01 F	NSMNTQDAFAF	11	K1.15	QHGYGTPYS	9	1

## Sheet: 23vPS Monk
Timepoint	Compartment	PS-specificity	Sequence ID	Functionality	isotype	VH Long	VH	D Long	D	JH Long	JH	CDR3 (aa)	Length	RhVL	LCDR3(aa)	length	# relatives
C21034
0	ASC	4	03262013-c21034-a6-4	unproductive		Macmul IGHV2-2*01 ORF	2-2*01	Macmul IGHD4-1*01 ORF	4-1*01	Macmul IGHJ6*01 F	6*01 F	ARASVATTSTVWI	13				1
7	ASC	4	020513A_C21034-1W_A4-0133-0306_4_T7_IgG_VH_E4.ab1	productive	G	Macmul IGHV4-2*01 F	4-2*01	Macmul IGHD3-2*01 ORF	3-2*01	Macmul IGHJ4*01 F	4*01 F	ASAAVSSGYYHPVYY	15				1
7	ASC	4	020513A_C21034-1W_A6-1611-0501_4_T7_IgG_VH_E6.ab1	productive	M	Macmul IGHV3-9*01 F	3-9*01	Macmul IGHD3-2*01 ORF	3-2*01	Macmul IGHJ6*01 F	6*01 F	AKDMIVGGDSFCLDS	15				1
7	ASC	4	020513A_C21034-1W_A7-1735-0401_4_T7_IgG_VH_E7.ab1	unproductive	M	Macmul IGHV3-5*01 F	3-5*01	Macmul IGHD4-1*01 ORF	4-1*01	Macmul IGHJ5-1*01 F	5-1*01	TTFRYGSHE	9				1
7	ASC	4	020513D_C21034-1W_A10-0830-0307_4_T7_IgG_VH_E10.ab	productive	M	Macmul IGHV4-2*01 F	4-2*01	Macmul IGHD2-4*01 F	2-4*01	Macmul IGHJ4*01 F	4*01 F	ASDQAYCSGTYCYEFYY	17				1
7	ASC	4	020513D_C21034-1W_B1-1669-0605_4_T7_IgA_VH_E10.ab1	productive	G	Macmul IGHV3-6*01 F	3-6*01	Macmul IGHD1-8*01 F	1-8*01	Macmul IGHJ4*01 F	4*01 F	TRGGGSYNGPYY	12				1
28	MBC	4	11082012-C21034-a2-4	productive	M	Macmul IGHV7-1*01 F	7-1*01	Macmul IGHD4-2*01 F	4-2*01	Macmul IGHJ4*01 F	4*01 F	ARRGVYSSYFYY	12	L2.9	GSYRSGSTFV	10	1
28	MBC	4	11082012-C21034-a3-4	productive	M	Macmul IGHV3-6*01 F	3-6*01	Macmul IGHD4-1*01 ORF	4-1*01	Macmul IGHJ3*01 F	3*01 F	APGHXGYREPDYD	13	K2.60	MQALQNPLT	9	1
28	MBC	4	11082012-C21034-a5-4	productive	M	Macmul IGHV4-2*01 F	4-2*01	Macmul IGHD4-1*01 ORF	4-1*01	Macmul IGHJ4*01 F	4*01 F	ARGLWNQPDYFYY	13	L4.36	QTWTTGIRV	9	1
28	MBC	4	11082012-C21034-a9-4	productive	M	Macmul IGHV4-2*01 F	4-2*01	Macmul IGHD3-2*01 ORF	3-2*01	Macmul IGHJ4*01 F	4*01 F	ARRGYGSGYLLLGFYY	16	L2.13	CSTRSGSTWV	10	1
28	MBC	4	11082012-C21034-B6-4	productive		Macmul IGHV4-2*01 F	4-2*01	Macmul IGHD4-2*01 F	4-2*01	Macmul IGHJ4*01 F	4*01 F	ASPPSRYSGYSGYYFYY	17	K1.21	QQHNSYPRT	9	1
28	MBC	4	11082012-C21034-a7-4	productive	M	Macmul IGHV4-2*01 F	4-2*01	Macmul IGHD6-1*01 F	6-1*01	Macmul IGHJ5-1*01 F	5-1*01	ARTASSGWYSNWFDV	15	L1.27	SAWDSSLTAWV	11	1
28	MBC	4	11082012-C21034-a8-4	productive	G	Macmul IGHV4-2*01 F	4-2*01	Macmul IGHD5-3*01 ORF	5-3*01	Macmul IGHJ5-2*02 F	5-2*02	TRAIQRVHLLDV	12	L1.30	LSYDSSLTAWV	11	1
28	MBC	4	11082012-C21034-B11-4	unproductive	M	Macmul IGHV4-2*01 F	4-2*01	Macmul IGHD1-3*01 F	1-3*01	Macmul IGHJ6*01 F	6*01 F	ASGRTSGYNWNQYGLDS	17	K1.52	LQYNSAPWT	9	1
7	MBC	6B	02072013-A3-0724 0102-6B	productive		Macmul IGHV3-18*01 F	3-18*01	Macmul IGHD1-8*01 F	1-8*01	Macmul IGHJ4*01 F	4*01 F	SNGGGGPNNY	10		QQYINAPLT	9	1
7	MBC	6B	02072013-A5-0627 0305-6B	productive	G	Macmul IGHV3-6*01 F	3-6*01	Macmul IGHD4-2*01 F	4-2*01	Macmul IGHJ4*01 F	4*01 F	STGLQFLGSLTPY	13	k1.21	PGVNVTLP	8	1
7	MBC	6B	02072013-A6-0750 0403-6B	productive	G	Macmul IGHV3-6*01 F	3-6*01	Macmul IGHD3-1*01 ORF	3-1*01	Macmul IGHJ4*01 F	4*01 F	STGLQFFSGT	10	L3.14	NSWDSSGTL	9	1
7	MBC	6B	02072013-A7-1065 0704-6B	productive	G	Macmul IGHV3-18*01 F	3-18*01	Macmul IGHD1-8*01 F	1-8*01	Macmul IGHJ4*01 F	4*01 F	SNGGGGANNN	10	L3.14	NSWDSSGTL	9	1
7	MBC	6B	02072013-A9-2055 0101-6B	productive	G	Macmul IGHV3-6*01 F	3-6*01	Macmul IGHD3-1*01 ORF	3-1*01	Macmul IGHJ5-1*01 F	5-1*01	ATGQQFLISSV	11		QHYFTAPLI	9	1
7	MBC	6B	02072013-A11-0264 0707-4	productive	G	Macmul IGHV4-2*01 F	4-2*01	Macmul IGHD4-3*01 F	4-3*01	Macmul IGHJ4*01 F	4*01 F	ATDGRFGNYDLIYY	14				1
7	MBC	6B	02072013-A12-0866 0305-4	productive	M	Macmul IGHV4-2*01 F	4-2*01	Macmul IGHD1-8*01 F	1-8*01	Macmul IGHJ3*01 F	3*01 F	ARGRMGAFDF	10	L3.14	NSWDSSGTL	9	1
7	MBC	6B	02072013-B3-1306-0504-6B	productive	M	Macmul IGHV3-9*01 F	3-9*01	Macmul IGHD2-5*01 F	2-5*01	Macmul IGHJ5-2*02 F	5-2*02	ARPDCAGSGCWSLAV	15				1
28	MBC	14	11082012-C21034-B3-14	productive	G	Macmul IGHV4-2*01 F	4-2*01	Macmul IGHD3-3*01 F	3-3*01	Macmul IGHJ4*01 F	4*01 F	ARDWGFYF	8	K2.45	MQHKAHPYS	9	2
C21066
0	MBC	4	03142013-C21066-B1-4	unproductive	M	Macmul IGHV3-14*01 F	3-14*01	Macmul IGHD4-1*01 ORF	4-1*01	Macmul IGHJ4*01 F	4*01 F	ATIYGSNLNFDF	12	L7.21	LLYYSGADV	9	8
0	MBC	4	03142013-C21066-B4-4	productive	M	Macmul IGHV4-2*01 F	4-2*01	Macmul IGHD4-2*01 F	4-2*01	Macmul IGHJ4*01 F	4*01 F	AGDNGSNNGYFHY	13				1
7	ASC	4	011420134D-c21066_1w-c1-0746-0501_4-T7_IgG-VH_c1.a	productive	M	Macmul IGHV3-7*01 F	3-7*01	Macmul IGHD2-2*01 F	2-2*01	Macmul IGHJ6*01 F	6*01 F	ARLGGVALDS	10				1
7	ASC	4	011420134d-c21066_1w-c5-1441-0503_4-T7_IgG-VH_c5.a	productive	M	Macmul IGHV3-6*01 F	3-6*01	Macmul IGHD2-3*01 F	2-3*01	Macmul IGHJ4*01 F	4*01 F	ARPYCSSTYCSFYFDY	16				1
0	ASC	6B	03122013-C21066-A3-6B	productive	M	Macmul IGHV3-22*01 F	3-22*01	Macmul IGHD3-2*01 ORF	3-2*01	Macmul IGHJ1*01 F	1*01 F	AKGRSGYYGSGYQSEYFEF	19				1
0	ASC	6B	03122013-C21066-A4-6B	productive	M	Macmul IGHV4-2*01 F	4-2*01	Macmul IGHD3-1*01 ORF	3-1*01	Macmul IGHJ3*01 F	3*01 F	AVSEYYEDDYGYYYTEGTAFDF	22				1
0	MBC	6B	03142013-C21066-A2-6B	unproductive	M	Macmul IGHV3-14*01 F	3-14*01	Macmul IGHD4-1*01 ORF	4-1*01	Macmul IGHJ4*01 F	4*01 F	ATIYGSNLNFDF	12				2
0	MBC	6B	03142013-C21066-a4-6B	productive	M	Macmul IGHV4-2*01 F	4-2*01	Macmul IGHD4-1*01 ORF	4-1*01	Macmul IGHJ5-1*01 F	5-1*01	ASYGSNYA	8				3
0	MBC	6B	03142013-C21066-A6-6B	productive	M	Macmul IGHV4-2*01 F	4-2*01	Macmul IGHD4-3*01 F	4-3*01	Macmul IGHJ4*01 F	4*01 F	ASYCNYYS	8				1
0	MBC	6B	03142013-C21066-A9-6B	productive	M	Macmul IGHV4-2*01 F	4-2*01	Macmul IGHD3-1*01 ORF	3-1*01	Macmul IGHJ6*01 F	6*01 F	ASAYNSYYYGLDS	13				1
0	MBC	6B	03142013-C21066-A10-6B	productive	M	Macmul IGHV2-2*01 ORF	2-2*01	Macmul IGHD4-4*01 F	4-4*01	Macmul IGHJ4*01 F	4*01 F	ARVRYSNPYY	10				1
7	ASC	6B	011420134B-c21066_1w-B1-1172-0505_6B-T7_IgM-VH_B1.	productive	M	Macmul IGHV3-7*01 F	3-7*01	Macmul IGHD2-1*01 F	2-1*01	Macmul IGHJ5-1*01 F	5-1*01	ARASIFGLVTNNRFDV	16				1
7	ASC	6B	011420134B-c21066_1w-A3-1671-0205_6B-T7_IgG-VH_A3.	unproductive	G	Macmul IGHV4-2*01 F	4-2*01	Macmul IGHD4-4*01 F	4-4*01	Macmul IGHJ5-2*02 F	5-2*02	AAYTNQNSFYV	11				1
7	MBC	6B	01172013-A3-6B	unproductive		Macmul IGHV3-7*01 F	3-7*01	Macmul IGHD6-3*01 F	6-3*01	Macmul IGHJ6*01 F	6*01 F	VRAPGRWNSGLKTYGFDS	18
7	MBC	6B	01172013-A5-6B	productive		Macmul IGHV3-5*01 F	3-5*01	Macmul IGHD4-1*01 ORF	4-1*01	Macmul IGHJ6*01 F	6*01 F	TTTVADLLDS	10
7	MBC	14	01172013-B5-14	productive		Macmul IGHV4-2*01 F	4-2*01	Macmul IGHD4-2*01 F	4-2*01	Macmul IGHJ5-2*02 F	5-2*02	AIHWSSVDV	9
C21068
0	ASC	4	12062012-C21068-A1 0123 0307-4	productive	M	Macmul IGHV3-18*01 F	3-18*01	Macmul IGHD3-3*01 F	3-3*01	Macmul IGHJ5-1*01 F	5-1*01	TRGGWCDV	8	K1.12	QQYSSSPLT	9	1
0	ASC	4	12062012-C21068-A10 2106 0701-4	unproductive	M	Macmul IGHV4-2*01 F	4-2*01	Macmul IGHD3-1*01 ORF	3-1*01	Macmul IGHJ5-1*01 F	5-1*01	ARYQIGDITRMITVTITRYNWFDV	24	K1.57	QQGYSTPRT	9	1
0	ASC	4	12062012-C21068-C2 1014 0406-4	productive	M	Macmul IGHV4-2*01 F	4-2*01	Macmul IGHD3-1*01 ORF	3-1*01	Macmul IGHJ5-1*01 F	5-1*01	ARARYEDDYGYSYNWFDV	18	L3.1	AASYGSGSSWQCI	13	1
0	MBC	4	12102012-C21068-b2-2166 0305-4	productive		Macmul IGHV3-6*01 F	3-6*01	Macmul IGHD6-5*01 F	6-5*01	Macmul IGHJ4*01 F	4*01 F	ASSRYSGGWSEFYY	14	K1.57	QHYNSLPWT	9	2
0	MBC	4	12102012-C21068-b5-2311 0604-4	productive		Macmul IGHV4-2*01 F	4-2*01	Macmul IGHD1-8*01 F	1-8*01	Macmul IGHJ1*01 F	1*01 F	ARYAGRYFEF	10	K1.9	QQHISLPLT	9	2
7	ASC	4	112512a_C21068-1W_A8-1326-0207_4_T7_IgG_VH_E8.ab1	productive	G	Macmul IGHV3-18*01 F	3-18*01	Macmul IGHD3-3*01 F	3-3*01	Macmul IGHJ4*01 F	4*01 F	TTGGYWPYL	9	K1.15	QHGYGTPYS	9	1
7	ASC	4	112512a_C21068-1W_A9-1427-0301_4_SP6_IgG_VH_E9.ab1	productive	G	Macmul IGHV3-6*01 F	3-6*01	Macmul IGHD4-1*01 ORF	4-1*01	Macmul IGHJ6*01 F	6*01 F	IRAHYGSNGGHDAFDF	16		LQYSGAPLT	9	2
7	ASC	4	112512a_C21068-1W_A11-1755-0105_4_T7_IgG_VH_E11.ab	productive	G	Macmul IGHV3-6*01 F	3-6*01	Macmul IGHD1-3*01 F	1-3*01	Macmul IGHJ6*01 F	6*01 F	TPLDD	5		QQYKNYPFT	9	1
7	ASC	4	112512b_C21068-1W_B5-0508-0607_4_T7_IgG_VH_F5.ab1	unproductive	G	Macmul IGHV1-1*01 F	1-1*01	Macmul IGHD4-1*01 ORF	4-1*01	Macmul IGHJ5-1*01 F	5-1*01	ETRDVINYPRWFDV	14	L7.33	LLRYGGVWI	9	2
7	MBC	4	11282012-C21068-A4-23F	productive	G	Macmul IGHV3-18*01 F	3-18*01	Macmul IGHD6-1*01 F	6-1*01	Macmul IGHJ5-2*02 F	5-2*02	TRGHIAAAATRSLDV	15	K1.15	QHGYGSPWT	9	2
7	MBC	4	11282012-C21068-A5-23F	productive	M	Macmul IGHV4-2*01 F	4-2*01	Macmul IGHD6-1*01 F	6-1*01	Macmul IGHJ4*01 F	4*01 F	ARGKTGYSSGWYVYY	15	L6.40	QSYDSSGYHG	10	1
7	MBC	4	11282012-C21068-B2-4	productive	M	Macmul IGHV3-7*01 F, or Macmul IGHV3-9*01 F	3-7*01/3-9*01	Macmul IGHD6-1*01 F	6-1*01	Macmul IGHJ3*01 F	3*01 F	ARARPGRSSGWYLRRVPPGFDF	22	K1.15	QQYNSLPPT	9	1
7	MBC	4	11282012-C21068-B3-4	productive	M	Macmul IGHV4-2*01 F	4-2*01	Macmul IGHD6-1*01 F	6-1*01	Macmul IGHJ5-2*02 F	5-2*02	ARAAAAGYNSLDV	13	K1.21	QHSYGTPYS		1
7	MBC	4	11282012-C21068-B12-4	productive	M	Macmul IGHV4-2*01 F	4-2*01	Macmul IGHD6-3*01 F	6-3*01	Macmul IGHJ4*01 F	4*01 F	ARAIAAAGSPFFY	13	K1.21	QHGYGTPLT		1
7	MBC	4	11282012-C21068-C7-4	productive	G	Macmul IGHV3-13*01 F	3-13*01	Macmul IGHD6-2*01 F	6-2*01	Macmul IGHJ4*01 F	4*01 F	GTGARPFD	8	L1.19	GTWDDSLNVXL	11	1
7	MBC	4	11282012-C21068-D1-SP6-4	productive		Macmul IGHV3-6*01 F	3-6*01	Macmul IGHD4-2*01 F	4-2*01	Macmul IGHJ5-1*01 F	5-1*01	STGLQFLGYLV	11	K2.45	VQAIAFPWT	9	1
28	ASC	4	111312-C21068-a12-4	productive		Macmul IGHV4-2*01 F	4-2*01	Macmul IGHD6-1*01 F	6-1*01	Macmul IGHJ3*01 F	3*01 F	ARVGAAGDDAFDF	13	K1.21	QQHNSYPRT	9	1
28	ASC	4	111312-C21068-b6-1708 0402-4	productive		Macmul IGHV4-2*01 F	4-2*01	Macmul IGHD6-1*01 F	6-1*01	Macmul IGHJ5-2*02 F	5-2*02	ARRSTAAGSLDV	12				1
28	ASC	4	111312-C21068-c2-0110-0304-4	unproductive		Macmul IGHV2-1*01 F	2-1*01	Macmul IGHD1-8*01 F	1-8*01	Macmul IGHJ4*01 F	4*01 F	ARR*FPILL	9				1
28	ASC	4	111312-C21068-d10-4	productive		Macmul IGHV3-22*01 F, or Macmul IGHV3-9*01 F	3-22*01/3-9*01	Macmul IGHD2-2*01 F	2-2*01	Macmul IGHJ6*01 F	6*01 F	VKDLYDMDS	9	K2.34	GQGAQFPHS	9	1
28	ASC	4	11152012-c21068-a1-4	productive		Macmul IGHV3-22*01 F	3-22*01	Macmul IGHD5-3*01 ORF	5-3*01	Macmul IGHJ4*01 F	4*01 F	AKVGLGDTDYYY	12	K1.57	LQYNSLPRT	9	1
28	ASC	4	11152012-c21068-a4-1848 0206-4	unproductive		Macmul IGHV1-1*01 F	1-1*01	Macmul IGHD2-3*01 F	2-3*01	Macmul IGHJ1*01 F	1*01 F	ATPVRSPEYFEF	12				1
28	ASC	4	04162013-c21068w4-C6-4	productive		Macmul IGHV3-13*01 F	3-13*01	Macmul IGHD4-3*01 F	4-3*01	Macmul IGHJ4*01 F	4*01 F	TTDGGTVTTSLYY	13				1
28	ASC	4	04162013-c21068w4-D1-4	productive		Macmul IGHV4-2*01 F	4-2*01	Macmul IGHD4-1*01 ORF	4-1*01	Macmul IGHJ4*01 F	4*01 F	ASRYGSNNYY	10				2
28	MBC	4	11152012-c21068-B9-4	productive	M	Macmul IGHV3-14*01 F	3-14*01	Macmul IGHD4-1*01 ORF	4-1*01	Macmul IGHJ4*01 F	4*01 F	AAVTPTVATPXTLAPYN	17	L1.19	GTWDSSLRLYI	11	1
28	MBC	4	11152012-c21068-C4-4	productive	M	Macmul IGHV3-6*01 F	3-6*01	Macmul IGHD1-5*01 ORF	1-5*01	Macmul IGHJ5-2*02 F	5-2*02	ARGRYNWNYVGSLDV	15	K2.45	MQALRSPLT	9	1
28	MBC	4	11152012-c21068-C5-4	unproductive	M	Macmul IGHV4-2*01 F	4-2*01	Macmul IGHD3-2*01 ORF	3-2*01	Macmul IGHJ4*01 F	4*01 F	ARDSAYYYSGYPYYY	15	L6.40	QSADGSYNWV	10	1
28	MBC	4	11152012-c21068-C8-4	productive	M	Macmul IGHV4-2*01 F	4-2*01	Macmul IGHD3-1*01 ORF	3-1*01	Macmul IGHJ4*01 F	4*01 F	VRDYPQYH	8	L4.36	QTWATGML	8	1
28	MBC	4	11152012-c21068-C9-4	productive	M	Macmul IGHV4-2*01 F	4-2*01	Macmul IGHD1-7*01 ORF	1-7*01	Macmul IGHJ4*01 F	4*01 F	ARSYGPGYY	9	K1.57	QHSYGTPLT	9	1
28	MBC	4	11152012-c21068-C10-4	productive	M	Macmul IGHV3-6*01 F	3-6*01	Macmul IGHD1-5*01 ORF	1-5*01	Macmul IGHJ5-2*02 F	5-2*02	ARGRYNWNYVGSLDV	15	K1.21	QQYKSYPPWT	10	3
28	MBC	4	11152012-c21068-D3-4	productive	G	Macmul IGHV3-6*01 F	3-6*01	Macmul IGHD6-2*01 F	6-2*01	Macmul IGHJ5-1*01 F	5-1*01	ASGIIVGSHWFDV	13	K1.9	QQHNSLPWT	9	1
28	MBC	4	11152012p2-C21068-A2-2316 0501-4	productive	M	Macmul IGHV4-2*01 F	4-2*01	Macmul IGHD3-3*01 F	3-3*01	Macmul IGHJ3*01 F	3*01 F	ARYSPPGYNFWSGYYKQNAFDF	22	L2.13	QHMQVPVLS	9	1
0	ASC	6B	12062012-C21068-B4 1819 0705-6B	productive	M	Macmul IGHV3-6*01 F	3-6*01	Macmul IGHD1-5*01 ORF	1-5*01	Macmul IGHJ1*01 F	1*01 F	TRGAYNWNYVGTQTAEYFEF	20	K2.46	SLGDE	5	1
0	ASC	6B	12062012-C21068-B8 0640 0107-6B	unproductive	G	Macmul IGHV1-1*01 F	1-1*01	Macmul IGHD4-1*01 ORF	4-1*01	Macmul IGHJ4*01 F	4*01 F	VRHSGSTFYH	10	K2.46	MQGTQLPPT	9	1
0	MBC	6B	12102012-C21068-A6-0913 0403-6B	productive		Macmul IGHV4-2*01 F	4-2*01	Macmul IGHD6-1*01 F	6-1*01	Macmul IGHJ1*01 F	1*01 F	ARYTGGYFEF	10	L3.14	DSWDSSGTQCV	11	1
0	MBC	6B	12102012-C21068-A7-0670 0403-6B	productive		Macmul IGHV4-2*01 F	4-2*01	Macmul IGHD3-2*01 ORF	3-2*01	Macmul IGHJ5-1*01 F, or Macmul IGHJ5-2*01 F	5-1*01/5-2*01	AGHYGSGYSVFYY	13	K1.7	LQYNSAPHS	9	1
0	MBC	6B	12102012-C21068-A8-1506 0102-6B	productive		Macmul IGHV2-2*01 ORF	2-2*01	Macmul IGHD2-4*01 F	2-4*01	Macmul IGHJ5-1*01 F	5-1*01	ARVRSSNMA	9	K1.18	WLHYSGAVL	9	1
0	MBC	6B	12102012-C21068-A11-2124 0503-6B	productive		Macmul IGHV4-2*01 F	4-2*01	Macmul IGHD1-8*01 F	1-8*01	Macmul IGHJ6*01 F	6*01 F	ARVRETYGLDS	11	K1.57	QHYNSLPWT	9	3
0	MBC	6B	12102012-C21068-c2-1543-0503-6B	unknown		Macmul IGHV3-21*01 F	3-21*01			Macmul IGHJ2*01 ORF	2*01 OR	ARGYSSSLRGFGN	13	K2.44	MQHKALPLT	9	1
7	ASC	6B	112512b_C21068-1W_B9-0831-0104_6B_T7_IgG_VH_F9.ab1	unproductive	G	Macmul IGHV1-1*01 F	1-1*01	Macmul IGHD4-1*01 ORF	4-1*01	Macmul IGHJ5-1*01 F	5-1*01	ETRDVINYPRWFDV	14		LQYSGAPLT	9	3
7	ASC	6B	112512b_C21068-1W_B10-2119-0306_6B_T7_IgG_VH_F10.a	productive	G	Macmul IGHV1-1*01 F	1-1*01	Macmul IGHD4-1*01 ORF	4-1*01	Macmul IGHJ5-1*01 F	5-1*01	ETRDVINYPRWFDV	14		LHYNSIPYS	9	2
7	MBC	6B	11282012-C21068-A1-0503 0707-6B	unproductive	M	Macmul IGHV4-2*01 F	4-2*01	Macmul IGHD4-1*01 ORF	4-1*01	Macmul IGHJ2*01 ORF	2*01 OR	ARDREDHGSKHWYFDL	16				1
7	MBC	6B	11282012-C21068-D6-SP6-6B	productive		Macmul IGHV4-2*01 F	4-2*01	Macmul IGHD4-4*01 F	4-4*01	Macmul IGHJ1*01 F	1*01 F	ARVGGDYTVTTLDV	14	K2.46	MQHKAHPWT	9	1
28	MBC	6B	11152012p2-C21068-A6-0703 0404-6B	unproductive		Macmul IGHV4-2*01 F	4-2*01	Macmul IGHD6-1*01 F	6-1*01	Macmul IGHJ4*01 F	4*01 F	ARDWGEQRLYY	11	L1.30	LSYDSSLSAWV	11	1
28	MBC	6B	11152012p2-C21068-A10-0328 0105-6B	unproductive	M	Macmul IGHV4-2*01 F	4-2*01	Macmul IGHD6-1*01 F	6-1*01	Macmul IGHJ4*01 F	4*01 F	ARGYSSGWGYFYY	13	L1.25	AAWDSSLSGPL	11	1
28	MBC	6B	11152012p2-C21068-A11-0232 0105-6B	productive	M	Macmul IGHV3-13*01 F	3-13*01	Macmul IGHD1-5*01 ORF	1-5*01	Macmul IGHJ4*01 F	4*01 F	TTDNRNYGRY	10	L6.34	QSADGSYNVL	10	1
28	MBC	6B	11152012p2-C21068-B5-2057 0707-6B	productive	M	Macmul IGHV3-6*01 F	3-6*01	Macmul IGHD3-2*01 ORF	3-2*01	Macmul IGHJ6*01 F	6*01 F	ARARYYGSGYTYGLDS	16	K1.16	LQYNSKPYS	9	1
0	MBC	14	12102012-C21068-b8-0622 0605-14	productive		Macmul IGHV4-2*01 F	4-2*01	Macmul IGHD1-8*01 F	1-8*01	Macmul IGHJ1*01 F	1*01 F	ARYAGRYFEF	10	K1.9	QQHISLPLT	9	1
0	MBC	14	12102012-C21068-b10-0230 0703-14	productive		Macmul IGHV4-2*01 F	4-2*01	Macmul IGHD4-2*01 F	4-2*01	Macmul IGHJ5-1*01 F	5-1*01	ARYPRGYGNYGRWFDV	16	L3.8	QVWDSSSKYI	10	1
0	MBC	14	12102012-C21068-c1-1928 0407-14	productive		Macmul IGHV3-9*01 F	3-9*01	Macmul IGHD1-3*01 F	1-3*01	Macmul IGHJ1*01 F	1*01 F	SKDTSLYTWNDGYFQF	16	K1.7	QQYNSRPRT	9	1
7	ASC	14	112512a_C21068-1W_B3-1447-0204_14_T7_IgA_VH_F3.ab1	unproductive	G	Macmul IGHV3-13*01 F	3-13*01			Macmul IGHJ5-2*02 F	5-2*02	TTLDV	5	K1.12	LQYSGAPLT	9	1
7	ASC	14	112512a_C21068-1W_B4-1747-0203_14_T7_IgG_VH_F4.ab1	unproductive	G	Macmul IGHV1-1*01 F	1-1*01	Macmul IGHD4-1*01 ORF	4-1*01	Macmul IGHJ5-1*01 F	5-1*01	ETRDVINYPRWFDV	14	L7.33	LLHYGGVWI	9	3
28	MBC	14	11152012p2-C21068-B6-1017 0503-14	productive		Macmul IGHV3-6*01 F	3-6*01	Macmul IGHD3-2*01 ORF	3-2*01	Macmul IGHJ5-1*01 F	5-1*01	TTIVVIWENYNWFDV	15	K1.21	QQRNSYPLT	9	1
7	ASC	23F	112512a_C21068-1W_A1-1038-0306_23F_T7_IgG_VH_E1.ab	productive	G	Macmul IGHV3-13*01 F	3-13*01	Macmul IGHD3-2*01 ORF	3-2*01	Macmul IGHJ3*01 F	3*01 F	NSMNTQDAFAF	11	K1.15	QHGYGTPYS	9	1
