# Supplementary material for: Longitudinal multiparameter single-cell analysis of macaques immunized with pneumococcal protein-conjugated or unconjugated polysaccharide vaccines reveals distinct antigen specific memory B cell repertoires
Source: PLoS One. 2017 Sep 14;12(9):e0183738. doi: 10.1371/journal.pone.0183738 (PMC5598952; doi:10.1371/journal.pone.0183738)
Supplement: S4 Table — (ZIP) [file pone.0183738.s007.zip]

Archive with 32 entries (29 files):
- S4_table/
- S4_table/conjugated MBC 0w FASTA.txt
- __MACOSX/
- __MACOSX/S4_table/
- __MACOSX/S4_table/._conjugated MBC 0w FASTA.txt
- S4_table/conjugated MBC 1w FASTA.txt
- __MACOSX/S4_table/._conjugated MBC 1w FASTA.txt
- S4_table/conjugated MBC 4w fasta.txt
- __MACOSX/S4_table/._conjugated MBC 4w fasta.txt
- S4_table/conjugated plasma cell 0 week.txt
- __MACOSX/S4_table/._conjugated plasma cell 0 week.txt
- S4_table/conjugated plasma cell 1w FASTA.txt
- __MACOSX/S4_table/._conjugated plasma cell 1w FASTA.txt
- S4_table/conjugated plasma cell 4w fasta.txt
- __MACOSX/S4_table/._conjugated plasma cell 4w fasta.txt
- S4_table/non-conjugated plasma cell 1W.txt
- __MACOSX/S4_table/._non-conjugated plasma cell 1W.txt
- S4_table/nonconjugated MBC 0week.txt
- __MACOSX/S4_table/._nonconjugated MBC 0week.txt
- S4_table/nonconjugated MBC 1w Fasta.txt
- __MACOSX/S4_table/._nonconjugated MBC 1w Fasta.txt
- S4_table/NONCONJUGATED mbc 4 WEEK FASTA.txt
- __MACOSX/S4_table/._NONCONJUGATED mbc 4 WEEK FASTA.txt
- S4_table/nonconjugated plasma 0 week.txt
- __MACOSX/S4_table/._nonconjugated plasma 0 week.txt
- S4_table/nonconjugated plasma cell 4 week light FASTA .txt
- __MACOSX/S4_table/._nonconjugated plasma cell 4 week light FASTA .txt
- S4_table/nonconjugated plasma cell 4w fasta.txt
- __MACOSX/S4_table/._nonconjugated plasma cell 4w fasta.txt
- S4_table/nononjugated MBC 4W L chain fasta.txt
- __MACOSX/S4_table/._nononjugated MBC 4W L chain fasta.txt
- __MACOSX/._S4_table
