# Supplementary material for: Longitudinal multiparameter single-cell analysis of macaques immunized with pneumococcal protein-conjugated or unconjugated polysaccharide vaccines reveals distinct antigen specific memory B cell repertoires
Source: PLoS One. 2017 Sep 14;12(9):e0183738. doi: 10.1371/journal.pone.0183738 (PMC5598952; doi:10.1371/journal.pone.0183738)
Supplement: S4 Table — (ZIP) [file pone.0183738.s007.zip › S4_table/conjugated MBC 0w FASTA.txt]

>12272013-C20882-A3
NNNNNNNNNNAGGGGGAAGGGTTGGGGCGGATGCACTCCCTGAGGAGACG
GTGACCAGGACTCCCTGGCCCCAGTAGTAAAAGTAGTAAATCGGGGGCAG
CGAACGTAGGGTACAGTAATACACGGCCGTGTCCTCGGTTTTCAGGCTGC
TCATTTGCAGATAGGCGATGCTTTTGGAATCATCTCTGGAGATGGTGAAT
CTGCCTTTCACAGACGCGGCGTATTCTGCTGTCCCACCGTAAGCTTTGCT
TCTAATGAAACCCACCCACTCCAGCCCCTTCCCTGGAGCCTGGCGGACCC
AGTACATGTAGTGGTCACTGAAGGTGAATCCAGAGGCTGCACAGGAGAGT
CTCAGGGACCCGCCAGGCTGGACCAAGCCTCCCCCAGACTGCACCAGCTG
CACCTCCCTATNNGNNNCGNATTAAAANNNGGGGAGGGGTCTTCGCCTGC
NCNGNNNTGCAAANGNGGGNGGANGGNANCGGNNNNNGNNCTCNCNTNNT
TGNNNNNNTNNNNAAAG
>12272013-C20882-A6
NNNNNNNNNNANGGGNAANGGTTGGGGCGGATGCACTCCCTGAGGAACGG
TGACGAAAGCCCCTTGGCCCCNGGAATCCAAACCCCCCCCTTTATTACAT
TAATACAGGGCTGTGTCCTCGGTTTTCAGGCCGCTCATTTGCAGATACAC
CATGTTGTTTGAATCATCTCTTGAGAAGGTAAATCTGCCTTTCACAGCCG
CAGCATATTCTGTCGTGTAACTCTTAGCTTTGTTTCTTATTAAACCGACC
CACTCTAGCCCTTTCCCTTGAGCCTGGCGGACCCACTGCATGTAGTAGGT
AGTGAAGGTGAATCCAGAGGCTGCACAGGAGAGTCTCAGGGACCCCCCAG
GCTGCACCAAGCCTCCCCCAGACTGCACCAGCTGCACCTCCCTATAGTGN
NTCGTATTAAANNGANGNANGGCTAANAGTTACACGACAGAATATGCTGC
GGCTGTGAAAGGCAGATTTACCATCTCAAGAGATGATTCAAACAACATGG
TGTATCTGCAAATGAGCGGCCTGAAAACCGAGGACACAGCCCTGTATTAC
TGTACTAAAGGGGGGGGTTTGGATTCCTGGGGCCAAGGGGCCGTCGTCAC
CGTCTCCTCAGGGAGTGCATCCGCCCCAACCCTTTTCCCCCTCGTCTCCT
GTGAGAATGCCTTCTATAGTGTCACCTAAATAAN
>12272013-C20882-A7
NNNNNNNNNANGGGGANGGGTTGGGGCGGATGCACTCCCTGAGGAGACGG
TGACCAGGACTCCCTGGCCCCAGTAGGGATAATATTCACTATAGAAATAT
GTTTGAGGATCTCAAGCACAGTAATACACGGCCGTGTCCTCGGTGTTCAG
GCTGCTCATTTGGAGATAGGCGACACTTTTGGAATCATCTCTGGAGATGG
TGAATCTGCCTTTCACAGACGCGGCGTATTCTGCTGTCCCACCGTAAGCT
TTCTTTCTAATGAAAGCCACCCACTGCAGCCCCTTCCCTGGAGCCTGGCG
GACCCAATACATGTAGTAGTCACTGAAGGTGAATCCGGAGGCTGCACAGG
AGAGTCTCAGGGACCCCCCAGGCTGGACCAAGCCTCCCCCAGACTGCACC
AGCTGCACCTCCCTATNNNNNNNNCGTGNANNTNCNNNCNNCNCCTCCTC
CCCCTCCCTATANAATANGNANNNNGGCNGGGNCATCAGGTCACCCTGAG
TGGGNNNNAANNAANAANAATN
>12272013-C20882-A8
NNNNNNNNNNNNNCCNGGGCCGCTGTGCTCTCGGAGGTGCTCCTGGAGGA
GGGCGCCAGGGGNGAAGACCGATGGGCCCTTGGTGGAGGCTGAGGAGACG
GTGACCAGGATTCCCTGGCCCCAATACTGTCCGTGGTAACCAGCCCAAAA
ATTGTAACCGGGAGCGTCTCTCACACAATAATACACGGCCGTGTCCTCCA
ATTTCAGGTTGTTCATTTGAAGATATAGCATGTTGTTGGAATTGTCTCTG
GAGATGCTGAATCGGTCCTTCACAGAGGGCGCGTAATATTTCTTATTTCC
GTCATACCATATAAGTGCCACCCACTCCAGACCCTTCCCTGGAGCCTGGC
GGACCCAGTCCATGCCATAGTTGTTGAAGCTGAATCCAGAGGCTGCACAG
GAGAGTCTCAGGGACCCCCCAGGCTGAACCAAGCCTCCCCCAGACTGCAC
CAGCTGCACCTCCCTATANNNTNNNCNNATNNNCGNGGAATGAAACCCAG
CTTANCCCAAACTCNATNNAAANNNNNNNNN
>12272013-C20882-A9
NNNNNNNNNNAGGGGGAAGGGTTGGGGCGGATGCACTTCCCTGAGGAAGA
CGGTGACCAGGACTCCCTGGCCCCAGTAGTAAGTTCCCATTCTGTACCCA
CTGTATCTAGGTTCCGTTCTCGCACAGTAATATACGGCCGTGTCCGCGGC
GGTCACAGAGGTCAGCTTCAGGGAGAACTGGTTCTTGGACGTGTCCGTTG
AAATGGTGACTCGACTCTTGAGGGAGGGGTTGTAGTAGGTGCTCCCACTA
CTACCACCGATATACCCAATCCACTCCAGCCCCTTCCCTGGGGGTTGGCG
GATCCAGTTCCAGTAGTAACCGCTGATGGAGCCACCAGAGACAGCGCAGG
TGAGGGACAGGGTCTCCGAAGGCTTCACCAGTCCTGGGCCAGACTCCTGC
AGCTGCACCTCCCTATANGNNNNCGNATTAAANNNNNTNNNGCCACCTGC
ATCNCCCTATAGAGGNNGGNGGGAAGNNNGNTGTNAGANTGCCTTCNNTN
GTGTCTNNTAAATNANN
>12272013-C20882-A10
NNNNNNNNNNNGGGGANNNNNTGGGGCGGATGCNCTNNCTGAGGNGACGG
TGACTAGGACTCCCTGGCCAATCCTCCCCCAGACTGCACCAGCTGCACCT
CCCTATAGTGAGTCGTATTAAAGCCGTGTCCTCGGTGTTCAGACTGTCCA
TTTGCAGATAGGTGACGCTTTTGGAATCATCTCTTGAGATAGTGAATCTG
CCTTTCACGGACGCGGCGTACGCTGTTGTCGCACCCTTAGGTTTAGTTCT
AATGAAACCTACCCACTCCGGCCCCTTCCCTGGAGCCTGGCGGAACCACT
CCATGTAGTGGTCACTGAAGGTGAATCCAGCGGCTGCACAGGAGACTCTC
AGGGACCCGCCAGGTAGGACCAATCCTCCCCCAGACTGCACCAGCTGCAC
CTCCCTATAGTGNNNCGTATTAANGAAACAAGGAAAACCCAGCTCAGCCC
AAACTCCAATNNNNGGNAAGGTGGGNCNNNGCCTCNCCNCGNGAGGNANT
GTGCAAAANAAAAATNANT
>12272013-C20882-A11
NNNNNNNNNNNNNNNGANNNNNNTGGGGCGGATGCNNNNCCTGAGGAGAC
GGTGACCAGGACTCCCTGGCCCCAGTAGTAAAAATTGGCTTCCGAGCCCC
ACCTGGCTGTGGTGAANTAATACACGGCCGTGTCCTCGGTTTTCAGGCTG
TTAAGTTGTAGATACAGTGTGTTCTTTGAATCATCTCTTGAGATAGTGAA
TCTGCCTTTCACAGATTCGGCGTAATCTACTGTCCCACCATCAGCTTTTT
TTTTAATAAGTCCAACCCAGTCCAGCCCCTTCTTTGGAGGCTGACGGACC
CAGGTCATCAAATAACTACTGAAAGTGAATCCAGAGGCTGCACAGGAGAG
TCTCAGGGACCCCCCAGGCTGGACCAAGCCTCCCCCAGACTGCACCAGCT
GCACCTCCCTATATGNTTNCGNATTAAANGGTGACTCTGTGCCCTGGTGA
TGTAGANNGGGAGGAAGGAGGNTGGGTCATCCCGTCTCCCNGAGGGNNNC
NNANTNNAAANNCAAGGTCGAGATCANACCCTCCCTTTAGGCCACANAAN
TGTTGATTTGCGGGTGATCGACCGANAATAANNNGACTAGGGGGATGGTT
CACATTTTGGGTCCCTCGCCCCGATNANGNGGGA
>12272013-C20882-A12
NNNNNNNNNNNNNNNGGTNNNNTTACANACACCCGGACTCCTGANGTGCA
CCTCCCTAANTGAGTGGTATNCANAGTCAAATCTCTCCCAGCCGTTGCCA
TGGGGAACACAGTAATACACGGCCGTGTCCTCGGTGTTCAGACTGTCCAT
TTGCAGATAGGTGACGCTTTTGGAATCATCTCTTGAGATAGTGAATCTGC
CTTTCACGGACGCGGCGTACGCTGTTGTCGCACCCTTAGGTTTAGTTCTA
ATGAAACCTACCCACTCCGGCCCCTTCCCTGGAGCCTGGCGGAACCACTC
CATGTAGTGGTCACTGAAGGTGAATCCAGCGGCTGCACAGGAGACTCTCA
GGGACCCGCCAGGTAGGACCAATCCTCCCCCAGACTGCACCAGCTGCACC
TCCCTATANNGGNNCGTATTACANNGGAGAAGGAGGTGCCCNCCACNGAN
GAAGANNGGNGGGANGGAGGANGNNGGNTCANGNCNTCNNTNNNGNNGNN
NNANNAAAAANNNNNNNN
>12272013-C20882-b1
NNNNNNNNNNNNNNGGNNGNNNGGTTGGGGCGCACGCNNCCCTGAGGAGC
GGTGACCTGGACTCCCGGGCCNAANCATCGAACCGGTTGGAACAATAACT
TCTATCACAATATTCGGGGGTCGATCTCACACAATAATAAACGGCCGTGT
CCGCGGCGGTCAAAGAGGTCAGCCTCAGGGAAAAATGACTCTTGGACGTG
CCCCATGAAATGGTGGCTCGACTCACGAGGGAGGGGTTGTAGTAGGTGTC
ACTCGAACTACCAGAGATATACCCAATCCACTCCAGGCCCCTCCCTGGGG
CCTGGCGGATCCAGGCCCAGTACTTAGTGTTGATGGAGCCACCAGAGACA
GCGCAGGTGAGGGACAGGGTCTCCGAAGGCTTCACCAGTCCTGGGCCAGA
CTCCTGCAGCTGCACCTCCCTATANNGNTCNNATTAAAAANGAGTCGTAT
TAAATGNANNTAGGGAGGATGGAGGNGGNGGANCAAGTTCTCCNCNTGNN
GGGNNCAANAANANNACCAGGGAGTCNNGGTCCCGTCTCCTCAGGGAGTG
CATCCGCCACAACCCTTTTNNNNNTCGTCTCCTGTGAGAATGCCTTCTAT
NGTGTCNCCTAAATCANNCN
>12272013-C20882-b2
GNNNNNNNNNNNNNNGNNNGNNNNNTTANNNNNCCCGNNCTCCTGAGGTG
CGGTGACCTATACTGCGTGGNANNAANCATCGAACCGGTTGGAACAATAA
CTTCTATCACAATATTCGGGGGTCGATCTCACACAATAATAAACGGCCGT
GTCCGCGGCGGTCAAAGAGGTCAGCCTCAGGGAAAAATGACTCTTGGACG
TGCCCCATGAAATGGTGGCTCGACTCACGAGGGAGGGGTTGTAGTAGGTG
TCACTCGAACTACCAGAGATATACCCAATCCACTCCAGGCCCCTCCCTGG
GGCCTGGCGGATCCAGGCCCAGTACTTAGTGTTGATGGAGCCACCAGAGA
CAGCGCAGGTGAGGGACAGGGTCTCCGAAGGCTTCACCAGTCCTGGGCCA
GACTCCTGCAGCTGCACCTCCCTATANNGNNGCNTATTAAANACNNNCCA
CNGCAGANCGGGAGGNGGGNNANTGGNNNTGCCCTTACCCTTNNCGGTAN
TTGNNNGGNAAANNNCNNGGAGCNNGGNAGTCCTGNTCNNCGTTNCCGTN
GGAAGTGCATCCGCCCCACNCTTTTCCCCCGCGTTTCCTGTGAGAATGCC
TTNTATGGTGTCNCCTGGTTCAACGCTGCCNCTTNGCGGNNNTCCGNCNG
CCNTCTNCCTTCTGNAAGTTTGGCACTN
>03212013-A3
NNNNNGNNNCNNNNNGNTGTTNNCNNNGNNNTCCCGCTGAGGCNNTTCTNAANAGTCACCTAAATATGGCTCTATCAGTA
GTAACTTCTGGAATTGGATCCGCCAGCCCCCAGGGAAGGGACTGGAGTGGATTGGATATGTCTATGGTAGTGGTAGTAGC
ACCAACTACAACCCCTCCCTCAAGAGTCGTGTCACCCTGTCAGTAGACACGTCTAAGAACCAGCTCTCCCTGAGGCTGAG
CTCTGTGACCGCCGCGGACACGGCCATGTATTACTGTGCGAGATCTTATAGTGGTTATTCCGACCCGGTTTACTACTGGG
GCCAGGGAGTCCTGGTCACCGTCTCCTCAGGGAGTGCATCCGCCCCAACCCTTTTCCCCCTCGTCTCCTGTGAGAATGCC
TTCTATAGTGNACCTAAANNANANCCNNGGGGGGGGGGGGGAGGGGGCCGCCCAACAGGGGAGACCCNNGNNAGGGGTNN
NNAGNNGGANNNNNAANNNGGNNNNNCNNNNNAAN
>03212013-A4
NNNNNNNCNNNGNGAGCCTGGTCCAGCCGGGGGGGTGCATGCAGCCTCTNCCTGTTTTCCCCCTCGGATNCTGTGANAAT
GCCTTCTATTGTGTNANCNACNNCNNGGCTCCAGGGAAGGGGCTGGAGTGGGTGGGTTTCATTAGAAACAAAGCTAACGG
TGGGACACCAGAATATGCCGCGTCCGTGAAAGGCAGATTCACCATCTCCAGAGATGATTCCAAAAGCATCGCCTATCTGC
AAATGAGTAGCCTGAAAACCGAGGACACGGCCGTGTATTATTGTAGTAAATGGGCTTCGGGGTTATTACACTGGGGCCAG
GGAGTCCTGGTCACCGTCTCCTCAGGGAGTGCATCCGCCCCAACCCTTTTCCCCCTCGTCTCCTGTGAGAATGCCTTCTA
TANNTNNCCCTAAATANN
>03212013-A6
NNNNNNNNNCNGGNCNNGACTGGTGAGCCTTCGGAGACCCTGTCTGTCACCTGAACTGTCTCTGGTGCCTCTGTCAGTAG
TCACTACTGGACCTGGATCCGCCAGCCCCCAGGGAAGGGACTGGAATGGATTGGGTACATTTCTGGTAGTAATAGTAAAG
CCAATTATAACCCCTCCCTCAAGAGTCGAGTCATACTGTCAGTAGACACGTCCAAGAACGAACTCTCCCTGAAGTTGACC
TCTGTGACCGCCGCGGACACGGCCGTGTATTACTGTGCGAGAGAGGGGGGTGATGACAGCGGCTGGTATTTCGGTGTGGA
TTCCTGGGGCCAAGGGGCCGGCGTCACCGTCTCCTCAGGGAGTGCATCCGCCCCAACCCTTTTCCCCCTCGTCTCCTGTG
AGAATGCCTTCTATNNNNNNCCCTAAAATAA
>03212013-a8
NNNNNNNNCNNNNNNNGCTTGGNCAGGACTACTTCTATAGTGTCCCTAAANNGCANCTANCTNGAGTCTCCTTCACTACC
CACTACTTCCACTGGGTCCGCCAGGCTCAAGGGAAAGGCCTAGAATGGTTAGGTCTGGTAAGAAACAAAGGTGTCAGTTA
CACCACAGATTATGCTGCGGCTGTGAAAGGCAGAATCACCATCTCAAGAGATGATTCAAAGAACACGGTGTATCTACAAT
TGAACAGTCTGACAGTCGACGATACAGCCCTATATTATTGTATGGGTGCCTTATTATGGGGCCAGGGAGTCCCGGTCACC
GTCTCCGCGGGGAGTGCATCCGCCCCAACCCTTTTCCCCCTCGTCTCCTGTGAGAATGCCTTCTATAGTGNNCCTAAANN
ANNANCCTCTATATAANAANTAANTATATACNTGGGNNAANCGGGGAANGTGTCNNTTTTTTTTTTGTGGTTTGTNGGAA
N
>03212013-A11
NNNNNNNCNGGNNGNNNNTTGNCCNGGNCTNNNCGGTGNNNNCACTNTCCTANTCACCCACTTGNTTCACCGTTAGCAGC
TACTGGATGAGCTGGGTCCGCCAGGCTCCGGGAAAGGGGCTGGAGTGGCTTTCAGACATTTATGATAGTACCATGTACTA
CGGAGACTCTGTGAAGGGCCGATTCACCGTCTCCAGAGACAACGCCAAGAACTCGCTGTATCTGCAAATGAACAGCCTGA
GAGCCGAGGACACGGCCGTCTATTACTGTACTAGAGACGGGGGCGGGGGGATTGGACCTACTTGGGGGCTTTACTACTGG
GGCCAGGGAGTCCTGGTCACCGTCTCCTCAGGGAGTGCATCCGCCCCAACCCTTTTCCCCCTCGTCTCCTGTGAGAATGC
CTTCTATAGTGNNNCCTAAATANA
>03122013-A12
NNNNNNNNNCNGNNGGNTNTNNNNNNNGCNTTNNTGGTCCTGNNTATCTCNTGAGGCACCCACNAANNTCACCGTTAGCA
GCTACTGGATGAGCTGGGTCCGCCAGGCTCCGGGAAAGGGGCTGGAGTGGCTTTCAGACATTTATGATAGTACCATGTAC
TACGGAGACTCTGTGAAGGGCCGATTCACCGTCTCCAGAGACAACGCCAAGAACTCGCTGTATCTGCAAATGAACAGCCT
GAGAGCCGAGGACACGGCCGTCTATTACTGTACTAGAGACGGGGGCGGGGGGATTGGACCTACTTGGGGGCTTTACTACT
GGGGCCAGGGAGTCCTGGTCACCGTCTCCTCAGGGAGTGCATCCGCCCCAACCCTTTTCCCCCTCGTCTCCTGTGAGAAT
GCCTTCTATAGTGNNNCCTAANNNNA
>03212013-b1
NNNNNNNNTCNGNNNNGNCTGNNGCGNNTTCTTTTCTAGTGTCCANATATATAGCTGTCTACTGGTGGCTCCATCAACGG
TTACTACTGGAACTGGATCCGCCAACCCCCAGGGAAGGGGCTGGAGTGGATTGGGTATATCGGTGGTAGTAGTGGGAGCA
CCTACTACAACCCCTCCCTCAAGAGTCGAGTCACCATTTCAACGGACACGTCCAAGAACCAGTTCTCCCTGAAGCTGAGC
TCTGTGACCGCCGCGGACACGGCCGTGTATTACTGTGCGAGAGGTCACCACGAGGATGATTACGGTTACTATTACACCCG
ACCTGGGGGTTTGGATTCCTGGGGCCAAGGGGCCGTCGTCACCGTCTCCTCAGGGAGTGCATCCGCCCCAACCCTTTTCC
CCCTCGTCTCCTGTGAGAATGCCTTCTATAGTGNNNCCCTAAATANA
>03212013-B3
NNNNNNNNNNCNGGNNGANGCTTGGTCCNGCCTGGAGGGTCCCTGAGACTCTCCTGATGCAGCCTCTGANATTCACCGTT
AGCAGCTACTGGATGAGCTGGGTCCGCCAGGCTCCGGGAAAGGGGCTGGAGTGGCTTTCAGACATTTATGATAGTACCAT
GTACTACGGAGACTCTGTGAAGGGCCGATTCACCGTCTCCAGAGACAACGCCAAGAACTCGCTGTATCTGCAAATGAACA
GCCTGAGAGCCGAGGACACGGCCGTCTATTACTGTACTAGAGACGGGGGCGGGGGGATTGGACCTACTTGGGGGCTTTAC
TACTGGGGCCAGGGAGTCCTGGTCACCGTCTCCTCAGGGAGTGCATCCGCCCCAACCCTTTTCCCCCTCGTCTCCTGTGA
GAATGCCTTCTATANNGNNCNCCTAAATANAANTANCGANNNNAAGNNNANNNGGGGGGATGGGGCNNCCCANANGGGNN
NTCCCCNGNGNANNGGNNNNNNANNNNNGNNNNTTTNNNNNNGGNNN
>03212013-B4
NNNNNNNNNCNGGNNNNNNTTGTNANGNCNNCCNGCTNAGCCACATCTCCTGAGGCACCCACTNGNTTCACCGTTAGCAG
CTACTGGATGAGCTGGGTCCGCCAGGCTCCGGGAAAGGGGCTGGAGTGGCTTTCAGACATTTATGATAGTACCATGTACT
ACGGAGACTCTGTGAAGGGCCGATTCACCGTCTCCAGAGACAACGCCAAGAACTCGCTGTATCTGCAAATGAACAGCCTG
AGAGCCGAGGACACGGCCGTCTATTACTGTACTAGAGACGGGGGCGGGGGGATTGGACCTACTTGGGGGCTTTACTACTG
GGGCCAGGGAGTCCTGGTCACCGTCTCCTCAGGGAGTGCATCCGCCCCAACCCTTTTCCCCCTCGTCTCCTGTGAGAATG
CCTTCTATANNGNNNCCTAAATAN
>03212013-B5
NNNNNNNNCTGNNNNNGNTTGGCAAGCCTGGGGGGTCCCTGAGACTCTCCTGTGAGGTCTCTGNGACTCACCTTCAGTAG
CAACAGCATGCACTGGGTCCGCCAGGCTCCAGGGAAGGGGCTGGAGTGGATCTCAGGTATTAATAGTGGTGGGGGTAGCA
CATGGTACACAGACTCTGTGAAGGGCCGATTCACCATCTCCAGAGACAACTCAAAGAACACGCTCTCCCTGCAAATGAAC
AGCCTGAGAGCTGAGGACACGGCCGTCTATTACTGTGCGAGCGCTCGCCTCGGGGATACTTTTGATTTCTGGGGCCAAGG
GCTCAGGGTCACCGTCTCTTCAGGGAGTGCATCCGCCCCAACCCTTTTCCCCCTCGTCTCCTGTGAGAATGCCTTCTATA
NNCNCCCTAAANNNNN
>03212013-B6
NNNNNNNNTCNGNNNNGNCTGGTGAAGCCTACTTCTATCCTGTCTGTCATANGNNCTGTCTCTGGTGGCTCTATCAGCAG
TAACAACTGGAGCTGGATCCGCCAGTCCCCAGGGAAGGGGCTGGAGTGGATTGGGTATTTCTATGGTAGTAGTGCTAAAA
CCAACTACAATCCCTCCCTCAAGAGTCGAGTCACCCTGTCAGTAGACACGTCCAAGAACCAGTTCTCCCTGACACTGCGC
TCTGTGACCGCCGCGGACACGGCCGTGTATTACTGTGTGAGACATTTAANTGGGAGTTACACCTTTTATTACTGGGGCCA
GGGAGTCCTGGTCACCGTCTCCTCAGGGAGTGCATCCGCCCCAACCCTTTTCCCCCTCGTCTCCTGTGANAATGCCTTCT
ATANNNNNNCTANNNNANAAATA
>04022013-C20854-A2
NNNNNNNNNNNNNNNNNNCAGGNCTGGNGNNNCTTCTCGANATCCTGTNNCTCANCTGTAGTTGTCTCGAGTGGCTTAGT
CACTAATCACTACTGGAGTTGGATCCGAGAGACCCCAGGGAAGGGACTGGAGTGGATTGGACAAGTCACCGGTGAGGGGG
AGAATTCCGACTACAACCCTTCCCTCGGGAGTCGAGTCACCATTACAGCAGACAGTTCCAAGAATGAGATTTCCCTGAGA
ATGACCTCTCTGTCCGCCGCGGACACGGCCGTCTATTACTGTGCGAGAAATCTGGGTTACTTTCCAATGTACGCCTCATT
GGATGTCTGGGGCCGGGGACTTCTGGTTACCGTCTCCTCAGCCTCCACCAAGGGCCCATCGGTCTTCCCCCTGGCGTCCT
GCTCCAGGAGCACCTCCCAGAGCACAGCGGCCCTGGGCTGCCTGGTCAAGGACTACTTCTATNNNNNNCCCNTAAANNA
>04022013-C20903-A10
NNNNNNNNNNNNNNNNNNNNNNTGCNNNNNNGNNNTNNCNNGANNNATGNNNCNTCATCTGGACTGNNTGCTGTANGTCT
CCATCAATAATNNNNNGTGGAGTTGGATCCGCCAGTCCCCAGGGAAGGGACTGGAGTGGATTGGGGAGATCAGTGGTAAC
AGTGGGAGCACCAACCACAACTCTTCCCTCAAGAGTCGAGTCACCATTTCAAAAGACGCGTCCAAGAACCAGATCTCCCT
GAACCTGAGCTCTGTGACCGGCGCGGACACGGCCGTGTATTATTGTGCGATAGGGAATTATTATGATAGTGGTGATATGG
AGTGGTTATTGACATACAACTGGTTCGATGTCTGGGGCCCGGGAGTCCTGGTCACCGTCTCCTCAGCCTCCACCAAGGGC
CCATCGGTCTTCCCCCTGGCGTCCTGCTCCAGGAGCACCTCCCAGAGCACAGCGGCCCTGGGCTGCCTGGTCAAGGACTA
CTTCTANNNNNNNCCCNNAATNNAA
>04022013-C20903-A11
NNNNNNNNNNNNNNNNNNNNGGNGTNNGANCCTTCGGAGANCCTGTCNCTCACCNTNGANGCTGTCTCTGGTGGCTCCAT
CAGCAGTGGTTACTACTACTGGAGCTGGATCCGCCAGCCCCCAGGGAAGGGGCTGGAGTGGATTGGGGGTATCTATAGTA
ATAGTGAGAGCACCAACTACAACCCCTCCCTCAAGAGTCGAGTCACCATTTCAAAAGACACGTCCAAGAAGCAGTTCTTC
CTGAAGCTGAGCTCGGTGACCGCCGCGGACACGGCCGTGTATTACTGTGCGAGAGGCCTAGCTCGGTGGCAGCTGGAAGG
AGGATACTTCGAGTTCTGGGGCCAGGGCGCCCTGGTCACCGTCTCCTCAGGGAGTGCATCCGCCCCAACCCTTTTCCCCC
TCGTCTCCTGTGAGAATGCCTTCTATANTGNNNNCCCTANNNNNNNNNANGNCTGCCCTGGGCTGACTGGGCNANAGANT
ACNTANANNNNGNNNNCGNNNNNNNANNCNNCNTTNGNNGCCNNNAAANNNANNAANNN
>04022013-C20903-A12
NNNNNNNNNNNNNNNNNNNNNGGNGTGNTCGAAGCCTTCNTGAGACCCTGTNNNCATATNGCAGCTGTCTCNGGNGGCTC
CATCAGCAGTGGTTACTACTACTGGAGCTGGATCCGCCAGCCCCCAGGGAAGGGGCTGGAGTGGATTGGGGGTATCTATA
GTAATAGTGAGAGCACCAACTACAACCCCTCCCTCAAGAGTCGAGTCACCATTTCAAAAGACACGTCCAAGAAGCAGTTC
TTCCTGAAGCTGAGCTCGGTGACCGCCGCGGACACGGCCGTGTATTACTGTGCGAGAGGCCTAGCTCGGTGGCAGCTGGA
AGGAGGATACTTCGAGTTCTGGGGCCAGGGCGCCCTGGTCACCGTCTCCTCAGGGAGTGCATCCGCCCCAACCCTTTTCC
CCCTCGTCTCCTGTGAGAATGCCTTCTATAGNNNNCCCTAAATAAANNNGNNGGCCTGNGNNAGGNGGGCNNNAGANNNG
NGNNNNNNNNNNNNGGANNGNANNNCTNNNNNNGNNNNNNNAAANNGANNNN
