# Supplementary material for: Longitudinal multiparameter single-cell analysis of macaques immunized with pneumococcal protein-conjugated or unconjugated polysaccharide vaccines reveals distinct antigen specific memory B cell repertoires
Source: PLoS One. 2017 Sep 14;12(9):e0183738. doi: 10.1371/journal.pone.0183738 (PMC5598952; doi:10.1371/journal.pone.0183738)
Supplement: S4 Table — (ZIP) [file pone.0183738.s007.zip › S4_table/conjugated MBC 1w FASTA.txt]

>122012a_C20882-1W_A4-0317-0202_23F_T7_IgM_VH_A4.ab1
NNNNNNNNNNNCNNNNNGGNNTGGNNNNNCTTCTGAGACCCTGTCCATCACATNTACTGTCTCTGGTGGCTCCATCAACA
ATTACTTCTGGACCTGGATCCGCCAGGCCCCAGGGAAGGGACTGGAATGGATTGGACGTATCCATACTAATACTGGGAAC
ACCGACTACAACCCCTCCCTCAAGAGTCGAGTCACCATTTCAACAGACACGTCCAAGAACCAGTTCTCCCTGAGGCTGAC
CTCTGTGACCGCCGCGGACACGGCCATATATTTCTGTGCAAGAGGACAGAATGACTACGGTTACACCTATGCGGAGTCCT
GGGGCCAGGGAGTCCTGGTCACCGTCTCCTCAGGGAGTGCATCCGCCCCAACCCTTTTCCCCCTCGTCTCCTGTGAGAAT
GCCTTCTATAGTGNNCCCCTAAATNNNNNTCTCCTCAGGGAGTGCATCCGCCCCAAACCCTTNTCCCCCTCGTCTCCTGT
GAGAATGCCTTCTATANTGTCACCTAAANNNNN
>122012a_C20882-1W_A5-0229-0203_23F_T7_IgM_VH_A5.ab1
NNNNNNNNNTCNNNNNNGGNACTGNNGNNNCTTCNNTTCCCNTGTGCCTCACCTGTAGATGTCTCTGGTGGCTCCATCAA
CAATTACTTCTGGACCTGGATCCGCCAGGCCCCAGGGAAGGGACTGGAGTGGATTGGACGTATCTATGCTAATAATGGGA
ACACCGACTACAACCCCTCCCTCAAGAGTCGAGTCACCATTTCAAGAGACACGTCCAAGAACCAGTTCTCCCTGAGGCTG
ACCTCTGTGACCGCCGCGGACACGGCCATATATTACTGTTTAAGAGGACAGAATGACTACGGTTATACCTATGCGGAGTC
CTGGGGCCGGGGAGTCCTGGTCACCGTCTCCTCAGGGAGTGCATCCGCCCCAACCCTTTTCCCCCTCGTCTCCTGTGAGA
ATGCCTTCTATAGTGNNNNCNTAAATAAA
>122012a_C20882-1W_A6-0250-0105_23F_T7_IgM_VH_A6.ab1
NNNNNNNNNTCNNNCNGGNCTGGNNNNNCTTCNGAGACCCTGTCCCTCATATGAACTGTCTACTGGTGGCTCCATCAACA
ATTACTTCTGGACCTGGATCCGCCAGGCCCCAGGGAAGGGACTGGAATGGATTGGACGTATCCATACTAATACTGGGAAC
ACCGACTACAACCCCTCCCTCAAGAGTCGAGTCACCATTTCAACAGACACGTCCAAGAACCAGTTCTCCCTGAGGCTGAC
CTCTGTGACCGCCGCGGACACGGCCATATATTTCTGTGCAAGAGGACAGAATGACTACGGTTACACCTATGCGGAGTCCT
GGGGCCAGGGAGTCCTGGTCACCGTCTCCTCAGGGAGTGCATCCGCCCCAACCCTTTTCCCCCTCGTCTCCTGTGAGAAT
GCCTTCTATANNNNNCCCTAAATNNCNGTCTCCTCAGGGAGTGCATCCGCCCCAACCCTTTTCCCCCTCGTCTCCTGTGA
GAATGCCTTCTATAGTGTCNCCTAAATAAA
>122012a_C20882-1W_A7-0410-0602_6B_T7_IgM_VH_A7.ab1
NNNNNNNNNNNCNGGNNNNNGCTTGGTGCAGCCTGGGGGGTCCCTGAGACTCTCCTGNTGCAGCCTCTGAGATTCACCTT
CAGTGACTACTACATGCACTGGGTCCGCCAGGCTCAAGGGAAAGGGCTAGAGTGGGTAGGTTTAATAAGAAACAAAGCTA
ACGATTACACGACAGAATATGCTGCGGCTGTGAAAGGCAGATTCACCATTTCAAGAGATGAATCACAGAACACGATGTAT
CTGCAAATGAGCAGCCTGACTACCGAGGACACAGCCCTATATTATTGTATTAAACATGATAATTGGAACTATCAGTGGTT
CCATGTCTGGGGCCCGGGAGTCCTGGTCACCGTCTCCTCAGGGAGTGCATCCGCCCCAACCCTTTTCCCCCTCGTCTCCT
GTGAGAATGCCTTCTATANNNNCNNTAAATANNN
>122012a_C20882-1W_A8-0718-0301_6B_T7_IgM_VH_A8.ab
NNNNNNNNNNNNNGGNNGCGANTTGGCNNNCTGGGGGGTCCCTGGGACTCTCTTGTGTAGCCTCTGGATTCAGCTTCAGT
AATTACTGGATGCACTGGATGCGCCAGTCACCAGGGAAGGGGCTGGAGTGGATCTCAAGTATTAATCGTGGTGGTGACAC
TTCATACTATGCAGACTCCGTGAGGGGCAGATTCACCATCTCCAGAGACAACGCCAAGAACACACTGTATCTTCAAATGA
ACAGCCTGAGAAGTGACGACACGGCTGTCTATTATTGTTCGGGAGATCCCGGCTGTCCTGATAACATTTGTTACGGTTTG
GATTCGTGGGGCCAAGGGGTCGTCGTCACCGTCTCCTCAGGGAGTGCATCCGCCCCAACCCTTTTCCCCCTCGTCTCCTG
TGAGAATGCCTTCTATAGNNNNN
>122012a_C20882-1W_A9-0627-0505_6B_T7_IgM_VH_A9.ab
NNNNNNNNNTNNNGNNNCGANTTGGCNNNNCTGGGGGGTCCCTGGGACTCTCTTGTGTAGCCTCTGGATTCAGCTTCAGT
AATTACTGGATGCACTGGATGCGCCAGTCACCAGGGAAGGGGCTGGAGTGGATCTCAAGTATTAATCGTGGTGGTGACAC
TTCATACTATGCAGACTCCGTGAGGGGCAGATTCACCATCTCCAGAGACAACGCCAAGAACACACTGTATCTTCAAATGA
ACAGCCTGAGAAGTGACGACACGGCTGTCTATTATTGTTCGGGAGATCCCGGCTGTCCTGATAACATTTGTTACGGTTTG
GATTCGTGGGGCCAAGGGGTCGTCGTCACCGTCTCCTCAGGGAGTGCATCCGCCCCAACCCTTTTCCCCCTCGTCTCCTG
TGAGAATGCCTTCTATANGNNN
>122012a_C20882-1W_A10-0439-0404_6B_T7_IgM_VH_A10.ab
NNNNNNNNNNNNNNCNGGNCTGGTGANCCCTCTGATACCCTGTCCCTCATAAGTAGCTGTCTCTGGTTACTCCATCAGCA
GTGGTTATGACTGGAGCTGGATCCGCCAGGCCCCAGGGAAGGGACTGGAGTGGATTGCATATATTTCTTATAGTGGGAGC
ACCAGCTACAACCCGTCCCTCAAGAGTCGAGTCACCATTTCAAGAGACACGTCCAAGAACCAGTTCTCCCTGAAGCTGAC
CTCTGTGACCGCCGCGGACACGGCCGTGTATTACTGTGCGAGAGATCTAAAGCGGCAACTGAATGTCAACCGGTACGATG
TCTGGGGCCCGGGAGTCCGGGTCACCGTCTCCTCAGGGAGTGCATCCGCCCCAACCCTTTTCCCCCTCGTCTCCTGTGAG
AATGCCTTCTATANNNNNNCCTAAATAAN
>122012a_C20882-1W_A11-0639-0703_6B_T7_IgM_VH_A11.ab
NNNNNNNNNCNGGGNANNTTGGTCCAGTCTGGGGGGCCCCTGAGGCTCTCCTGTGCAGCCTCTGAGATTCACCTTCAGTA
ACTACTGGATGAATTGGGTCCGCCAGGCTCCAGGGAAGGGGCTAGAGTGGGTTGCCCGTATTAGAAGAAAAGTTGATGGT
GAAATAGCAGATTACGCCGCGTCTGTGAAAGGCAGATTCACCATCTCAAGAGACGATTCAAAGAATACAGTGTATCTTCA
AATAAATAGCCTGAAAAGTGAGGACACGGCCGTGTATTACTGCGCTTCCGAGAACACCTATTTTTATTCCTGGGGCCAGG
GAGTCCTGGTCACCGTCTCCTCAGGGAGTGCATCCGCCCCAACCCTTTTCCCCCTCGTCTCCTGTGAGAATGCCTTCTAT
AGTGNNCCCTAAATAAAA
>122012a_C20882-1W_B1-0714-0703_4_T7_IgM_VH_B1.ab
NNNNNNNNNNNNNNNNNGCTTGGNNNNCCTGGGGGGTCCCTGANANTCTCCTNANGCAGCCTCTGGATTCACCCTCAGTA
ACTACTGGATGAGTTGGGTCCGCCAGGCTCCAGGGAAGGGGCTGGACTATGTTGGCCGTATTAAAAACAAAGCTGAAGGT
GGAACAGCAGCATACGCCGAATCTGTGAAAGGCAGATTCACTATCTCAAGAGATGATTCACAGAACACACTGTATCTGCA
AATGAACAGCCTGACAACCGAGGACACGGCCGTGTATTACTGCACCACAGTCTACTGTCCTGTTAGTGGTTGCTGCGGCT
TGGATTCCTGGGGCCAAGGGGCCGTCGTCACCGTCTCCTCAGGGAGTGCATCCGCCCCAACCCTTTTCCCCCTCGTCTCC
TGTGAGAATGCCTTNNATNNNNNNNCNNAAATAANN
>122012a_C20882-1W_B2-0502-0304_4_T7_IgM_VH_B2.ab
NNNNNNNNNNNTNNGGNNGNGNNNNNNNNCNGNCNGNTGTCTTCNGTGCCANNTACATANTAGCCANNGANTTCANCCTC
AGTAACTACTGGNANGTTGGGTCCGCCAGGCTCCAGGNNNGGGGCTGGACTATGTTGGCCTTATTAAAAACAAAGCTGAA
GGTGGAACAGCAGCATACGCCGAATCTGTGAAAGGCAGATTCACTATCTCAAGAGATGATTCACAGAACACCCTGTATCT
GCAAATGAACAGCCTGACAACCGAGGACACGGCCGTGTATTACTGCACCACAGTCTACTGTCCTGTTAATGGTTGCTGCG
GCTTGGATTCCTGGGGCCAAGGGGCCGTCGTCACCGTCTCCTCAGGGAGCGCATCCNCCCCAACCCTTTTCCCCCTCGTC
TCCTGTGAGAATGCCTTCNATANTGNNNCCTAAATNNN
>122012a_C20882-1W_B3-0319-0702_4_T7_IgG_VH_B3.ab
NNNNNGNNNNNNNNGANGCTTGGTCCAGCCTGGCGGCTTCTGAGAGTCTCCTGNGNNCCTCTNGNTTCACCTTCAGTGAC
TACTACATGCAGTGGGTCCGCCAGGCTCCAGGAAAGGGGCCGGAGTGGGTGGGTTTCATTAGAAACAAAGCTAATGGTGG
GACAGCAGAATACGCCGCGTCTGTGAAAGGCAGATTCACCATCTCCAGAGATGATTCCAAAAGCATCGCCTATCTGCAAA
TGAACAGCCTGAAAACCGAGGACACGGCCGTGTATTACTGTACTAGAGGGCCCCATTTAGGAGAGTGGTTATTAAACTAC
TGGGGCCAGGGAGCCCTGGTCACCGTCTCCTCAGCCTCCACCAAGGGCCCATCGGTCTTCCCCCTGGCGTCCTCCTCCAG
GAGCACCTCCGAGAGCACAGCGGCCCTGGGCTGCCTGGTCAAGGACTACTTCTATNNN
>122012a_C20882-1W_B4-0521-0702_4_T7_IgG_VH_B4.ab
NNNNNNGNNNCNGGANNNGCTTGGTCCAGCCTGGCGGGTCCCTGAGAGTCTCGTGTTCAGCCTCTGGATTCACCTTCAGT
GACTACTACTTCCAGTGGGTCCGCCAGGCTCCAGGAAAGGGGCCGGAGTGGGTGGGCTTCATTAGAGACAAAGCTAATGG
TGGGACACCAGTGTACACCACGTCTGTGAAAGGCAGATTCATCATCTCCAGAGACGATTCCAAAAACATCGCCTATCTGC
AAATGGACATCCTGAAAACCGACGACACGGCCGTGTATTATTGTGTTAGAGGGGGTCTGGGAGCCACTTATTCCTGGGGC
CAGGGAGTCCTGGTCACCGTCTCCTCAGCCTCCACCAAGGGCCCATCGGTCTTCCCCCTGGCGCCCTCCTCCAGGAGCAC
CTCCGAGAGCACAGCGGCCCTGGGCTGCCTGGTCAAGGACTACTTCTATANNGNNNCCNNNAATANN
>122012a_C20882-1W_B5-0438-0203_4_SP6_IgG_VH_B5.ab
NNNNNNNNNNNNNCANNNNCGCTGTNNNNNCNTNNNTGCTCCTGTGAAGACGAACGCTGGGGAGNCAGANNGGCCCTTGG
TGGAGGCTGACGAGACCGTCACCAGAATTCCCTGGCCCCACTTCCATAGGTAGTTTCCTATTAANTCGGCTCTNGAGGCT
GAATACNCGGCCCTGTCCTCCGTTTTCAGGTGGACCATTCGTCCTCCGGACTCCCTTTTANNCNGCTCCNNNGATGATCC
NTATTAACCTTTCACATTAACGGCGTATTCTGCTGTCCCACCATTAGCTTTGTTTCTAATGAAACCCACCCACTCCGGCC
CCTTTCCTGGAGCCTGGCGGACCCACTGTATGTAGTTGTCACTGAAGGTGAATCCAGAGGCTGCACAGGAGACTCTCAGG
GACCCGCCAGGCTGGACCAAGCCTCCTCCAGACTGCACCAGCTGCACCTCCCTATAGTGAGTCGTATTAAA
>122012a_C20882-1W_B8-0740-0407_14_T7_IgG_VH_B8.ab
NNNNNNNNNTNNGNNNGGACTGGTGANCCTTCGGACCCCTGTCCCTCACCTGNANTGTCTCTGGTGCCTCCATCAGCAGT
TACTGGTGGAACTGGATCCGCCAGCCCCCAGGGAAGGGACTGGAGTGGATTGGGGAGATCAATGGTAATAATGGGGGCAC
CAACTACAACCCCTCCCTCAAGAGTCGAGTCACCATTTCAAAAGACGCATCCAAGAACCAGTTCTCCCTGAAGCTGAACT
CTGTGACCGCCGCGGACACGGCCGTTTATTACTGTGCGACCCCCTTTACAGCAGCGGCTGGCTATTTTTACTACTGGGGC
CAGGGAGTCCTGGTCACCGTCTCCTCAGCCTCCACCAAGGGCCCATCGGTCTTCCCCCTGGCGCCCTCCTCCAGGAGCAC
CTCCGAGAGCACAGCGGCCCTGGGCTGCCTGGTCAAGGACTACTTCTATANNNNNCCCCNAAATANNA
>122012a_C20882-1W_B9-0545-0307_14_T7_Igm_VH_B9.ab
NNNNNNNNNNNNNNNNGNNTGGTGANCCTTCCGANANCCTGTCCCTCACATGCNCTGTCTCTGGTGCCTCCATCACTACT
TACTGGTGGACCTGGATCCGCCTGCCCCCAGGGAAGGGACTGGAGTGGATTGGGGAGATCAATGGTAATAGTGGGACCAC
CAACTACAGCCCCTCCCTCAAGAGTCGAGTCACCATTTCAAAGGACGCGTCCAAGAACCAGTTCTCCCTGAACCTGAACT
CTGTGACCGCCGCGGACACGGCCGTGTATTACTGTGCGATCCCGAAACTGGGGGGCTCATTGGATGTCTGGGGCCGGGGA
GTTCTGGTCACCGTCTCCTCAGGGAGTGCATCCGCCCCAACCCTTTTCCCCCTCGTCTCCTGTGAGAATGCCTTCTATAG
TGNNCCCCTAAANNAAA
>122012a_C20882-1W_B10-0248-0703_14_T7_Igm_VH_B10.ab
NNNNNGNNCNGNNNGNGNNNGCNGCNNCTTTCCCGCCCGTGTNCATCANNTNAGCTGTCTCTGGTGCCTCCATCAGTACT
TACTGGTGGACCTGGATCCGTCTGCCCCCAGGGAAGGGACTGGAGTGGATTGGGGAGATCAATGGTAATAGTGGGACCAC
CAACTACAACCCCTCCCTCAAGAGTCGAGTTACCATTTCAAAGGACGCGTCCAAGAACCAGTTCTCCCTGAACCTGAACT
CTGTGACGGCCGCGGACACGGCCGTGTATTACTGTGCGATCCCGAAACTGGGGGGCTCATTGGATGTCTGGGGCCGGGGA
CTTCTGGTCACCGTCTCCTCAGGGAGTGCATCCGCCCCAACCCTTTTCCCCCTCGTCTCCTGTGAGAATGCCTTCTATAG
TGNNNNNTAAATNAN
>122012a_C20882-1W_B11-0462-0301_14_T7_IgG_VH_B11.ab
NNNNNGNNNNNNNNNGGNGTGGTGNNNCTTCCGANACCCTGTCCCTCATATGNAGCTGTCTCTNATGTCTCCATCAGCGG
TGCACATGGCTGGGGTTGGATCCGCCAGCCCCCAGGGAAGGGGCTGGAGTGGATTGGGACTATCTATAGTAGTAGTGGGA
AAACCAACTACAATCCCTCCCTCCGGAGTCGAGTCACCATTTCAATGGACGTGTCCAGGAACCAGTTCTCCCTGAACCTG
TACTCTGTGACCGCCGCGGACACGGCCGTGTATTATTGTGCGAGAGATGACATAACATACAGTTTGGATTCCTGGGGCCA
AGGGGCCGTCGTCACCGTCTCCTCAGGGAGTGCATCCGCCCCAACCCTTTTCCCCCTCGTCTCCTGTGAGAATGCCTTCT
ATAGNGCNNNCCTAAATAAN
>122012B_C20882-1W_D3-0265-0203_6B_T7_IgM_VH_D3.ab
NNNNNNNNNNNTNNNGNNNNNGNTTGGTNNGCCTGGGGGGCCCCTGAGGCTCTCCAANNGCAGCCTCTGGNTTCACCTTC
AGTAACTACTGGATGAATTGGGTCCGCCAGGCTCCAGGGAAGGGGCTAGAGTGGGTTGCCCGTATTAGAAGAAAAGTTGA
TGGTGAAACAGCAGATTACGCCGCGTCTGTGAAAGGCAGATTCACCATCTCAAGAGACGATTCAAAGAACACAGTGTATC
TGCAAATAAACAGCCTGAAAAGTGAGGACACGGCCGTGTATTACTGCGCTTCCGAGAACACCTATTTTTATTCCTGGGGC
CAGGGAGTCCTGGTCACCGTCTCCTCAGGGAGTGCATCCGCCCCAACCCTTTTCCCCCTCGTCTCCTGTGAGAATGCCTT
CTATAGTGTCACCTAAANNNNN
>122012B_C20882-1W_D4-1334-0202_6B_T7_IgM_VH_D4.ab
GNNNNGNNNNNNNNNGACTGGTGATCCCTCGGGACCCTGNCCATCACCTATANCTGTNACTGNATTACTCCATCAGCAGT
GGTTATGACTGGAGCTGGATCCGCCAGGCCCCAGGGAAGGGACTGGAGTGGGTTGGGTACATTTCATATAGTGGGAGCAC
CAGCTACAACCCGTCCCTCAAGAGTCGAATCACCATTTCAAGAGACACGTCCAAGAACCAGTTCTCCCTGAAGGTGAACT
CTGTGACCGCCGCGGACACGGCCGTATATTACTGTGCGAGAGATTTAAAGAGGCAGCTGAGTGTCAACCGGTTCGATGTC
TGGGGCCCGGGAGTCCTGGTCACCGTCTCCTCAGGGAGTGCATCCGCCCCAACCCTTTTCCCCCTCGTCTCCTGTGAGAA
TGCCTTCTATNNNNNCCCNNAAATAANA
>122012B_C20882-1W_D5-1536-0306_6B_T7_IgG_VH_D5.ab
NNNNNNGNNTCNNNNNNNNGCTTGGTCCNGCCTGGGGGGCCCCNGGGGCTCTCCTNATGCAGCCTCTGAGATTCACCTTC
AGTAACTACTGGATGAATTGGGTCCGCCAGGCTCCAGGGAAGGGGCTAGAGTGGGTTGCCCGTATTAGAAGAAAAGTTGA
TGGTGAAACAGCAGATTACGCCGCGTCTGTGAGAGGCAGATTCACCATCTCAAGAGACGATTCAAAGAACACAGTGTATC
TGCAAATAAACAGCCTGAGAAGTGAGGACACGGCCGTGTATTACTGCGCTTCCGAGAACACCTATTTTTATTCCTGGGGC
CAGGGAGTCCTGGTCACCGTCTCCTCAACCTCCACCAAGGGCCCATCGGTCTTCCCCCTGGCGCCCTCCTCCAGGAGCAC
CTCCGAGAGCACAGCGGCCCTGGGCTGCCTGGTCAAGGACTACTTCTATANNNNCCCCNTAAAANAAN
>122012B_C20882-1W_D6-1150-0305_6B_T7_IgM_VH_D6.ab
NNNNNGNNTCNNNNCNGCGNTGGTGAACCCACACAGACTCTCACGCTGACCTATACCTTCTATGGATTCTCACTCACCAC
TAATGGAATGGCTGTGGGCTGGATCCGTCAGCCCCCAGGGAAGGCCCTGGAGTGGCTGGCACTCATTTATTGGGATGATG
ATAAGCGCTACAACACATCTCTGAAAACCAGGCTCACCATCTCCAAGGACACCTCCAAGAACCAGGTTCTCCTTACACTG
ACCAACATGGACCCTGCGGACACAGCCACATATTACTGTGCACGGAGGCTAGTAGCTGGTCAAGACTGGTTCGATGTCTG
GGGCCCGGGAGTCCTGGTCACCGTCTCCTCATGGAGTGCATCCGCCCCAACCCTTTTCCCCCTCGTCTCCTGTGAGAATG
CCTTCTATNNTTNNNCNTNAATANCCCTGGGCTGN
>122012B_C20882-1W_D7-0505-0603_23F_T7_IgG_VH_D7.ab
NNNNNNNNTNNNNNNNGACTGGTGANCCTTCGGAGACCCTGTCCCTCACCTGTAGCTGTCACTGGTGCCTCCATCAGTAA
TTACTGGTGGACCTGGATCCGCCAGCCCCCAGGGAAGGGACTGGAATGGATTGGGGAGATCAATGGTAATATTGGGACCA
CCAACTACAACCCCTCCCTCAAGAGTCGAGTCACCTTTTCAAAAGACGCGTCCAAGAACCAGTTTTCCCTGAACCTGACC
TCTGTGACCGCCGCGGACACGGCCGTGTATTACTGTACGAGAGTCGCCCCTGATCGCTCATTGGATGTCTGGGGCCGGGG
ACTTCTGGTCACCGTCTCCTCAGCCTCCACCAAGGGCCCATCGGTCTTCCCCCTGGCGCCCTCCTCCAGGAGCACCTCCG
AGAGCACAGCGGCCCTGGGCTGCCTGGTCAAGGACTACTTCTATAGNNNNCCCCCNAAATAAA
>122012B_C20882-1W_D8-0161-0506_23F_T7_IgG_VH_D8.ab
NNNNNGNNTCNNNNCNGNGNCTNNNNNAGCCTGCGGANANNNGTCCATCTCTGNAGTNNCACTNATATTCACCTTCANTG
ACCCNNCAGGAGCTGGATNNACCAGGCCCNNGGGAGNNNGCCGGANNGTGGCTTTAATTGGCGGCNNACCTTGGGAGCAN
CNACTACATACCCTCCCTCTGTANAAGGGTCATGCTTTCTCTCAAGAGATGATCCAACCACCTTTCCCTGACTGCGAATG
ATCAGACTGAAACGGAAGGACACGGCCATGAATGACTGTGATAATTTATGGTTTACGGTACCACCTACCGGATTTGTCTC
GTTGGATATCTGGGGCCGGCGACCTCTCCTCACCGTCTCCTCACCCTCCACCATTGCCCCATCGGTCTTCCCCCTGGCGT
CCTGCTCCAGGNNCNNANNTANAGCACAGCGGCCCTGGGCTGCCTGGTCAAGGNNTACTTCTATAGTGNNNCCCCTAAAT
AAAA
>122012B_C20882-1W_D9-1215-0705_23F_T7_IgM_VH_D9.ab
NNNNNNNNNNNNNNNNGNNTGGNNNNGCTTCGGANACCCTGTCCCTCACCTGCGCTGTCAANNNATGTCTCCATCAGTAA
TAACTGGTGGACCTGGATCCGCCAGCCCCCAGGGAAGGGACTGGAGTGGATTGGAGAAATGAATGGTAATATTGGGGCCA
GTAACTACAATCCCTCCCTCAAGAGTCGAGTCACCATTTCAAAAGACGCGTCCGAAAACCAGTTCTCCCTGAAGCTGATC
TCTGTGACCGCCGCGGACACGGCCGTGTATTACTGCGCGAGAGTCGCCCCTGATCGCTCAGTGGATGTCTGGGGCCGGGG
AGTTCTGGTCACCGTCACCTCAGGGAGTGCATCCGCCCCAACCCTTTTCCCCCTCGTCTCCTGTGAGAATGCCTTCTATA
GTGNNCCTAAATNNNANCCTGATCACCGTCTCCTCGGGGAGTGCATCCGCCCCAACCCTTTTCCCCCTCGTCTCCNGTGA
GAATGCCTTCTATAGNGTCACCTAAANNNN
>122012B_C20882-1W_D10-0920-0202_23F_T7_IgM_VH_D10.ab
NNNNNNNNNNNNNNNNNNGNCTGGNCNANNCTACNTCTATAGTGTCNNNTCAANTNNAGCTGTCTCTNTATGGCTCCATC
AACAATTACTTCTGGACCTGGATCCGCCAGGCCCCAGGGAAGGGACTGGAGTGGATTGGACGTATCTATGCTAATAGTGG
GAGCACCGACTACAACCCCTCCCTCAAGAGTCGAGTCACCATTTCAACAGACACGTCCAAGAACCAGTTCTCCCTGAAGC
TGACCTCTGTGACCGCCGCGGACACGGCCGTATATTATTGTGCAAGAGGACAGAATGACTACGGTTACAGCTATGCGGAG
TCCTGGGGCCAGGGAGTCCTGGTCACCGTCTCCTCAGGGAGTGCATCCGCCCCAACCCTTTTCCCCCTCGTCTCCTGTGA
GAATGCCTTCTATANTGNNNCCTAAATNNACCGTCTCCTCAGGGAGTGCATCCGCCCCAACCCTTTTCCCCCTCGTCTCC
TGTGAGAATGCCTTCTATAGTGTCACCTANNNANNN
>122012B_C20882-1W_D11-1138-0103_23F_T7_IgG_VH_D11.ab
NNNNNGNNCNGGNNNNNGCTTGGNNNNNCTGGGGGATCCCTGACACTCTCCTGTGCAGCCTCTNGNTTCACCTTTGGTGA
TTATGGCATGCACTGGGTCCGCCAGGCTCCGGGAAAGGGACTGGAGTGGGTCTCATTCATTAATTACATTGGTAAAACCA
TCTACTACGCTGACTCCGTGAAGGGCCGATTCACCGTCTCCAGAGACAACGCCAAGAACTCGCTGTCTCTGCAAATGAGC
AGCCTGAGAGCCGAGGACACGGCCGTGTATTACTGTATTAGAGAGGGGGGTTTAGCGGTGGCTGAAACCACTGACTACTG
GGGCCAGGGAGTCCTGGTCATCGTCTCCTCAGCCTCCACCAAGGGCCCATCGGTCTTCCCCCTGGCGTCCTGCTCCAGGA
GCACCTCCCAGAGCACAGCGGCCCTGGGCTGCCTGGTCAAGGACTACTTCTATANNNNNCCCCCTAATNAN
>122012B_C20882-1W_D12-1340-0402_23F_T7_IgM_VH_D12.ab
NNNNNNNNNCNNNNGNNNGTGCNCACTTCTTCCTCGCCNNTGTCCATCAANTAAACTGTCTAAANNTGCCTCCATCAATG
CTTTTTGGTGGACCTGGATCCGCCAGCCCCCAGGGAAGGGACTGGAGTGGATTGGGGAGATCAATGGTAATAGTGGGAAC
ACCAACTTCAATTCCCCCCTCAAGAGTCGAGTCACCATTTCAAAAGACGCGTCCAAGAACCAGTTCTCCCTGAGGCTCAG
CTCTGTGACCGCCGCGGACACGGCCGTGTATTACTGTGCGATCCCGAAACTGGGGGGCTCATTGGATGTCTGGGGCCGGG
GAGTTCTGGTCACCGTCTCCTCAGGGAGTGCATCCGCCCCAACCCTTTTCCCCCTCGTCTCCTGTGAGAATGCCTTCTAT
AGTNNNCCTAAATANAN
>01242013A_C20871-1W_A1-0216-0103_23F_T7_IgM_VH_A1.ab
NNNNGNNNTNNGNNNNNGANTGGTGAGGCCTTCGGAGANCCTGTCCCTCANNNGCGNAGTTTCTGGTGGCCCCATCATCA
ATAACTACGCGAACTGGATCCGCCAGTCCCCAGGAAAGGGACTGGAGTGGATTGGACGTATCTCTGGTAACACTGGGAAC
GTCGACTACAACCCCTCCCTCAAGAGTCGAGTCAGCATTTTAATAGACACGTCCAAGAGTCAGTTCTCCCTGAAATTGAA
CTCTGTGACGGCCGCGGACACGGCCGTGTATTATTGTGTGAGGGGTACAGGGGCCTACGGTCTGGATTCCTGGGGCCAAG
GGGCCGTCGTCACCGTCTCCTCAGCATCCCCGACCAGCCCCAAGGTCTTCCCGCTGAGCCTCTTCTATAGTGNANCCTAA
ATAANTGTGGTCGTCGCCTGCCTGGTCAANGACTACTTCTATAGTGTCACCTAAATANN
>01242013A_C20871-1W_A2-1250-0302_23F_T7_IgM_VH_A2.ab
NNNNNNGNNTNNNNNNNNNNNNGNNNGNNTCNTCNNAGANCGTGNTCCTATCANCTGCGCTGTCTCTNNATGGCTCCATC
AGCGGTCACCACTGGAGCTGGATCCGCCAGTCCCCAGGGAAGGGACTGGAGTGGATAGGAAATATTAATGCTGACACTGC
GGGCACCAGCTACAACCCCTCCCTCAAGAGTCGAGCCACCATTTCAAGTGACACGTCCAAGAATCAGTTCTCCCTGACGC
TGAACTCTGTGACCGCCGCGGACTCGGCCATATATTACTGTGCGCGAAGCCGCCCTGGTTGCTCCTGTTTTGGATTCTAC
TGGGGCCAGGGAGTCCTGGTCACCGTCTCCTCAGGGAGTGCATCCGCCCCAACCCTTTTCCCCCTCGTCTCCTGTGAGAA
TGCCTTCTATANNTCNNCCCTAAANNN
>01242013A_C20871-1W_A4-1845-0203_23F_T7_IgM_VH_A4.ab
NNNNNNNNNTNNGNNNNNGNNNTGGTGNNTCNTCNGANANTGTGNTCCNNNCANNTGCGCTGTCTCTGGTGGCTCCATCA
GCGGTCACCACTGGAGCTGGATCCGCCAGTCCCCAGGGAAGGGACTGGAGTGGATAGGAAATATTAATGCTGACACTGCG
GGCACCAGCTACAACCCCTCCCTCAAGAGTCGAGCCACCATTTCAAGTGACACGTCCAAGAATCAGTTCTCCCTGACGCT
GAACTCTGTGACCGCCGCGGACTCGGCCATATATTACTGTGCGCGAAGCCGCCCTGGTTGCTCCTGTTTTGGATTCTACT
GGGGCCAGGGAGTCCTGGTCACCGTCTCCTCAGGGAGTGCATCCGCCCCAACCCTTTTCCCCCTCGTCTCCTGTGAGAAT
GCCTTCTATANTGNNNNCCTAAATANN
>01242013A_C20871-1W_A6-1863-0603_23F_T7_IgM_VH_A6.ab
NNNNNNGNNTCNGNNCNGANGNNNACGCGNTCNGAGANCTGTCCCTCNNATGCGCTGTTACTGGANGCCCCATCATCAAT
AACTACGCGAACTGGATCCGCCAGTCCCCAGGAAAGGGAGTGGAGTGGATTGGACGTATCTCTGGGAACACTGGGAACGT
CGACTACAACCCCTCCCTCAAGAGTCGAGTCCCCATTTTAATAGACACGTCCAAGAGTCAGTTCTCCCTGAAATNGAACT
CTGTAACGGCCGCGGACACGGCCGTGTATTATTGTGTGAGGGGTACAGGGGCCTACGGTCTGGATTCCTGGGGCCAAGGG
GCCGTCGTCACCGTCTCCTCAGCATCCCCGACCAGCCCCAAGGTCTTCCCGCTGAGCCTCTTCTATAGTGNNNCCTAAAN
AN
>01242013A_C20871-1W_A7-0215-0606_6B_T7_IgM_VH_A7.ab
NNNNNNNNTNNNNNNNNNCTGGTGANCCTTCGGAGACCCTGTCCCTCACCTGAANCCGTCTCTGGTGGCTCCATCAGTGG
TTACTACTGGACCTGGATCCGCCAGGCCCCAGGGAAGGGGCTGGAGTGGATTGGGGGTATCTATGGTAGTAGTGGGAGAA
CCGACTACAATCCCTCCCTCAAGAGTCGAGTCACCATTTCAACAGACACGTCCAAGAACCAGTTCTCCCTGAAGCTGAAC
TCTGTGACCACCGCGGACACGGCCGTATATTATTGTGCAAAAGAGAATACTGTGTGGGGCTTCGACTTCTGGGGCCAGGG
CGCCCTGGTCACCGTCTCCTCAGGGAGTGCATCCGCCCCAACCCTTTTCCCCCTCGTCTCCTGTGAGAATGCCTTCTATA
GTTCNNCNTAAATAAN
>01242013A_C20871-1W_A8-0541-0701_6B_T7_IgM_VH_A8.ab
NNNNNNNGNNTNNNNNNNGGNCTGGNGNNNCTTCTCTTANCCTGTCCCTNACCTATAGCCGTCTCTGGTGGCTCCATCAG
TGGTTACTACTGGACCTGGATCCGCCAGGCCCCAGGGAAGGGGCTGGAGTGGATTGGGGGTATCTATGGTAGTAGTGGGA
GAACCGACTACAATCCCTCCCTCAAGAGTCGAGTCACCATTTCAACAGACACGTCCAAGAACCAGTTCTCCCTGAAGCTG
AACTCTGTGACCACCGCGGACACGGCCGTATATTATTGTGCAAAAGAGAATACTGTGTGGGGCTTCGACTTCTGGGGCCA
GGGCGCCCTGGTCACCGTCTCCTCAGGGAGTGCATCCGCCCCAACCCTTTTCCCCCTCGTCTCCTGTGAGAATGCCTTCT
ATAGTTNNNCCTAAANNNN
>01242013A_C20871-1W_A11-1555-0306_6B_T7_IgM_VH_A11.ab
NNNNNNGNNTNNNNNNNNNGCTTGNTNNNCCTGGAGGGTCCCTGCGACTCTANAGATGCAGCCTCTGGATTCACCGTTAG
CAAGTACTGGATGAGCTGGGTCCGCCAGGCTCCGGGAAAGGGGCTGGAATGGCTTTCAGACATTTATGGTAACACCATCT
ACTACGGAGACTCTGTGAAGGGCCGGTTCACCGTCTCCAGAGACAACGCCAAGAACTCGCTCTATCTGCAAATGAACAGC
CTGAGAGCCGAGGACACGGCCGTATATTACTGTACTCCTCTCTATGATACGGTTTCCTCCTGGGGCCAGGGAGTCCTGGT
CACCGTCTCCTCTGGGAGTGCATCCGCCCCAACCCTTTTCCCCCTCGTCTCCTGTGAGAATGCCTTCTATAGNGNNNNNC
TAAAANNNN
>01242013A_C20871-1W_A12-1955-0602_6B_T7_IgM_VH_A12.ab
NNNNNNNNNTCNGNNNNNGNCTGGNNNNNCTTCTCNNACCTTGTCCCTNATANATANCTGTCAATGGTGGCTCTATCAGC
GATAGTTACTACTGGAACTGGATCCGCCAACCCCCAGGCAAGGGGCTGGAGTGGATTGGGAATATCTATGGTAATAGTGT
GAGCACCTACTACAACCCGTCCCTCAAGAATCGAGTCACCATTTCAAAAGACGCGTCCAAGAACCAGTTCTCCCTGGAAC
TGAGCTCTGTGACCGCCGCGGACACGGCCGTGTATTACTGTGCGAGAGCCTCGTATTACTATAGTGAAATCTACGACTGG
GGCCAGGGAGTCCTGGTCACCGTCTCCTCAGGGAGTGCATCCGCCCCAACCCTTTTCCCCCTCGTCTCCTGTGAGAATGC
CTTCTATAGTGNNNNCTAAANNNNN
>01242013A_C20871-1W_B3-0631-0304_4_T7_IgM_VH_B3.ab
NNNNGNNNNNNNNGGNNGNNNGNTTGNTGANCCTTCGGGGTCNCTGANACTCNNNAAATGCAGCCTCTGANATTCACCTT
CAGTAACTCCTGGATGAGCTGGGTCCGCCAGGCTCCAGGGAAGGGACTGGAGTGGGTTGCCCGTATTAAAAGCAAAGCTG
ATGGTGGAACAGAACATTACGCCGCGTCTGTGAAAGGCAGATTCACCATCTCAAGAGACGATTCAAAGAACACACTGTAT
CTGCAAATGAACAGCCTGAAAACCGAGGACACGGCCGTGTATTACTGTAGCACAGTGGGGTACAACTGGGGCCAGGGAGT
CCTGGTCACCGTCTCCTCAGGGAGTGCATCCGCCCCAACCCTTTTCCCCCTCGTCTCCTGTGAGAATGCCTTCTATAGTG
NNCCTAAATANN
>01242013A_C20871-1W_B4-0439-0402_4_T7_IgM_VH_B4.ab
NNNNNGNNTNNNNNTGNNNGNGNNNNNNTCNTTCTANCTGTGTCCATCATCTNAGCCGTCTCTNATGGCTCCATCAGTGG
TTACTACTGGACCTGGATCCGCCAGGCCCCAGGGAAGGGGCTGGAGTGGATTGGGGGTATCTATGGTAGTAGTGGGAGAA
CCGACTACAATCCCTCCCTCAAGAGTCGAGTCACCATTTCAACAGACACGTCCAAGAACCAGTTCTCCCTGAAGCTGAAC
TCTGTGACCACCGCGGACACGGCCGTATATTATTGTGCAAAAGAGAATACTGTGTGGGGCTTCGACTTCTGGGGCCAGGG
CGCCCTGGTCACCGTCTCCTCAGGGAGTGCATCCGCCCCAACCCTTTTCCCCCTCGTCTCCTGTGAGAATGCCTTCTATA
GTGNNANNNTAAANNNN
>01242013A_C20871-1W_B5-0552-0203_4_T7_IgM_VH_B5.ab
NNNNNNNNNNTNNNNNNGNNNNGNGTGNGGCCTCGGATACCCTGTCCCTCATANGTACTNACTCTGGTGCCTCCATCAGT
AGTTACTGGTGGAGCTGGGTCCGCCAGCCCCCAGGGAAGGGACTGGAGTGGATTGGGGAGATCAGTGGTAATAGTGGGAG
CACCAACTACAACCCCTCCCTCAGGAGTCGAGTCACCATTTTAAAAGACGCGTCCAAGAACCAGTTCTCCCTGAAGTTAA
ACTCTGTGACCGCGGCGGACACGGCCGTGTATTACTGTGCGAGGCCCCTACACTACTGGGGCCAGGGAGTCCTGGTCACC
GTCTCCTCAGGGAGTGCATCCGCCCCAACCCTTTTCCCCCTCGTCTCCTGTGAGAATGCCTTCTATAGTGCAANCTAAAT
ANA
>01242013A_C20871-1W_B6-1464-0706_4_T7_IgM_VH_B6.ab
NNNNNNNNNTCNNNNNNANCCTGGTCNNNCNGTCCGGGTCCCTGCACACTCTCCTGTGCACCCTCTTGNTTCACCTTCAG
TAATCACTATTTATACTGGGCTGCCCGGGCTCCGAGTAATGGGNTGANGTCACCNAAANNTCATTACAAGTAAATANTAC
GGAGGGACTTCAGAATACGCCGCGTCTGTGAAAGGCAGATTCATCATCTCCAGAGATGATTCCAAAAGCATCGGCTATCT
GCAAATGAGCAGCCTGAAAACCGAGGACACGGCCGTATATTACTGCACCCGCGGAGGGTTAGGTGATGTTTACTATTGGG
GCCAGGGAGTCCTGGTCACCGTCTCCTCAGCCTCCACCAAGGGCCCATCGGTCTTCCCCCTGGCGTCCTCCTCCAGGAGC
ACCTCCGAGAGCACAGCGGCCCTGGGCTGCCTGGTCAAGGACTACTTCTATAGTGNNNCCCTAAATANNN
>01242013A_C20871-1W_B10-0334-0204_14_T7_IgM_VH_B10.ab
GNNNNNNNNNNNNNNGNNTGGTGCNTCTTCTCTNNANCTGTCCATCACCNATANTGTATCTGGTGCCTCCATTAGTCCTT
ACTGGTGGACTTGGATCCGCCAGCCCCCAGGGAAGGGACTGGAGTGGATTGGGGAGATCAATGGTAATAGTGGAAATACC
ATGTATAGTCTTTCCCTGAAGAGTCGAGTCACCACTTCAAAAGACGCGTCCAGAAACCAGTTCTCCCTGAAGCTGATTTC
TGTGACCGCCGCGGACACGGCCGTGTATTATTGTGCGAAATATGGGGAGTATAATAGTTGGAACGGCTGGTTCGATGTCT
GGGGTCCGGGAGTCCTGATCACCGTCTCCTCGGGGAGTGCATCCGCCCCAACCCTTTTCCCCCTCGTCTCCTGTGAGAAT
GCCTTCTATAGTGCNNNCCTAAATAN
>01242013A_C20871-1W_B12-1269-0203_14_T7_IgM_VH_B12.ab
NNNNNNNNNNNNGNNNTGANGTGANANCCTGGGTCCTCAGTGAAGGTCTCNTGANAGGCTTCCGGATACACCTTCACTGA
CTACTACATACACTGGGTGCGACAGGCCCCTCGACAAGGACTTGAGTGGATGGGAGAAATCAACCCAAAAACTGGGGGCA
CAAACTCTGCACAGAAGTTCCAGGGCCGAGTCACCATGACCAGAGACACATCGACGACCACAGCCTACATGGAACTGAGT
AGCCTGAGATCTGAGGACACGGCCGTGTATTTCTGTGCGAGAGACATCGGGGCCTCATTGGATGTCTGGGGCCGGGGACC
TCTGGTCACCGTCTCCTCAGGGAGTGCATCCGCCCCAACCCTTTTCCCCCTCGTCTCCTGTGAGAATGCCTTCTATAGNN
NNNCCTAAATANN
>01242013B_C20871-1W_C3-0226-0106_4_T7_IgM_VH_C3.ab
NNNNNNGNNNNNNNNNNNGNCTGNNNNNGCCTCGCTGCCCNTGTCCATCACATAAAGCTGTCTCNNNATGGCTCTATCAC
CAGTTACTGGTGGGGCTGGATCCGTCAGCCCCCTAGGAAGGGACTGGAGTGGATTGGGCATATCAGTAGTGGTGGCAGCA
ACTACCTTAACCCGTCCCTCAAGAGTCGAGTCACCCTGTCAGTAGACACGTCCAAGAACCAGTTCTCCCTGAAGCTGAGC
TCTGTGACCGCCGCGGACACGGCCGTGTATTACTGTGCGAGATCCCCCGCCTATATAGTGGGAGCTGACCTGTACAACTC
ATTGGATGTCTGGGGCCGGGGAGTTCTGGTCACCGTCTCCTCAGGGAGTGCATCCGCCCCAACCCTTTTCCCCCTCGTCT
CCTGTGAGAATGCCTTCTATANNNNNCCTAAATANNN
>01242013B_C20871-1W_C4-0946-0106_4_T7_IgM_VH_C4.ab
NNNNNNNNNTCNNNNNNNNGCTTGNNNAGCCTGGCGGGTCCCTGAGAGTCTCCTGATGCAGCCTCTGGATTCACCCTCAG
TGACTACTACATACAGTGGGTCCGCCAGGCTCCAGGAAAGGGGCCGGAATGGGTAGGTTTCATTAGAAACCTAGCTAATG
GTGGGACAACAGAATACGCCGCGTCTGTGAAAGGCAGATTCACCATTTCAAGAGATGATTCCAAAAGTATTGTCAGTCTA
CAAATGAATAGCCTGAAAACCGAGGACACGGCCGTATATTATTGTACTAGAGATTACACCATCTGGGGAAATTACTTTTA
CTACTGGGGCCAGGGAGTCCAGGTCTCCGTCTCCTCAGGGAGTGCATCCGCCCCAACCCTTTTCCCCCTCGTCTCCTGTG
AGAATGCCTTCTATAGTGNNCNNNAAATAANN
>01242013B_C20871-1W_C6-1927-0504_4_T7_IgG_VH_C6.ab
NNNNNNGNNNCNGGGGGAGNTTGGTCNGCCTGGCGGGANCTGAGAGTCTCCTGTGTAGCCTCTGGATTCATCTTCAGTGA
CTACTACATGCAGTGGGTCCGCCAGGCTCCCGGAAAGGGGCCGGAGTGGGTATGTTTCATTACAAACATAGCTAATGGTG
GGACAGCAGAATACGCCGCGTCTGTGAAGGGCAGATTCACCATCTCAAGAGATGACTCCAAAAGCATCACCAGTCTGCAA
ATGAACAGCCTGAAAACCGAGGACACGGCCGTCTATTATTGTCTTAGAGGGGGACTGGGTGATTATTTTTACTGGGGCCA
GGGAGTCCTGGTCACCGTCTCCTCAGCATCCCCGACCAGCCCCAAGGTCTTCCCGCTGAGCCTCTTCTATAGTGNCNCCT
AAANNNNNGTGGTCGTCGCCTGCCTGGTCAAGGACTACTTCTATAGTGNNACCTANAANNNN
>01242013B_C20871-1W_C7-0263-0601_14_T7_IgG_VH_C7.ab
NNNNNNNNNTNNGNNNNNNGCTTGNCAAGCCTGGGGGGTCCCTGNNACTCTANAGANCAGCCTCCGGATTCACCTTCAGT
GACTACTACATGGACTGGGTCCGCCAGGCTCCAGGGAAGGGGCTGGAGTGGGTCTCACGTATTAATAAAGGTGGGACTAG
CACATGGTACGCTGACTCCGTGAAGGGCCGATTCACCATCTCCAGAGAGAACGCCAAGAACACACTATTTTTTCAAATGA
ACAGTCTGAGAGCTGAGGACACGGCTGTCTATTACTGTGCGAGAGATGGGTTTGACTCGAACTTTTACTACTGGGGCCAG
GGAGTCCTGGTCACCGTCTCCTCAGGGAGTGCATCCGCCCCAACCCTTTTCCCCCTCGTCTCCTGTGAGAATGCCTTCTA
TAGTGNNNCCCTAAATAAA
>01242013B_C20871-1W_C8-1527-0601_14_T7_IgG_VH_C8.ab
NNNNNNNNNNNNGNCAGGNCTNGNNNNCCTTCTGTNACCCTGTCCCTCACCTGTAGCTGTCTCTGGTGGCTCCTTCAGCG
GTTACTACTGGGGCTGGGTCCGCCAGCCCCCAGGGAAGGGACTGGAGTGGATTGGGTATATCAGTGGTAGTAGTGGGAGC
ACCGACTACAACCCCTCCCTCAAGAGTCGAGTCACCATTTCAACAGACACGTCCAAGAATCAGTTCTCCCTGAAGCTGAC
CTCTGTGACCGCCGCGGACACGGCCGTGTATTACTGTGCGAGGTCATATTGTAGTCGTGGTGTCTGCTACAACTCATTGG
ATGTCTGGGGCCGGGGAGTTCTGGTCACCGTCTCCTCAGCCTCCACCAAGGGCCCATCGGTCTTCCCCCTGGCGCCCTCC
TCCAGGAGCACCTCCGAGAGCACAGCGGCCCTGGGCTGCCTGGTCAAGGACTACTTCTATANNNNNCCCCCTAAANAAAA
>01242013B_C20871-1W_C9-1538-0103_14_T7_IgG_VH_C9.ab
GNNNNNNNNNGGNNNNGNCTGGTGNNCCTTCGGAGACCCTGTCCCTCACCTATAGCTGACTCTGGTGGCTCCATCACCAA
TAGTAACTGGTGGACTTGGGTCCGCCAGCCCCCAGGGAAGGGACTGGAGTGGATTGGACGTATCTCTGGGAGTGGTGGGA
GCCCCAGCGACAACCCCTCCCTCAAGAGCCGAGTCACCATCTCAAAAGACACGTCCAATAATCAGTTCTCCCTGAGGTTG
AGCTCTGTGACCGCCGCGGACACGGCCGTGTATTACTGTGCGAGAGCACCAGGGGGGGGCTCATTGGATGTCTGGGGCCG
GGGACTTCTGGTCACCGTCTCGTCAGGGAGTGCATCCGCCCCAACCCTTTTCCCCCTCGTCTCCTGTGAGAATGCCTTCT
ATAGTGNNNNNCTAAATAN
>01242013B_C20871-1W_C10-1038-0606_14_T7_IgG_VH_C10.ab
NNNNNNNNNNNNNNGGNNNNGGNCTGNNGANGCCTTCGGTANNTCCTGNCNCTCATNTNTAGCTGTCTCTGGTGGCTCCA
TCAGCAGTACTAACTGGTGGAGCTGGATCCGCCAGCCCCCAGGGAAGGGACTGGAGTGGATTGGACGTATCTCTGGTAGT
GGTGGGAGCACCAGCGACAACCCCTCCCTCAAGAGTCGAGTCACCATTTCAAAAGACACGTCCAAGAATCAGTTCTCCCT
GAAACTGACTTCTGTGACCGCCGCGGACACGGCCGTGTATTACTGTGCGAGAGCCCCGGGGGGAGGCTCATTGGATGTCT
GGGGCCGGGGAGTTCTGGTCACCGTCTCCTCAGGGAGTGCATCCGCCCCAACCCTTTTCCCCCTCGTCTCCTGTGAGAAT
GCCTTCTATAGTGTCACCTAAAANNAN
>01242013B_C20871-1W_C11-2230-0604_14_T7_IgG_VH_C11.ab
NNNNNNNNNNNNGNNNNGNNTGGNGCNCCTTCNNTNNNCCTGTCCCTCACCNNTANCTGTCTCTGGTGGCTCCTTCAGCA
GTGACTGGTGGGGCTGGATCCGCCAGCCCCCAGGGAAGGGGCTGGAGTGGATTGGGAGTATCCATGGTAGTGGTGGGAGC
AACTACCTTAACCCGTCCCTCAAGAGTCGAGTCACCCTGTCAGTAGCCACGTCCAAGAGCCAGCTCTCCCTGAAGCTGAG
CTCTGTGACCGCCGCGGACACGGCCGTGTATTACTGTGCGAGAGGTCTGGGGATTCTGGATTCCTGGGGCCAAGGGGCCG
TCGTCACCGTCTCCTCAGGGAGTGCATCCGCCCCAACCCTTTTCCCCCTCGTCTCCTGTGAGAATGCCTTCTATAGNNNN
NNCTAAAAANN
>01242013B_C20871-1W_D1-0505-0705_6B_T7_IgG_VH_D1.ab
NNNNNNNNNNCNNNNNNNNNNTGNNNCNGNCTNNCGGTTCCCTGANATCTANATNNTAACCACCTAATTTACCTTCACTG
ACTACTACATGACCTGGGTCCGCCAGGCTCCAGGGAAGGGGCTGGAATGGGTTGGACTTATTAGAAGGAAAGTCGATGGT
GGAACAACAGCATACGCCGAAGCTGTGAAAGGCAGATTCAGTATCTTAAGAGATGAATCAAAGAACACAGTGTACCTGCA
AATGAACAGCCTGAAAACCGAGGACACGGCCGTGTATTATTGTAATAGAGAGAGCTGGGGATCTTACTACTGGGGCCAGG
GAGTCCTGGTCACCGTCTCCTCAGGGAGTGCATCCGCCCCAACCCTTTTCCCCCTCGTCTCCTGTGAGAATGCCTTCTAT
AGTTNNNNCTAAAAANAA
>01242013B_C20871-1W_D3-0433-0705_6B_T7_IgG_VH_D3.ab
NNNNNNNNTCNNNNNNNNGCTTGNTCANCCTGGGGGTTCCCTGANACTCTCCAANNGCAACCTCCGGATTCACCTTCAGT
GACTACTGGATGAGTTGGGTCCGCCAGGCTCCAGGGAAGGGGCTGGAGTGGGTTGGATTTATTAGAAATAAAGACAAAGG
TGAAACAGCAGCATACGCCGAATCTGTGAAAGGCAGATTCACTGTCTCAAGAGATAATTCAATGAACACAGTGCATCTGC
AAATGAATAGCCTGAAAACCGAGGACACGGCCGTGTATTTCTGTATTAGAGACGGTTTGAGCGGCAGCTGGAACTGGTTC
GATGTCTGGGGCCCGGGAGTCCTGGTCACCGTCGCCTCAGGGAGTGCATCCGCCCCAACCCTTTTCCCCCTCGTCTCCTG
TGAGAATGCCTTCTATAGTGNNNCCCTAAATAAA
>01242013B_C20871-1W_D5-1143-0506_6B_T7_IgG_VH_D5.ab
NNNNNNNNNTNNNNNNNGNCTGGNGCTNCTTCTCTGCCANTGTCTATCATAAANNGTTGTCTCTGGTGGCTCCTTCAGTA
ATGACTGGTGGGGCTGGATCCGCCAGTCCCCAGGGAAGGGGCTGGAGTGGATTGGGAGTATATATGGTACTGGTGGGAAC
AAGTACCTTAACCCGTCCCTCAAAAGTCGAGTCACCCTGTCAGTGGACACGTCCAAGAACCAGCTCTCCCTGAAACTGAC
CTCTGTGACCGCCGCGGACACGGCCGTGTATTATTGTGTGAGAGATGAGCGTGGATACAGGTACTTTGACTACTGGGGCC
AGGGAGTCCTGGTCACCGTCTCCTCAGGGAGTGCATCCGCCCCAACCCTTTTCCCCCTCGTCTCCTGTGAGAATGCCTTC
TATAGTNNNNNCTAAATANNAN
>01242013B_C20871-1W_D6-1146-0703_6B_T7_IgG_VH_D6.ab
NNNNNNNNNTNNNNNGGNNGCTTGGTCNGCCTGGGGGGTCCCTGAGGCTCTCNANNTGCAACCTCTGAGATTCACCTTCA
GTAATTTCTACATGAACTGGGTCCGCCAGGCGCCAGGGAAGGGACTAGAGTGGATTGGCCGCATTGTTCCCAAAGCTGCT
GGTGGAATACAACAGAAGGCCGCGTCTATGGAGGGCAGAATCATCATCTCCAGAGACGATGCAAAGAGCACACTGTATCT
ACAAATGGACAGCCTGAAAACCGAGGACACGGCCGTGTATTACTGCACCACACTTGGGGTATGGGGCCAGGGAGTCCTAG
TCGCGGTCTCCTCAGGGAGTGCATCCGCCCCAACCCTTTTCCCCCTCGTCTCCTGTGAGAATGCCTTCTATANNNNNNNT
AAATANNN
>01242013B_C20871-1W_D8-0625-0105_23F_T7_IgG_VH_D8.ab
NNNNNNNNNNNGNNNNGTCTGGNNANCCTTCGGANANCCTGTCCCTCACNNNAANCTGNCTCTGGTGGCTCCATCAGCGG
TCACTACTGGAGCTGGATCCGCCAGTCCCCAGGGAAGGGACTGGAGTGGATTGCAAATATTAATGCTAATACTGCGGCCA
CCACTTACAACCCCTCCCTCAAGAGTCGAGTCACCATTTCAAGAGACACGTCCAAGAATCAGTTCTCCCTGACGCTGAAC
TCTGTGACCGACGCGGACTCGGCCATATATTACTGTGCGCGAAGCCGCCCTGGTTGCTCCTGTTTTGGATACTACTGGGG
CCAGGGAGTCCTAGTCACCGTCTCCTCAGGGAGTGCATCCGCCCCAACCCTTTTCCCCCTCGTCTCCTGTGAGAATGCCT
TCTATANNNNNNCCTAAATAAAA
>01242013B_C20871-1W_D9-1941-0405_23F_T7_IgG_VH_D9.ab
NNNNNNNNNCNNNNGGNNGCTTGGTAAGCCTGGGGGGTCCCTGAGACTCTANAANNGCAGCCTCTGGATTCACCTTCAGT
GACCACTACATGCAGTGGGTCCGCCAGGCTCCAGGGAAGGGGTTGGAGTGGGTTGCACTGATTAAAAACAAAGCTGATGG
TGAGACAACAGCCTACGCTGCATCTGTGAAAGGCAGATTCACCATCTCCAGAGATGATTCGAAAAGCATCACCTATCTGC
AAATGAACAACCTGAAAATCGAGGACACGGCCGTCTATTACTGTGCGAGGAATGTGGGGATAAAGTACTGGGGCCAGGGA
GTCCTGGTCACCGTCTCCTCAGGGAGTGCATCCGCCCCAACCCTTTTCCCCCTCGTCTCCTGTGAGAATGCCTTCTATAN
NNNACCNTTAAATANNN
>02142013A_C20854-1W_A4-0120-0703_23F_T7_IgG_VH_A4.ab
NNNNNNNNNNNNNNNNNNNNTGGNNNNNNNTNNTAGACCATGTCCATCACNAGTACTGTCTCTGNTGGCTCCATCAGCGG
TTACTACCACTGGAGCTGGATCCGCCAGCCCCCAGGGAAGGGACTGGAGTGGATTGGGGGTATCTATGGTAATAGTGCGA
GCACCTACTACAACCCCTCCCTCAAGAGTCGAGTCACCATTTCAAAAGACACGTCCAAGAACCAGTTCTCCCTGAAGCTG
AGCTCTGTGACCGCCGCGGACACGGCCGTGTATTACTGTGCGAGAGCCCAAACCCGATACAATATTTGGACTGGTTATAA
GTACAACTGGTTCGATGTCTGGGGCCCGGGAGTCCTGGTCACCGTCTCCTCAGGGAGTGCATCCGCCCCAACCCTTTTCC
CCCTCGTCTCCTGTGAGAATGCCTTCTATAGTGNACCTAAANNNNNCTTCTTCTAGNGNTGTCACCNAAATACNTGNGNN
NGNNCTATTNTGNNNCTATANANNAAAAACGNANNNNAATCNNATTN
>02142013A_C20854-1W_A5-0420-0505_23F_T7_IgG_VH_A5.ab
NNNNNNNGNNCNNNNNNNNNNNNNNNGNCGGGNGGGGNCTGANNNTNANNGNGCANATNNGGATNCGCCTTCGGTGACTA
CTACATGAGTGGGGTCCCCCTGGCTCCNGGGAAGGGGCCGGAATGGGTANGCTTCTTTATAAACAAAGTTAGTGGANGGA
CGGGAGAATACGCCGCGTCTGTGAAAGGCAGATTCACCATCTCAAGAGATGATTCCAAAAGCATTGTCAGTCTCCAAATG
AACAGCCTGAAAACCGAGGACACGGCCGTGTATTATTGTGCTAGAGTGGGTGTCTACGGTAGAAACTACGGGAGGGACTG
GTTCGATGTCTGGGGCCCGGGAGTCCCGGTCACCGTCTCCTCAGGGAGTGCATCCGCCCCAACCCTTTTCCCCCTCGTCT
CCTGTGAGAATGCCTTCTATAGNGNNCCCTAAANANNTNTNGACTACTTCTATAGTGCNCCTAAATAN
>02142013A_C20854-1W_A7-1226-0106_23F_T7_IgG_VH_A7.ab
NNNNNNNNNNNNNCNNNNNNNNGCTTTNNTNNNNCTGGCGGGTCCCTGAGACTNTNNNGNGCAGCCTCTGAGATTCACCT
TCAGTAACTACTGGATGAGCTGGGTCCGCCAGGCTCCAGGGAAGGGGCTGGACTGGGTTGGCCGTATTAAAAACAAAGCT
GATGGTGGAACAGCAGCATACGCCGAATCTGTGAAAGGCAGATTCACTATCTCAAGAGATGATTCAAAGAACACACTGTA
TCTGCAAATGAACAGCCTGAAAACCGAGGACACGGCCGTGTATTACTGTACTACCTACTATGGTAGTGGTTATTACTACT
GGGGCCAGGGAGTCCTGGTCACCGTCTCCTCAGGGAGTGCATCCGCCCCAACCCTTTTCCCCCTCGTCTCCTGTGAGAAT
GCCTTCTATAGNGNNCCCTAAANAGNNNCTGCCGTNGGCTNNTAGNCNGGNCGACTTCTATAGGGTCACCTAAATTNACA
CTATCTCNGAGATGATTCATGGAACACACTGTATCTGCAANTGAACAGCCTGAAAACCGAGGACACGGCCNNGNAGNACT
GTACTACCTACTATNGTNNNGGTTATTACTACNNNNNCCNGGGANNCCTGGTCACCNTCTCCTCANNGNNNGCGNCCGCN
CCAACCNTNNTCNCCCTNNCTCCNNTNNNNNGNCCTTCTNNNNNNCACCTAANNNNNN
>02142013A_C20854-1W_A8-0541-0701_23F_T7_IgG_VH_A8.ab
NNNNNNNNNTCNGGNNNNGNNTGNNGANGNNTNNNCNGANCTGNNNTCAAAGNGCTGTCAAGGTTACTCCATCACCAGTG
GTTATGGCTGGAGTTGGATCCGCCAGCCCCCAGGGAAGGGGCTGGAATGGATTGGGTATCTCGGTGGTAGTAGTGGAACC
ACCATTTACAACCCCTCCCTCAAGAGTCGAGTCACCATTTCAAAGGACACGTCCAAGAACCAGTTCTCCCTGAAGCTGAA
TTTTGTGACCGCCGCGGACACGGCCGTGTATTACTGTGCGAGAGATCGGAGATACAGTAGATACATCCATGATGCTTTTG
ATTTCTGGGGCCAAGGGCTCAGGGTCACCGTCTCTTCAGGGAGTGCATCCGCCCCAACCCTTTTCCCCCTCGTCTCCTGT
GAGAATGCCTTCTATANTGNNCCTAAATTNNNNNNTACTTCTAAGTGGNCCTNNNANAGNNNNNANNANANCGAANNNGG
GCNGCCGNAGANNGTNGTTAAAANAAAAA
>02142013A_C20854-1W_B2-0743-0707_23F_T7_IgG_VH_B2.ab
NNNNNNNNNNNNNNNNNNNGCTTGNTACNGCCTGNGGNNTCCCTGANACTCTCCNTNANGTAGGCTCCGGATTCAACTCG
GGGACCTCTGACTTGATCTGGATCCGCCAGGCTCCAGGAAAGGGTCTGGAGTGGGTCTCATTCATTGGTAGTCGTGGTTC
TATATACTCTTCAGACTCTGTGAAGGGCCGATTCACCTCCTCCAGAGACAACGCCAGGAACACGGTGTATCTGCAAATGG
GCAGCCTGAGAGTGGACGACACGGCCATATATTACTGTGCAAAAGGTGGCAGTTGGTCGTTTTACCACTGGGGCCAGGGA
GTCCTGGTCACCGTCTCCTCAGCCTCCACCAAGGGCCCATCGGTCTTCCCCCTGGCGCCCTCCTCCAGGAGCACCTCCGA
GAGCACAGCGGCCCTGGGCTGCCTGGTCAAGGACTACTTCTATAGTGNNNCCTAANNNNNN
>02142013A_C20854-1W_B3-0747-0504_23F_T7_IgG_VH_B3.ab
NNNNNNNNNNATCTNGGNNNNGNNGNNGAAGNCTNNNCNNNNNNTGNNNANNNANNNGCTGTCACTGGTGGCTCCATCAG
CGATTACTACTACTGGAACTGGATCCGCCAACCCCCAGGGAAGGGGCTGGAGTGGATTGGGAATATCTATGGTAATAGTG
CGAGCACCTACTACAACCCCTCCCTCAAGAGTCGAGTCACCATTTCAAAAGACACGTCCAAGAACCAGTTCTTCCTGAAG
CTGAGCTCTGTGACCGCCGCGGACACCGCCGTGTATTACTGTGCGAGGGGGGCGGGGTATAGCAGCTACGCTGAATACTT
CGAGTTCTGGGGCCAGGGCGCCCTGGTCACCGTCTCCTCAGGGAGTGCATCCGCCCCAACCCTTTTCCCCCTCGTCTCCT
GTGAGAATGCCTTCTATANNCNNACCTAAATNNNNNGTCTATANNGNNNCCTAAATANNNNNTANNGACNNTANTANNNN
CNNNNNNCGTNNGGGGGGNGNAGAANNNAANAANNNNANNN
>02142013A_C20854-1W_B8-0851-0501_23F_T7_IgG_VH_B8.ab
NNNNNNNNNNNNNNNNGGANGTTGGTCCNGCCTGGCGGGTCCCTGANAGTCTCCTGTGCAGCCTCTTGANATTCAGCTTT
AGTGACTACTACATAGACTGGTTCCGCCAGGCTCCAGGGAAGGGGCCGGAGTGGGTAGGTTTCATTAGAAATACCGCTAA
CGGTGGGTCAGCAGAATACGCCGCGTCTGTGAAGGGCAGATTCACCATCTCAAGAGATAATTCGAAATACGTCACCTATC
TGCAAATGAGCAGCCTGAAGACCGAGGACACGGCCGTGTATTGGTGCTCCACAGGACTGCAATTTTTGGGGTCACTGACA
CCCTATTGGGGCCAGGGAGTCCTGGTCACCGTCTCCTCAGCCTCCACCAAGGGCCCATCGGTCTTCCCCCTGGCGCCCTC
CTCCAGGAGCACCTCCGAGAGCACAGCGGCCCTGGGCTGCCTGGTCAAGGACTACTTCTATAGTGTCACCTAAATAAA
>02142013A_C20854-1W_B9-1402-0707_23F_T7_IgG_VH_B9.ab
NNNNNNGANNNNNNNNANNNNGNTNNGCCTGGCGGGTCCCTGACAGTCTCCTGTGCAGCCTCTGANTTCAGCTTTAGTGA
CTACTACATAGACTGGTTCCGCCAGGCTCCAGGGAAGGGGCCGGAGTGGGTAGGTTTCATTAGAAATACCGCTAACGGTG
GGTCAGCAGAATACGCCGCGTCTGTGAAGGGCAGATTCACCATCTCAAGAGATAATTCGAAATACGTCACCTATCTGCAA
ATGAGCAGCCTGAAGACCGAGGACACGGCCGTGTATTGGTGCTCCACAGGACTGCAATTTTTGGGGTCACTGACCCCCTA
TTGGGGCCAGGGAGTCCTGGTCACCGTCTCCTCAGCCTCCACCAAGGGCCCATCGGTCTTCCCCCTGGCGCCCTCCTCCA
GGAGCACCTCCGAGAGCACAGCGGCCCTGGGCTGCCTGGTCAAGGACTACTTCTATANNNGNNNNNANNANNAGNGNANT
AANNAANGNGTTTTNTTTNNGNTNTCTNNATANTTAGAAGCGACCCANTGATANG
>02142013A_C20854-1W_b10-1317-0701_23F_T7_IgG_VH_B10.ab
NNNNNNNNNNNNNNGNNNNNTGGTCCNGNNNGCCNNNGTCTCCGCNANGGCCCGTGCGTCTTCCGACTGCCGCTTTCCTG
ACTACTAACCTCACAGAGTCCACCGGGCCTGGNCTGCCGGGCCGGAGAGGGTATGTTTCATTACACCTACCTAGNAACGG
TGGGTCAGCAGAATACGCCGCGTCTGTGAAGGGCAGATTCACCATCTCAAGAGATAATTCGAAATACGTCACCTATCTGC
AAATGAGCAGCCTGAAGACCGAGGACACGGCCGTGTATTGGTGCTCCACAGGACTGCAATTTTTGGGGTCACTGACCCCC
TATTGGGGCCAGGGAGTCCTGGTCACCGTCTCCTCAGCCTCCACCAAGGGCCCATCGGTCTTCCCCCTGGCGCCCTCCTC
CAGGAGCACCTCCGAGAGCACAGCGGCCCTGGGCTGCCTGGTCAAGGACTACTTCTATANNNNCCCTAAATANANNANAT
NNNNCTTCTANGTGNNNNNTNTNNGNNTNNNNNNTGNGNAGNANNGGANNAAGNANGANGANNANTNCNN
>02142013A_C20854-1W_B11-2244-0202_23F_T7_IgG_VH_B11.ab
NNNNNNNNNNNNNNGNNGNNGGNNNNNNNNNNNGNCNGNNNANNNNNNNCANNGNGCAGCCAANGANNTCAGCTTTAGTG
ACTACTACATAGACTGGTTCCGCCAGGCTCCAGGGAAGGGGCCGGAGTGGGTAGGTTTCATTAGAAATACCGCTAACGGT
GGGTCAGCAGAATACGCCGCGTCTGTGAAGGGCAGATTCACCATCTCAAGAGATAATTCGAAATACGTCACCTATCTGCA
AATGAGCAGCCTGAAGACCGAGGACACGGCCGTGTATTGGTGCTCCACAGGACTGCAATTTTTGGGGTCACTGACCCCCT
ATTGGGGCCAGGGAGTCCTGGTCACCGTCTCCTCAGCCTCCACCAAGGGCCCATCGGTCTTCCCCCTGGCGCCCTCCTCC
AGGAGCACCTCCGAGAGCACAGCGGCCCTGGGCTGCCTGGTCAAGGACTACTTCTATAGTCNNNCCTAANNNN
>02142013A_C20854-1W_b12-0807-0404_23F_T7_IgG_VH_B12.ab
NNNNNNNNNNNNNCNGGGNNNNNGNNGGNNNNGNNGNNGGNNNNNNGNNNNNNNNNGNGCAGCCAAAGAATTCNGCTTTA
GTGACTACTACATAGACTGGTTCCGCCAGGCTCCAGGGAAGGGGCCGGANTGGGTAGGTTTCATTAGAAATACCGCTAAC
GGTGGGTCAGCAGAATACGCCGCGTCTGTGAAGGGCAGATTCACCATCTCAAGAGATAATTCGAAATACGTCACCTATCT
GCAAATGAGCAGCCTGAAGACCGAGGACACGGCCGTGTATTGGTGCTCCACAGGACTGCAATTTTTGGGGTCACTGACCC
CCTATTGGGGCCAGGGAGTCCTGGTCACCGTCTCCTCAGCCTCCACCAAGGGCCCATCGGTCTTCCCCCTGGCGCCCTCC
TCCAGGAGCACCTCCGAGAGCACAGCGGCCCTGGGCTGCCTGGTCAAGGACTACTTCTATAGNGNNCCNNNNTNNNGANN
NNNNNNCTGCNTGTGNNNTTAATTAAAANNNANNGGAATGGNAGTCGATNTGNG
>02142013B_C20854-1W_C1-1016-0503_23F_T7_IgG_VH_C1.ab
NNNNNNNNNNNNCNGNNNNNNNNNNGGGTNNNGNCAGGGGGGNGACTGANACNTANNGTGCNNCTNAGGATTCACCTTCA
GTGACTGGTGGATGAACTGGGTCCGCCAGGCTCCAGGGAAGGGGCTGGAATGGGTTGGATTGATTAAAAACAAAGCCGAT
GGTGGAACAGCAAGATACGCCGAATCTGTGAAAGGCAGATTCACTATATCAAGAGATGATTCAAAGAACACACTGTATCT
GCAAATGAACAGCCTGAAAACCGAGGACACGGCCGTATATTTCTGTTCTAATGGGGGGGGGGGCCCTAACAACTACGGGG
GCCAGGGAGTCCGGGTCACCNTCTCCTCACCCTCCCCCAAGGGCCCATCGNNNTTCCCCCTGGNNNCNNGTTCNNGNNNN
NCCNCCCAAANCANNNNGGCCNNGGGNTGCNNGGNNANGGNCNANTTNNNNNNGNNNCCCNNNAANAAAA
>02142013B_C20854-1W_C2-0745-0603_23F_T7_IgG_VH_C2.ab
NNNNNNNNNNNNNNGNNNNNGNNNNNGNNCTGANGNNNNGNNANNGNNNNNNANNGNGNNGCCTCTGNGATTCAGCTTTA
GTGACTACTACATAGACTGGTTCCGCCAGGCTCCAGGGAAGGGGCCGGAGTGGGTAGGTTTCATTAGAAATACCGCTAAC
GGTGGGTCAGCAGAATACGCCGCGTCTGTGAAGGGCAGATTCACCATCTCAAGAGATAATTCGAAATACGTCACCTATCT
GCAAATGAGCAGCCTGAAGACCGAGGACACGGCCGTGTATTGGTGCTCCACAGGACTGCAATTTTTGGGGTCACTGACCC
CCTATTGGGGCCAGGGAGTCCTGGTCACCGTCTCCTCAGCCTCCACCAAGGGCCCATCGGTCTTCCCCCTGGCGCCCTCC
TCCAGGAGCACCTCCGAGAGCACAGCGGCCCTGGGCTGCCTGGTCAAGGACTACTTCTATNNNNCCCCCCTNNAANANA
>02142013B_C20854-1W_C4-0451-0702_23F_T7_IgG_VH_C4.ab
NNNNNNNNNNNNNNNNNNNNNNNNNNNNCCTGCCTGGCGTGNCCNNNNAGNNACNGTGNNNCCTCTGGATTCAGGTTCAG
TAACTACTACATGGACTGGTTCCGCCAGGCTCCAGGGAAGGGGCCGGAGTGGGTAGGATTCATTAGAAATAAAGCTAGAG
GTGGGACAGCAGAATACGCCGCGTCTGTGAAAGGCAGATTCACTATCTCAAGAGATGATTCCATAAACGTCACCTATCTG
CAAATGAACAGCCCGAGAACCGAGGACACGGCCGTGTATTATTGCTCCACAGGGTTACAATTTTTTTCCGGCACTTGGGG
CCAGGGAGTCCTGGTCACCGTCTCCTCAGCCTCCACCAAGGGCCCATCGGTCTTCCCCCTGGCGCCCTCCTCCAGGAGCA
CCTCCGAGAGCACAGCGGCCCTGGGCTGCCTGGTCAAGGACTACTTCTATANGNNCCCTAAAATANNNA
>02142013B_C20854-1W_C5-2113-0407_23F_T7_IgG_VH_C5.ab
NNNNNNNNNNNCNGNNGGAGNTTGNTNNNCCTCNNCCANNTGGCCCATCAGTCTCTTCGNCCCTGGNGTCCTGCTCCCTG
AGCACCTCCGANAGCACANCGGCCCTGGGCTGCCTGGTCAAGGACTACTTCTATGGTGTCACCTAAATAAAAACAAAGCC
GATGGTGGAACATANAAGATACGCCGAATCTGTGAAAGGCAGATTCACTATATCAAGAGATGATTCAAAGAACACACTGT
ATCTGCAAATGAACAGCCTGAAAACCGAGGACACGGCCGTATATTTCTGTTCTAATGGGGGGGGGGGCGCTAACAACAAC
TGGGGCCAGGAAGTCCGGGTCACCGTCTCCTCACCCCCCCCCAAGGGCCCATCGGTCTTCCCCCGGGCGTCCGGCTCCAG
GAGCCCCCCCCAAANNACANCGGCCCTGGGTTGCCTGGTCAAGGACNANTTCNNNNNNGNCNCCNNNNNANNN
>02142013B_C20854-1W_C7-2426-0307_23F_T7_IgG_VH_C7.ab
NNNNNNNNNNNNNNGNNGANGTTGGTCCNGNCTGNCNGCTCNNGACAGTCTCCTGNGGCACCCTCTNANTTCACCTTCAG
TGACTACTACATGGACTGGTTCCGCCAGGCTCCAGGGAGGGGGCCGGAGTGGGTAGGTTTCATTAGAAATAAACTTAACG
ATGGGACTGCACAATACGCCGCGTCTGTGAGAGGCAGATTCACTATCTCAAGAGATGATTCCAAAGACGTCACCTATCTG
CAAATGAACAGCCTGAAAACCGAGGACACGGCCGTATATTACTGCGCCACAGGTCAGCAATTCCTAATATCTTCAGTCTG
GGGCCCGGGAGTCCTGGTCACCGTCTCCTCAGCCTCCACCAAGGGCCCATCGGTCTTCCCCCTGGCGCCCTCCTCCAGGA
GCACCTCCGAGAGCACAGCGGCCCTGGGCTGCCTGGTCAAGGACTACTTCTATANNGNNNNNAANTAANNN
>02142013B_C20854-1W_C9-0724-0604_23F_T7_IgG_VH_C9.ab
NNNNNNNNNNNNNNNNNNNNNTGGNGNNNCNTCGCGAGATCCTGTNCCTCNCANNGAGCTGTCTCTGGNGGCTCCNTCAG
CAGTCACTACTGGAACTGGATCCGCCAGCCCCCAGGGAAGGGACTGGAGTGGATTGGCTATATCTATGGTGGTAGTGGGA
CCACCAGCTACAACCCCTCCCTCAAGAGTCGAGTCACCATTTCAAGAGACACGTCCAAGAACCAGTTCTCCCTGAAGCTG
AGCTCTGTGACCGCCGCGGACTCGGCCATGTATTACTGTGCGACAGATGGGAGGTTCGGTAACTACGACCTTATTTACTA
CTGGGGCCAGGGAGTCCTGGTCACCGTCTCCTCATGGAGTGCATCCGCCCCAACCCTTTTCCCCCTCGTCTCCTGTGAGA
ATGCCTTCTATNNANNCNTNNNAANNCCTGGGCTGCCTGGTCAAGGACTACTTCTATANTNNACCCTAANNNNNNCGNCC
NANNNATTTCCNCTTTNCCCCNNANNTANNNNNTNNNANNATATNNNNNNNNNNNN
>02142013B_C20854-1W_C11-0147-0205_23F_T7_IgG_VH_C11.ab
NNNNNNNNNNNCNGGNGNGNNNNNGNGNNGGNNACNNNGNNNNGNNNNNANNGNGCNGNTATGGTGGCTCCATCAGCGAT
TACTACTACTGGAACTGGATCCGCCAACCCCCAGGGAAGGGGCTGGAGTGGATTGGGAATATCTATGGTAATAGTGCGAG
CACCTACTACAACCCCTCCCTCAAGAGTCGAGTCACCATTTCAAAAGACACGTCCAAGAACCAGTTCTTCCTGAAGCTGA
GCTCTGTGACCGCCGCGGACACCGCCGTGTATTACTGTGCGAGGGGGAGAATGGGTGCTTTTGATTTCTGGGGCCAAGGG
CTCAGGGTCACCGTCTCTTCAGGGAGTGCATCCGCCCCAACCCTTTTCCCCCTCGTCTCCTGTGAGAATGCCTTCTATAG
NNNCCCCTAAANTNNNCCCNCNNANTNNANGTCGGTCGTGTCCTCTANATAGCTGTCNNANANANAAAAATANCCCNNCC
GNGGGCTTCCATTCTNTGGNNCCTTATAAAAAAANN
>02142013B_C20854-1W_D3-0720-0607_23F_T7_IgG_VH_D3.ab
NNNNNNNNNNNNNCNNNNNNNGCTTGGTCCNGCCTGGCGGGTCCCTGANACTCTCCTNATGCAGCCTCTGANATTCACCT
TCAGTGACTACTACATGTCCTGGGTCCGCCAGGCTCCAGGGAAGGGGCCGGAGTGGGTAGGTTTCATTAGAAACAAAGCT
AATGGTGAGACAGCAGAATACGCCGCGTCTGTGAAAGGCAGATTCATCATCTCAAGAGATGATTCCAAAAGCATTGCCAG
TCTGCAAATGACCAGCCTGAAAACCGAAGACACGGCCGTATATTACTGTACTAGAGATTGGGCGGATGGTAGTGGTTTTC
CCTGGGGCCAGGGAGTCCTGGTCAGCGTCTCCTCAGCCTCCACCAAGGGCCCATCGGTCTTCCCCCTGGCGTCCTGCTCC
AGGAGCACCTCCCAGAGCACAGCGGCCCTGGGCTGCCTGGTCAAGGACTACTTCTATANNGNNNCCTAAANNNNAANCGC
NNNNNNNNNANNGTTCCTTTTGAAATGGGNNAATAAATAAAAANNNTACNNTAANNANNGCCCGNGCCGNN
>02142013B_C20854-1W_D4-1218-0301_23F_T7_IgG_VH_D4.ab
NNNNNNNNNNNNNCNGGNNNNNNNNNNNNNNNCCTGGGCGGGNNNNNGNNNNNNNCNNNNGCAGGGTCTGGATTCACCTT
CAGTGGCTATTGGATGTACTGGCTCCGCCAGGCTCCAGGGAAGGGACTGGAGTGGGTCTCAGTTATTAGTGGCAGTAGTG
AAACTACATACTACCCAGACTCTGTCAAGGGGCGATTCACCATCTCCNGAGACAATGCCAAGAATACGTTGTATCTGCAA
ATGAACAGTCTGAGACCTGAGGACACGGCTGTCTATTACTGTGCGAGACCAGACTGTGCTGGTAGTGGTTGCTGGTCATT
GGCTGTCTGGGGCCGGGGAGCTCTGGTCATCGTCTCCTCAGGGAGTGCATCCGCCCCAACCCTTTTCCCCCTCGTCTCCT
GTGAGAATGCCTTCTATAGNNNACCCTAAANCGNNNANNGGTGGAGTCTCACCTAAGNNNAAATNTANANNNAATGAATT
AANNGCNGGGACTTCTCTTCGTCCCNACAAATAAAAAAANC
>02142013B_C20854-1W_D5-1233-0503_23F_T7_IgG_VH_D5.ab
NNNNNNNNNNNNNNCCGGNCNNGANNGGTGAAGGCTTNNGNNNNNCNTGTCNCTCAGCTGCGGTGTCNATGGTGGCTCCA
TCAGCGTTTCCTGGTGGAGCTGGATCCGCCAGCCCCCAGGGAAGGGGCTGGAGTGGATTGGGCGTATCGAGAGCAGTGGG
AACACCTACTACAACCCCTCCCTCAGGAGTCGAGTCACCATTTCAAGAGACACGTCCAAGAACCAGTTTTCCCTGAAGCT
GACCTCTGTGACCGCCACAGACACGGCCGTATATTACTGTGCGAGATACAGCCGGTTCAACTCATTTGATGTCTGGGGCC
GGGGTCTTCTGGTCACCGTCTCCTCAGGGAGTGCATCCGCCCCAACCCTTTTCCCCCTCGTCTCCTGTGAGAATGCCTTC
TATAGNNNNCCNTAAANNNNNNNCCNNNNNNCTGNNCNGCNGGCNNGACTACATANNTANNGTACCCCTAAANNNNANCC
CGGNNNGANCCNTTTGNNATGNGNNANAAAAAAAAAAANNNNNNNNTTTTTTTTTNNNNN
>02142013B_C20854-1W_D6-0857-0603_23F_T7_IgG_VH_D6.ab
NNNNNNNGANNNGNNNNNCTGGNNNNGATTCNCNNNNCTTGTNNATCNANNANNGTGTCACTGGTGGCTCCATCAGCGTT
TCCTGGTGGAGCTGGATCCGCCAGCCCCCAGGGAAGGGGCTGGAGTGGATTGGGCGTATCGAAAGTGGTGGGGGTATGTA
CTACAACCCCTCCCTCAAGAGTCGAGTCACCTTTTCAAGAGACACGTCCAGGAACCAGTTTTCCCTGAAGCTGACCTCTC
TGACCGCCACGGACACGGCCGTGTATTTCTGTGCGAGATATAGCCGGTTCAACTCATTTGATGTCTGGGGCCGGGGTCTT
CTGGTCACCGTCCCCTCAGGGAGTGCATCCGCCCCAACCCTTTTCCCCCTCGTCTCCTGTGAGAATGCCTTCTATAGTGN
NNCCTAAATCNNNNNNNAGNCCAGCCGCCCTGGGCCGCCNNNGGGGGCCTCCTTCTAGATGACCTCCNGNNNANNGCNCN
AANCACGAANNCTCNANATCTANGTGGATNAAANNAAAAANNNTATCGNTAANAANTNNNGGCTGCAN
>02142013B_C20854-1W_D7-2211-0706_23F_T7_IgG_VH_D7.ab
NNNNNNNNNNTCCGGGNNNNNNNNNNNCCNGNCTGGCGNNNNNNTGNNANNNNNNGNNNAGCCANNGGATTCAGGTTCAG
TAACTACTACATGGACTGGTTCCGCCAGGCTCCAGGGAAGGGGCCGGAGTGGGTAGGATTCATTAGAAATAAAGCTAGAG
GTGGGACAGCAGAATACGCCACGTCTGTGAAAGGCAGATTCACTATCTCAAGAGATGATTCCATAAACGTCACCTATCTG
CAAATGAACAGCCCGAGAACCGAGGACACGGCCGTGTATTATTGCTCCACAGGGTTACAATTTTTTTCCGGCACTTGGGG
CCAGGGAGTCCTGGTCACCGTCTCCTCAGCCTCCACCAAGGGCCCATCGGTCTTCCCCCTGGCGCCCTCCTCCAGGAGCA
CCTCCNAGAGCACAACGGCCCTGGGCTGCCTGGTCAAGGACTACTTCTATATGANCNANNAANANGNGTANNNGANGAGG
GCNGCTTCTATGTNNNNCCAAAAAAATAGAAANNTANNCAAAAACACGCGCNTNNNNNNCTNNN
>02142013B_C20854-1W_D8-1918-0401_23F_T7_IgG_VH_D8.ab
NNNNNNNNNNGNNNNNGNNNNGTACTGNNGNGGCTTCNCGANCANCNTGTCCCTCATACNAGTAGGTGTCTCTGATGGCT
CCATCAGCGTTTTCTGGTGGAGCTGGATCCGCCAGCCCCCAGGGAAGGGGCTGGAGTGGATTGGGCGTATCGAGAGTAGT
GGGAACACCTACTACAACCCCTCCCTCAGGAGTCGAGTCATCATTTCAAGAGACACGTCCAAGAACCAGTTTTCCCTGAA
GCTGACCTCTGTGACCGCCACAGACACGGCCGTATATTACTGTGCGAGATACAGCCGGTTGAACTCATTTGATCTCTGGG
GCCGGGGTCTTCTGGTCACCGTCTCCTCAGGGAGTGCATCCGCCCCAACCCTTTTCCCCCTCGTCTCCTGTGAGAATGCC
TTCTATAGTGTCACCTAAATANAAGNNGCCCCTGGGCTGCCTGGTCNCCTAGTACTTCTATATGTAACNCANAANNTANN
ANNNANCNNGACNNCTTCCATANTGNNNCCAAANNNNNAANNNN
>02142013B_C20854-1W_D9-2433-0303_23F_T7_IgG_VH_D9.ab
NNNNNNNNNNNNNNNGNNGNNNTNAGANGCNGTCNGACNCCANGCACNTCTCCTGAGACGNNTCTGTGATACACCTTCAC
CGACTACTTCCTGCACTGGGTGCGACAGGCTCCTGGAAAAGGGCTTGAGTGGATGGGACGTGTTGATCCTGGAGATGGTG
AGACAATACACGCACAGAAGGTCCACGACAGAATCACCATCACCGCGGACACGTCTACAGACACAGTCTACATGGAGCTG
ACCAGCCTGAGATCTGAGGACACGGCCGTGTATTACTGTGCAAGAAAGAGGGCAATTGGAATTTGGACTGGTAACTTTTA
CTTCTGGGGCCAGGGAGTCCTGGTCACCGTCTCCTCAGCCTCCACCAAGGGCCCATCGGTCTTCCCCCTGGCGCCCTCCT
CCAGGAGCACCTCCNNNAGCACAGCGGCCCTGGGCTGCCTGGTCAAGGACTACTTCTATAGTGNNCCTAAANNNANNCCN
NGGTTCTCGAAACANGGCTGCNTANNTTNNNNNTGNNTANNNNNANNNGCTNNGCATGAGTTTTCTTGN
>02142013B_C20854-1W_D10-0911-0603_23F_T7_IgG_VH_D10.ab
NNNNNNNNNNNNNCNNGGNNNNNGGNNNNNNTCNNGCCTGGGGGGTTCCCTGAGACTNCTTNNCNNGATGAAGCCTCTGG
ATTCGCCTTCAGTCATTCTCCTATGCAGTGGATCCGCCAGGCTCCAGGGAAAGGACTGGAATGGATCTCAGTAATTCGTG
GTGATGGGGAGACTATATATTACGCAGCCTCCGTGAAGGGCCGATTCACCATCTCCAGAGACAACTCAAAGAAGACACTC
TCCCTGCAAATGAACAGCCTGAGAATTGAAGACACGGCCGTATATTATTGTGCCACCGGGGCTGGCGGCAGCTGGTCCCC
CGCCGACTGGGGCCAGGGAGTCTTCGTCGCCGTCTCCTCAGGGAGTGCATCCGCCCCAACCCTTTTCCCCCTCGTCTCCT
GTGAGAATGCCTTCTATANNCNNNCCTAANNNGNNNCCNANANTANNAGGNNGGGGCCTCCTCCAAGATGACNGCCGNCC
CAANNTCNATANNACCGCCCGGGTCNTTTTTANNCANTGGNNACTAANTAGGNNGGTN
>02142013B_C20854-1W_D11-0128-0305_23F_T7_IgG_VH_D11.ab
NNNNNNNNNNNNNCNGGNNNNNGNNNGGNGANGNTNNNNNNNNNNNNNNNNNNCANGNGCTGTNNCTGGTGNCTCCTTCA
GCAGTGACTGGTGGAGCTGGATCCGCCAGCCCCCAGGGAAGGGACTGGAGTGGGTTGGGGAGATAGATGGTAATAGTGGG
ACCACCAAGTACAACCCCTCCCTCAAGAGTCGAGTCACCATTTCAAAGGACGCGTCCAAGAACCAGTTCTCCCTGAACTT
GAACTCTGTGACCGCCGCGGACACGGCCGTCTATTACTGTGCGAAATATCAGGGGCGTGCTCTGGATTCCTGGGGCCAAG
GGGCCGTCGTCACCGTCTCCTCAGGGAGTGCATCCGCCCCAACCCTTTTCCCCCTCGTCTCCTGTGAGAATGCCTTCTAT
ANNNNNNNCCTAANTNNNCNNCNNCNNNNNCCTGGGACGGANNNNCCCCTAGAGGGGGGAATNCCNNNANGAAANGNCNN
CNCCCCGGGACNTCTCCNCGTGGCNCTAAATTTTGTACN
>02142013B_C20854-1W_D12-1454-0705_23F_T7_IgG_VH_D12.ab
NNNNNNNNNNNNNNNGNNNNNNNGNNNNNANNGACNGGNGGANNCTGANAAANNNNNGNGCAGCCACTGGATTCACCTTC
AGTAGCTATGCTATGCACTGGGTCCGCCAGGCTCCAGGGAAGGGGCTGGAGTGGGTCTCAGCTATTAGTAGTGGTGGTAG
CACATACTACGCAGACTCCGTGAAGGGCCGATTCACCATCTCCAGAGACAACTCAAAGAACACGCTCTCCCTGCAAATGA
ACAGCCTGAGAGCTGAGGACACGGCCGTGTATTACTGTGCGAAAGGGAGGGGGGGGTACTACGGTTTGGATTCCTGGGGC
CAAGGGGCCGTCGTCACCGTCTCCTCAGGGAGTGCATCCGCCCCAACCCTTTTCCCCCTCGTCTCCTGTGAGAATGCCTT
CTATANNNNNCCCTAAANNNNNNNCCCCTTNNNNNNNGGNGGGAGGNGCCCTCCNGNGNGGGGAAATCCCNNGAAAATGT
CNCCNNNCNNGAGNCTTCTATATGNGNCNCCAANTAAAAAAN
>04252013-C20903-A4
NNNNNNNNNNNNNGNNNNNNNNNGNCNNNNNTGNNCGATNNTGACACTCT
NNANNGCAGCNNCTTANTTCACCTTCAGTAGCTATGCTATGCACTGGGTC
CGCCAGGCTCCAGGGAAGGGGCTGGAGTGGGTCTCAGCTATTAGTAGTGG
TGGTAGCACATACTACGCAGACTCCGTGAAGGGCCGATTCACCATCTCCA
GAGACAACTCAAAGAACACGCTCTCCCTGCAAATGAACAGCCTGAGAGCT
GAGGACACGGCCGTGTATTACTGTGCGAAAGATTCGGGATACAGTGGGTA
CAGTTTTTCCTACTTTTACTACTGGGGCCAGGGAGTCCTGGTCACCGTCT
CCTCAGGGAGTGCATCCGCCCCAACCCTTTTCCCCCTCGTCTCCTGTGAG
AATGCCTTCTATNNNNN
>04252013-C20903-A8
GNNNNNNNNNNNNNGNNNNGNCTGGTCGAGNTTCNTNANATNNTGTCNCT
CANNTANNANCTGTCTANNNNTGGCTCCATCAGCAGTAACTACTGGAGCT
GGATCCGCCAACCCCCAGGGAAGGGACTGGAGTGGATTGGGTATATCTAT
GGTAGTGGTAGTAGCACCAACTACAACCCCTCCCTCAAGAGTCGAGTCAC
CCTGTCAGTAGACACGTCCAAGAACCAGCTCTCCCTGAAGCTGAGCTCTG
TGACCGCCGCGGACACGGCCGTGTATTACTGTGCGAGATATAGGGAGTGC
ATCCGCCCCAACCCTTTTCCCCCTCGTCTCCTGTGAGAATGCCTTCTATA
NNNNNNNCCTAAATAANNNCCCCCCCNGGGAGNGCNTCCGCCTCCAACCC
TTTTNCCNNNCGTNNNCTGNGNNAATGNANNNNNANNGTGTCACNTNNNT
NNN
>04252013-C20903-A9
NNNNNNNNNNNNNGNNNGTGTNCTCNNGGNCTTCNNGNTGAGNCTCTTCT
ANNNNNAGNNNACTAANNNNGCTCCATCAACAGTGGTTATGGCTGGACCT
GGATCCGCCAGGCCCCAGGGAAGGGACTGGAGTGGATTGGAAATACCTTT
GGAAGGGCTGGGAATACCTACTACAACCCCTCCCTCAAGAATCGAGTCAG
CATCTCTAAAGACACGTCCAAGAATCAGATCTCCCTGAAGGTGAATTTTA
CGACCGCCGCGGACACGGCCGTCTACTATTGTACGCGACGTCTCTATACT
ACCGGCTTGGAATACTTCGACTTCTTGGGCCAGGGCGCCCTGGTCACCGT
CTCCTCAGCCTCCACCAAGGGCCCATCGGTCTTCCCCCTGGCGTCCTGCT
CCAGGAGCACCTCCCAGAGCACAGCGGCCCTGGGCTGCCTGGTCAAGGAC
TACTTCTATNGNNNNNCCCTAAANTAN
>04252013-C20903-A10
NNNNNNNNNNNNNGNNGNNNNTTGTCNNNNNCTGNNNGNTNNNNNNGNTC
NNNAGNACAGCNNNTTANNTCACCTTCAGTAGTTCCTGGTTCAACTGGGT
CCGCCGGGCTCCAGGGAAGGGACTGGAGTGGATTGCCCGTATTAAAAACA
AACCTGAAGGTGAGACAACACATTATGCCGCGTCTGTGAAAGGCAGATTC
ACCATTTCAAGAGACGACTCAGAGAACAAAATATATCTCCAACTGAATAG
TCTGCAAACCGACGACACGGCCATCTATTACTGCACCAGAGAGTTTATAG
CGGCCTTTGATGTCTGGGGCCAGGGAGTCCTGGTCACCGTCTCCTCCGGG
AGTGCATCCGCCCCAACCCTTTTCCCCCTCGTCTCCTGTGAGAATGCCTT
CTATANNNNNNCCCNNANANANANNNNTTGTATGGNCACGGATTAANNAN
NNNNGGNNCCGAGAANNNAANGANTANNNANNNTCACCNTAANTNANAAG
NNN
>04252013-C20903-A12
NNNNNNNGNNNNNNNGGNGNNNGNTTNNNNNNGNNCNTNCNTCTCNTANG
NNNNTCTNNNNNNNNGCNACNTANNTCACCTTCAGTAACTACTGGATGTA
CTGGGTTCGCCAGGCACCAGGGAAGGGGCTGGAGTGGATCTCAGCTATTA
ATAGTGGTGGTGGTAGCACATACTATGCAGACTCCGTGAAGGGCAGATTC
ACCATCTCCAGAGAGAATGCCAAGAACACACTGTATCTTCAAATGAACAG
CCTGAGAGCTGAGGACACGGCTGTCTATTACTGTGCGAAAGGTCAAGTTG
AATTTTTGGACTGGTTCCCTGAGGGCTACTGGGGCCAGGGAGTCCTGGTC
ACCGTCTCCTCAGGGAGTGCATCCGCCCCAACCCTTTTCCCCCTCGTCTC
CTGTGAGAATGCCTTCTATNNTNNNNNNANAAANNAAANNNNCTNNANAA
ACNTCTATAGTGNTAANNCNANNNNNNNNNNCNNNNNNNNNANNNNTG
>04252013-C20903-B1
NNNNNNNNNNNNNGGNNNNGTGTTGNCCANNCTGNNNNNTCNANNNNCGN
CTANNGGANNCANCNNNNNNANTTCACCTTCNGGAGTTCCTGGTTCAACT
GGGTCCGCCGGGCTCCAGGGAAGGGACTGGAGGGGATTGCCCGTATTAAA
AACAAACCTGAAGGTGAGACAACACATTATGCCGCGTCTGTGAAAGGCAG
ATTCACCATTTCAAGAGACGACTCAGAGAACAAAATATATCTCCAACTGA
ATAGACTGCAAACCGACGACACGGCCATCTATTACTGCACCAGAAAGTTT
ATAGCGGCCTTTGATGTCTGGGGCCAGGGAGTCCTGGTCACCGTCTCCTC
CGGGAGNGCATCCGCCCCAACCCTTTTCCCCCTCGNCTCCTGNGAGAATG
CCTTCTANNNNNNNNNNANNNNANNNGCTGCCTGGTCAAGGACTACTTCT
ATNNNNNNNNCCCTNAATNNNNAAAGCNCCCTAANNNNNNNNNNNGTNNN
NGGNGNNNNNNNNNNN
>04252013-C20903-B4
NNNNNNNNNNNNNNNNNNGGNNNTGGNNNNTCTTCGNGANANCNTGTCCC
ATCATNTGNACNGTNTNTGGNGCCTCCATCAGTACTTACTGGTGGACTTG
GATCCGCCAGCCCCCAGGGAAGGGACTGGAGTGGATTGGGGAGATCAATG
GTAATAGTGGGAGCACCAACTACAACCCTTCCCTCAAGAGTCGAGTCACC
ATTTCAAAAGACGCGTCCAAGAACCAGTTCTCCCTACAGCTGAACTCTGT
GACCGCCGCGGACACGGCCATGTATTACTGTGTAGTAGACTACGGTAGCA
ACTACCCTTTTTGGGGCCAGGGAGTCCTGGTCACCGTCTCCTCAGGGAGT
GCATCCGCCCCAACCCTTTTCCCCCTCGTCTCCTGTGAGAATGCCTTCTA
TAGNNNNCCCTANAAANNAANNNTTNNNGGCCCCCCTGGGAAGGGGCCCA
CCTCAATANACNNCTATTATGAAAGAGNGAGAAGATAANNNAGGGGGGGT
GG
>04252013-C20903-B5
NNNNNNNNNNNNNGNNGGGTGTGGNGAGGCCTNNNNGNNNTGNNCCTCNC
NNNNANTGTCTCNNNNNNNCTCCATCAGTACTTACTGGTGGACTTGGATC
CGCCAGCCCCCAGGGAAGGGACTGGAGTGGATTGGGGAGATCAATGGTAA
TAGTGGGAGCACCAACTACAACCCTTCCCTCAAGAGTCGAGTCACCATTT
CAAAAGACGCGTCCAAGAACCAGTTCTCCCTACAGCTGAACTCTGTGACC
GCCGCGGACACGGCCATGTATTACTGTGTAGTAGACTACGGTAGCAACTA
CCCTTTTTGGGGCCAGGGAGTCCTGGTCACCGTCTCCTCAGGGAGTGCAT
CCGCCCCAACCCTTTTCCCCCTCGTCTCCTGTGAGAATGCCTTCTATAGN
NNCCCCCCTAAATAAANNNNAAANNANNNNNNGCTTTTTAANGGGCCCGN
NTCNAANANANNNNTCCTATGNCGAAGNGAAANNAAANNCGNNGGGGGN
>04252013-C20903-B10
NNNNNNNNNNNNNNNNNNTGNTCTNNANNNCTGTNNCGNTNAGNNTCTTC
TATTNGNGNNGCTTANNTANACACCTTCACTGACTACTTCATTCACTGGG
TGCGACAGGCCCCTGGACAAGGGCTTGAGTGGATGGGAGAAATCAACCCA
AAAACTGGTGGCACAAACTATCCACAGAAGTTCCAGGGCAGAGTCACCGT
GACCAGAGACACATCGACGACCACAGCCTACATGGACCTGAGCAGCCTGA
GATCTGAGGACACGGCCGTGTATTACTGTGTGAGAGGCCAAAACTATTAC
TATGATAGTGGTTATTACTACTTTGACTACTGGGGCCAGGGAGTCCTGGT
CACCGTCTCCTCAGCCTCCACCAAGGGCCCATTGGTCTTCCCCCTGGCGT
CCTGCTCCAGGAGCACCTCCCAGAGCACAGCGGCCCTGGGCTGCCTGGTC
AAGGACTACTTCTATNGNNNNNCCNTAANNAA
>04252013-C20903-B11
NNNNNNNNNNNNNGNNNNNGNNNCNCNNNGNCTTCCNGNTGAGCGTCTTC
TATATAGNCANCTAANTANNGGANNGGGNGGCAGTTATCTGGTANGGTGA
ACGTCACAAATACTACGCAGACTCTGTGAAGGACCGATTCACCATCTCCA
GAGACAATTCCAAGAGCATTCTATATCTTCGAATGAACAATCTGAAATGG
GAGGACACGGCCGTGCATTATTGTGCGAGAGTGCCGGGGGAAAGTGGACA
TAATTACGGTTTGGATTCCTGGGGCCGAGGGGCCGTCGTCACCGTCTCCT
CAGCCTCCACCAAGGGCCCATCGGTCTTCCCCCTGGCGCCCTCCTCCAGG
AGCACCTCCGAGAGCNCAGCGGCCCTGGGCTGCCNGGNCNAGGACTACTT
CTATNGTGNNNCCCTAANTANNNNNNNTGGGCTGCCTGGTCAAGGACTAC
TTCTATANNGCNNNNCTNNNNNNNNNNNNAANNNNNNGNNNNNNNNN
>04252013-C20903-C3
NNNNNNNNNNNNNNNNNNTGNNNNGAGNNNNNNCGGNNCTCNCATNNGNA
AGGTCTNCTAGNANNGCTTANCGGAATACACCTTCACTGACTACTTCATT
CACTGGGTGCGACAGGCCCCTGGACAAGGGCTTGAGTGGATGGGAGAAAT
CAACCCAAAAACTGGTGGCACAAACTATCCACAGAAGTTCCAGGGCAGAG
TCACCGTGACCAGAGACACATCGACGACCACAGCCTACATGGACCTGAGC
AGCCTGAGATCTGAGGACACGGCCGTGTATTACTGTGTGAGAGGCCAAAA
CTATTACTATGATAGTGGTTATTACTACTTTGACTACTGGGGCCAGGGAG
TCCTGGTCACCGTCTCCTCAGCCTCCACCAAGGGCCCATCGGTCTTCCCC
CTGGCGTCCTGCTCCAGGAGCACCTCCCAGAGCACAGCGGCCCTGGGCTG
CCTGGTCAAGGACTACTTCTANANNNNNNNCCCTAANNNAANN
>04252013-C20903-C6
NNNNNNNNANNNNGNNNGGNTGNNCCAGCCTGGCGNTNNTGAGAGTCTCC
TNNNGCAACCTCTGNATTCACGTTCAGTGACTACTACATACAGTGGGTCC
GCCAGGCTCCAGGAAAGGGGCCGGAGTGGGTAGGTTTCATTAGAAACAAA
GTTAATGGTGGGACACCACAATACGCCGCGTCTGTGAGAGGCAGATTCAC
CATCTCCAGAGATGAATCCAAGAACATCGCCTATCTGCAAATGAGCAGCC
CGAAAACCGAGGACACCCTGNTGTGCTACTGCGCTAAAGATCTCGGTGGT
GCNCCCAAATGGATATCTGGGGCCGGGGAGTTCTGGTCACCGTCTCCTCA
GCCTCCACCAAGGGCCCATCGGTCTTCNNNCTGGCGCCCTCCTCCAGGAG
CACCTCCGAGAGCACAGCGGCCCTGGGCTGCCTGGTCAAGGACTACTTCT
ATNNNNNNCCCTNAAAANA
>04252013-C20903-C8
NNNNNNNNNNNNNNNNCANGNNTGGTGAGCCTTCTTNNTANNNTGTCCTC
NNNNNANANTGTCTCTGGTACCCCCATCAGTACTTACTGGTGGAGTTGGA
TCCGTCAGCCCCCAGGGAAGGGACTGGAGTGGATTGGGGAGATCGATGGT
AATGGTGGGACCACCAACTACAACCCCTCCCTCAAGAGTCGAGTCACCAT
TTCAAAAGACGCGTCCAAGAGCCAATTCTCCCTGAACCTGAACTCTGTGA
CCGCCGCGGACACGGCCATATATTACTGTGCGACTAATAAGTGGGGTTCA
CCCGGTGTCTGGGGCCGGGGAGTTCTGGTCACCGTCTCCTCAGGGAGTGC
ATCCGCCCCAACCCTTTTCCCCCTCGTCTCCTGTGAGAATGCCTTCTATA
NCNNACCNTANNNNNANGNNNGAGGGTGNGCNNCNNNNNGTGNNNNTNNN
NNNNNNNNGGGTGGGGTGTTGNGTGGTGTGCTCGCNNNTTTGGGGTNANN
NCTACCNNNTGGNGATGGANCNNN
>04252013-C20903-C9
NNNNNNNNNNNNNNNNNNNNNGNTTGGNCAGCCTGGCGTNTNNNTGAGAN
TCTNNNNNNNCAGCCTCTGGATTCAGCTTCAGTGACTACTACATAACTTG
GGTCCGCCAGGCTCCAGGGAAGGGGCCGGAGTGGGTAGGTTTCATTAGAA
ACAAAGCTAATGGTGGGACACCACAATACGCCGCGTCTGTGAAAGACAGA
TTCATTCTTTCAAGAGATGATTCCAAAGGCATTGCCAGTCTGCAAATGAA
CAGCCTGAAAACTGAGGACACGGCCGTGTATTACTGTGGCAGAGGTTGGG
GCGGCAGTTGGAACAGTCCTTTGGATCACTGGGGCCAGGGAGTCCTGGTC
ACCGTCTCCTCAGGGAGTGCATCCGCCCCAACCCTTTTCCCCCTCGTCTC
CTGTGAGAATGCCTTCTATANNNNNNNNAAAANAANNNN
>04252013-C20903-C11
NNNNNANNNNNNNNNNNNNNNNNNNNTTGGNNCAGCCTGTCGNNTNNNNG
ANAGTCTCNNNNNNNAGCCTCTGGACTCACCTTCAGTGACCACTACATTC
AGTGGGTCCGCCAGGCTCCAGGACAGGGGCCGGAGTGGGTAGGTTTCATT
AGAAACAAAGCTAATGGTGGGACAGCGGACCAGGCCTGGCCGGTCAAGGG
CTAATTCTATATCGNCACATATGNNNCCATGAACATCTCCTATCTACAAA
TGAGCAACCTGAAAACCGAGGACACGGCCATTTATTTCTGTGCTAGTGGA
GCCGCGGCAGGATCTCATTTCTTTGACTACTGGGGCCAGGGAGTCCTGGT
CACCGTCTCCTCAGCCTCCACCANANGGCCCATCGGTCTNCNNNCTGGCG
CCCTCCTCCAGGAGCACCTCCGAGAGCACAGCGGCCCTGGGCTGCCTGGT
CAAGGACTACTTCTATAGNGNNNCCCTAANNNNN
>04252013-C20903-D2
NNNNNNNNNNNNNNNNNNGGNCTGGTGNNGCTTCGGAGACCCTGTNCCTA
ATTTGNACTGTCTANNNNANGNCTCCATCAGTAGTTACTGGTGGAATTGG
GTCCGCCAGCCCCCAGGGAAGGGACTGGAGTGGCTTGGGGAGATCAATGG
TGATAGTGGCAGGACCAATTACAACCCCTCCCTCAAGAGTCGAGTCACCA
TTTCAAAAGACGCGTCGAAGAATCAGTTCTCCCTGAGGCTGAGCTCTGTG
ACCGCCGCGGACGCGGCCGTGTATTATTGTTGGACCTGGTCGGCCTACGG
TGTGGATTCCTGGGGCCAAGGGGCCGTCGTCACCGTCTCCTCAGCCTCCA
CCAAGGGCCCATCGGTCTTCCCCCTGGCGTCCTGCTCCAGGAGCACCTCC
CAGAGCACAGCGGCCCTGGGCTGCCTGGTCAAGGACTACTTCTNNNNNNN
NCNCCNNNAAANANA
>04252013-C20903-D3
NNNNNNNNNNNNNNNNNNAGGNNNNNNNNGCCNTTCGCGAGNANNNNTGT
CCCTAATNTNTGNANCTGTCTCTGNNANGCCTCCATCAGTAGTTACTGGT
GGAATTGGGTCCGCCAGCCCCCAGGGAAGGGACTGGAGTGGCTTGGGGAG
ATCAATGGTGATAGTGGCAGGACCAATTACAACCCCTCCCTCAAGAGTCG
AGTCACCATTTCAAAAGACGCGTCGAAGAATCAGTTCTCCCTGAGGCTGA
GCTCTGTGACCGCCGCGGACGCGGCCGTGTATTATTGTTGGACCTGGTCG
GCCTACGGTGTGGATTCCTGGGGCCAAGGGGCCGTCGTCACCGTCTCCTC
AGCCTCCACCAAGGGCCCATCGGTCTTCCCCCTGGCGTCCTGCTCCAGGA
GCACCTCCCAGAGCACAGCGGCCCTGGGCTGCCTGGTCAAGGACTACTTC
TNNNNGNNNCCNCNAAANNNNNNNNNNNNNNNNNNNNNNNNNNNNNNNNN
NNCNNNTANANNNNNNNTNNNNNNNNNNG
>04252013-C20903-D4
NNNNNNNNNNNNNNGGNNGNNNNGCAGGNCTACTTCTATAGCGTCACCTA
NNNNNNNNCAGNNTAGGCTTCNNNTTCAGTAACTACTGGATGACCTGGGN
CCGCCAGGCTGCNCGNNAAGNACTTCNATGGATTGCCCTANATNNAAGCA
AAGCTGATGGTGGAACAGCAGATTACGCCGCGNCTGNNAAAGGCAGATTC
ACCATCTCAAGAGACGATTCAAAGAACACACTGTATCTGCAAATGAACAG
CCTGAAAACCGAGGACACGGCCGTGTATTACTGCACCACAGGAGTAGGGA
GCAGCAGCTACCCTTACTACTGGGGCCAGGGAGTCCTGGTCACCGTCTCC
TCAGCCTCCACCAAGGGCCCATCGGTCTTCCCCCTGGCGCCCTCCTCCAG
GAGCACCTCCGAGAGCACAGCGGCCCTGGGCTGCCTGGTCAAGGACTACT
TCTATAGNGNNNNCCTAAATAN
>04252013-C20903-D5
NNNNNNNNNNNNNNNNNNNNNTNTGNNGNGNNTNNNNNNTNCTGTNCTTN
NNNNGNANNNNNTCNGTAGCCTCCATCAGTAGTTCCTGGTGGACCTGGGT
CCGCCAGCCCCCAGGGAAGGGACTGGAGTGGATTGGTGAGATGAATGGTA
ATATTGGGAGCACCAATTACAACCCCTCCCTCAAGACTCGAGTCACCATT
TCAAAAGACGCGTCCGAGAATCAGTTCTCCCTGAAGCTGAGTTCTGTGAC
CGCCGCGGACACGGCCGTCTATTACTGTGCGATCGTTACGAGATCGAGGT
CATTGGATGTCTGGGGCCGGGGAGTTCTGGTCACCGTCTCCTCAGCCTCC
ACCAAGGGCCCATCGGTCTTCCCCCTGGCGCCCTCCTCCAGGAGCACCTC
CGAGAGCACAGCGGCCCTGGGCTGCCTGGTCAAGGACTACTTCTANANNN
>03312013-C20903-b8
NNNNNNNTCTNNNNNGNCTGTCNNNTNCTACTCTGACNCTGTCNTANCACCTATAATGTCTCTGGTGGCTCCATCAGCGG
TGGTTATGGCTGGGGCTGGATCCGCCAGCCCCCAGGGAAGGGGCTGGAGTGGATTGGGAGTATCTATAGTAGTAGTGGGA
ACACCTACTACAACCCCTCCCTCAAGAGTCGAGTCACCATTTCAACAGACACGTCCAAGAACCAGTTCTCCCTGAAGCTG
AGCTCTGTGACCGCCGCGGACACGGCCGTGTATTACTGTGCGAGAGAGGGACGAGAATACTGTACTGGTAGTGGTTGCCG
ACATTTTGACTACTGGGGCCAGGGAGTCCTGGTCACCGTCTCCTCAGGGAGTGCATCCGCCCCAACCCTTTTCCCCCTCG
TCTCCTGTGAGAATGCCTTCTATAGTGCNNCCTAAANNNNNNTGGTGCCGGCCAGGGGGGTAACTCCCNGGNNGGNGGAA
AGAGGAAGACNNCTTTTGNNGGNNNNNNNAAAAAAAAAA
>03312013-C20903-b8
NNNNNNNNTNNNNNNNNNNNTTGNCGCGNNNGNTGTGTCCCGNANACTATATANGANGAAGCCATCTGAGATTCACCTTC
AGTAACTACTACATGCACTGGGTCCGCCAGGCTCAAGGGAAAGGGCTAGAGTGGGTAGGTTTAATAAGAAACAAAGCTAA
CAGTTACACGACAGAATATGCTGCGGCTGTGAAAGGCAGATTCACCATCTCAAGAGATGATTCAAAGAACACGCTGTATC
TGCAAATGAGCAGCCTGAAAACCGAGGACACAGCCCTGTATTACTGTACTAAACCCTACGGTAGCAACTGGAGCTACTGG
GGCCAGGGAGTCCTGGTCACCGTCTCCTCAGGGAGTGCATCCGCCCCAACCCTTTTCCCCCTCGTCTCCTGNGAGAATNC
CTTCTATATGNNCCCNANNANNNTGNNAGNGGGGGANGGGGANCNANGGGGGGTCCCAGGGNNNGGGNGGAAANNGGANG
GCTTCTTANGGNGGCCNNANNNAANAANN
>03312013-C20903-b11
NNNNNNNNNCNGGNNNNNCTTCNNGNCGATGNCTTCTCTTCTGTCACCTAAANNNGACTAATTCGATGCTGTCTCCTAAA
TCTCTCCTGGGGCTGGATCCGCCAGCCCCCAGGGAAGGGCCTGGAATGGATTGGCTATATTGGTGGAAGTAGTGGGAACA
CCGACTACAACCCCTCCCTGCAGAGTCGAGTCACCATTTCAGGAGACACCTCCAAGAACCAATTCTCCCTGAGGTTGACC
TCTGTGACCGCCGCGGACACGGCCGTGTATTACTGTGTGAGGCGGGGGATTTTTGGAATAATTTTTGCCAACTGGTTCGA
TGTCTGGGGCCCGGGAGTCCTGCTCACCGTCTCCTCAGCCTCCACCAAGGGCCCATCGGTCTTCCCCCTGGCGCCCTCCT
CCAGGAGCACCTCCGAGAGCACAGCGGCCCTGGGCTGCCTGGTCAAGGACTACTTCTATAGTGNNNCCTAAATANANNGG
TNNAAANNGGAAANCTTCTNCGGNNGNCNNAANNANNTANNNGNTNNNGNNGNGGGAGNCAANAAAGNNN
>03312013-C20903-b12
NNNNNNNNNCNNNNNNNNGTGGTGAGGCTTCGNGAGACCCTGTCCCTCACCTAGCGCTAGTCTCTGNANGGCGCCGTCAG
CAGTGGTTACTACTACTGGAGCTGGATCCGCCAGCCCCCAGGGAAGGGGCTGGAGTGGATTGGGGGTATCTATAGTAATA
GTGAGAGTACCAACTACAACCCCTCCCTCAAGAGTCGAGTCACCATTTCAAAAGACACGTCCAAGAACCAGTTCTTCCTG
AAGTTGAGCTCTGTGACCGCCGCGGACACGGCCGTGTATTACTGTGCGAGACATCCCATGAATACAGTTTCTAAATTTTA
TTACTGGGGCCAGGGAGTCCTGGTCACCGTCTCCTCAGGGAGTGCATCCGCCCCAACCCTTTTCCCCCTCGTCTCCTGTG
AGAATGCCTTCTATANNNNNCCCCTAAATNANANGNNNAAGGGGCCCCCCAAACGGGGAACTCCCNGGNNNNGGGNNNNA
ANNNGGAANGCTTCTANNNNNNNNCCNANANNNANANNAN
