# Supplementary material for: Longitudinal multiparameter single-cell analysis of macaques immunized with pneumococcal protein-conjugated or unconjugated polysaccharide vaccines reveals distinct antigen specific memory B cell repertoires
Source: PLoS One. 2017 Sep 14;12(9):e0183738. doi: 10.1371/journal.pone.0183738 (PMC5598952; doi:10.1371/journal.pone.0183738)
Supplement: S4 Table — (ZIP) [file pone.0183738.s007.zip › S4_table/conjugated MBC 4w fasta.txt]

>12232012-C20882-A9
NNNNNNNCNNNNGGGNGTGCTCCAGGCCTTCCCGCTGATGCTCATCAATT
AANGCCACCTAAATAGGCTCCATCAAGAATTACTTCTGGACCTGGATCCG
CCAGGCCCCAGGGAAGGGACTGGAGTGGATTGGACGTATCCATACTGACA
CTGGGAGCACCGACTACAACCCCTCCCTCAGGGGTCGAGTCACCATTTCA
ACAGACACGTCCAAGAACCAGTTCTCCCTGAAGCTGACCTCTGTGACCGC
CGCGGACACGGCCGTATATTACTGTGCAAGAGGACAGAATGACTACGGTT
ACACCTATGCGGAGTCCTGGGGCCAGGGAGTCCTGGTCACTGTCTCCTCA
AGGAGTGCATCCGCCCCAACCCTTTTCCCCCTCGTCTCCTGTGAGAATGC
CTTCTATAGNGNNCCTAAATANAANNNGNCACGGNCTAGATCGAATTCGG
CCCCNGNNNNNNNNCCCANNNTATCCTGTGAGAATGCCNNNNATAGNGTC
NCCTANATANNN
>12232012-C20882-A11
NNNNNNNNNNNNNNNAGGCTTGGTCCAGTCTGGGGGGCCCCTGNAGGCTC
TACCATGNTGCAGCCTCTGGATTCACCTTCAGTAACTACTGGATGAATTG
GGTCCGCCAGGCTCCAGGGAAGGGGCTAGAGTGGGTTGCCCGTATTAGAA
GAAAAGTTGATGGTGAAATAGCAGATTACGCCGCGTCTGTGAAAGGCAGA
TTCACCATCTCAAGAGACGATTCAAAGAATACAGTGTATCTTCAAATAAA
TAGCCTGAAAAGTGAGGACACGGCCGTGTATTACTGCGCTTCCGAGAACA
CCTATTTTTATTCCTGGGGCCAGGGAGTCCTGGTCACCGTCTCCTCAGGG
AGTGCATCCGCCCCAACCCTTTTCCCCCTCGTCTCCTGTGAGAATGCCTT
CTATANTNNAACCCTAAAANNNNANNNNN
>12232012-C20882-B1
NNNNNNNNCNNNNCNNGNNTGGTGNNGNNTCNGTATGANCTGTACCGTCA
CGTGNATCTGTCACTGGAGCCTCCATTAATGAATTTTATTGGAGTTGGAT
TCGTCAGGCCCCGGGAAAAGGACCGGAATGGATAGGCGGAATCGACGGTA
AGAGTGGGCGAGCCGAGGTTCGCCCCTCATTCACAGGGCGACTTGTTGTC
CTGAGAGACACGGCCAAGAAGGAGTTCTCCATGAGGCTGAATTCTGTGAC
GGCCGCGGACNCGGCCAGATATTATTGTTCGGAGATGAAAACGGACTCTT
GGGGCCAAGGGGCCGTCGTCATCGTGTCCTCTGCCTCCACCAAGGGCCCA
TCGGTCTTCCCCCTGGCGCCCTCCTCCAGGAGCACCTCCGAGAGCACAGC
GGCCCTGGGCTGCCTGGTCAAGGACTACTTCTATANTGCNNCCCTAAATA
NN
>12232012-C20882-B2
NNNNNNNNCNGNNGGGTGTGCTCNNTGCCTTCCCGCTNATGCTCATCTAT
TGAGCCGTNANTNNNTGGCTCCATCAGCGGTTACTATTGGAATTGGATCC
GCCAACCCCCAGGGAAGGGGCTGGAGTGGATTGGGTATATCGGTGGTACT
AGTGGGAGCACCAACTACAACCCCTCCCTCAAGAGTCGAGTCACCATCTC
AGCGGACACGTCCAAGAACCAGTTCTCCCTGAAGCTGAGCTCTGTGACCG
CCGCGGACACGGCCGTATATTACTGTGCCAGAGGCCCGGGTAGTGGCAGC
TGGAACGTTCCGGTCTGGGGCCAGGGCGCCCTGGTCACCGTCTCCTCAGG
GAGTGCATCCGCCCCAACCCTTTTCCCCCTCGTCTCCTGTGAGAATGCCT
TCTATAGTGNNACCTAAANNNN
>12232012-C20882-B3
NNNNNNNNTCNGNNNGNGACTNNNNNANCCTTNNNAGACCCTGNACATCA
TCTGGGTTGTCTCNGGAGNCTCCNCANNNACTACTTCTGGAAGCGGATCC
GCCAGGCCCCAGGGAAGGGACTGGAGTGGATTGATGGATTCCCGGGGCCA
AGGGGTCATCGTCACCGTGNCCACTCGGAGAGCGTCCGACCCAACCCTTT
TCCACCTCATCTCCTGAATNAATGCCTTCTCCNNNNGANCCTNCTTAAAG
CTGAAGACACGGCTGTCTATTACTGTGCGAGAGATAACACTTTCGGCACC
AACGATTTTTACTACTGGGGCCAGGGAGTCCTGGTCACCGTCTCCTCAGG
GAGTGCATCCGCCCCAACCCTTTTCCCCCTCGTCTCCTGTGAGAATGCCT
TCTATNNNNNNCCCTAAATAN
>12232012-C20882-B8
NNNNNNNNNCNNNTGGNTGTTCTCCNGGTCTTCCCGCTGAGCCTCTTCTA
TAGNAGTCACCTAAANGNNTCACCTTTAGNNGCTATGGCATGGACTGGGT
CCGCCAGGCTCCAGGGAAGGGGCTGGAGTGGGTGGCAGTTATATGGTATG
ATGGAGGGAAGAAATATTACGCAGACTCTGTGAAGGACCGATTCACCGTC
TCCAGAGACAATTCCAAGAATATGCTATATCTTCAAATGAACAACCTGAA
ATTGGAGGACACGGCCGTGTATTACTGTGCGAAAGATGGGCCCGGCTACG
GTAGCAACTACCGACCTTTGGATTCCTGGGGCCAAGGGGTCGTCGTCACC
GTCTCCTCAGGGAGTGCATCCGCCCCAACCCTTTTCCCCCTCGTCTCCTG
TGAGAATGCCTTCTATAGTGTCNCCTAAATANNA
>12232012-C20882-B10
NNNNNGNNCNNNNNNGGCTTGNNTCTGCCTGNCGTGTCTCTGGANANTCT
CNNNNNGCAGCCACTGGATTCACCTTTAGCAGCTATGGCATGGACTGGGT
CCGCCAGGCTCCAGGGAAGGGGCTGGAGTGGGTGGCAGTTATATGGTATG
ATGGAGGGAAGAAATATTACGCAGACTCTGTGAAGGACCGATTCACCGTC
TCCAGAGACAATTCCAAGAATATGCTATATCTTCAAATGAACAACCTGAA
ATTGGAGGACACGGCCGTGTATTACTGTGCGAAAGATGGGCCCGGCTACG
GTAGCAACTACCGACCTTTGGATTCCTGGGGCCAAGGGGTCGTCGTCACC
GTCTCCTCAGGGAGTGCATCCGCCCCAACCCTTTTCCCCCTCGTCTCCTG
TGAGAATGCCTTCTATAGTGNNACCCTAAATAAAA
>12232012-C20882-B11
NNNNNNNNNCNNNNNNNNNNNNNNNGCGGCCTCCCTTCTCTTTCTCTTCT
ATAAAAANNCTAACNTANGCCTCCATCAGTAATTACTGGTGGGCCTGGAT
CCGCCAGCCCCCAGGGAAGGGGCTGGAGTGGATGGGGGAAATCAATGGTC
ATCTAGGGACCACCAATTATAATTCCTCCCTGAAGAGTCGAATCACCATT
TCAAAAGACGCGTCCAAGAACGAACTCTCCCTGAAGTTGACTTCTGTGAC
CGCCGCGGACACGGCCCTATACTACTGTGCGATGGATGGGACGGCTTCTT
ATTACTCCTGGGGCCAGGGAGTCCTGGTCACCGTCTCCTCAGCCTCCACC
AAGGGCCCATCGGTCTTCCCCCTGGCGTCCTCCTCCAGGAGCACCTCCGA
GAGCACAGCGGCCCTGGGCTGCCTGGTCAAGGACTACTTCTATAGTGTCA
CCTAANNNNNN
>12232012-C20882-C2
NNNNNNNNNNNNNNGACTGGTGANCCTTCGGAGACCCTGTCCCTCACCTG
TAGTTGTCTCTGNANGCCTCCATCAGTAGTTACTGGTGGAACTGGATCCG
CCAGCCCCCAGGGAAGGGACTGGAGTGGATTGGTGAGATCAATGGTAATC
TTGGGACCACCAACTACAACCCCTCCCTCAAGAGTCGAGTCACCATTTCA
GAAGACGCGTCCAAGAACCAGTATTCCCTGAAGCTGAGCTCTGTGACCGC
CGCGGACACGGCCGTGTATTACTGTGCGAGAGAAGGAAGTATAACTGGAC
CTACGATAGGATTGTCCTGGGGCCAGGGCGTCCTGGTCACCGTCTCCTCA
GCCTCCACCAAGGGCCCATCGGTCTTCCCCCTGGCGCCCTCCTCCAGGAG
CACCTCCGAGAGCACAGCGGCCCTGGGCTGCCTGGTCAAGGACTACTTCT
ATANNGNNCCCTAAANTANN
>12232012-C20882-C5
NNNNNNNTCNGNNGNGTGGTCAGGACTACTTCTATAGTGTCACCTAAATC
NGNANCTGTCNACTGGTGGCTCCATCAGCAGTAACTACTGGAGCTGGATC
CGCCAGGCCCCAGGGAAGGGACTGGAGTGGATTGGGTATATCTATGGTAG
TGGTAGTAGCACCAACTACAACCCCTCCCTCAAGAGTCGAGTCACCCTGT
CAGTAGACACGTCCAAGAACCAGTTCTCCCTGAAGCTGAGCTCTGTGACC
GCCGCGGACACGGCCGTGTATTACTGTGCGAGATATATGAGTGGACACAC
GAACCTGATCTTTGACTACTGGGGCCAGGGAGTCCTGGTCACCGTCTCCT
CAGGGAGTGCATCCGCCCCAACCCTTTTCCCCCTCGTCTCCTGTGAGAAT
GCCTTCTATAGTGNCACCTAAATANA
>12232012-C20882-C8
NNNNNNNTCNNNNGNNGTTNNCANNGCCGNCGCGATNATCTCATCTCCAG
AGACACCTAAATAGNCACCGCCTTCTATTATGGCACCNAANNNGGTCCGC
CAGGCTCCAGGGAAGGGGCTGGAGTGGATCTCAAGTATTAATACTGATGG
GGGTAGCACATACTACGCAGACTCCGTGAAGGGCCGATTCACCATCTCCA
GAGACAACTCAAAGAACACGCTCTCCCTGCAAATGAACAGCCTGAGACTT
GAGGACACGGCCGTGTATTACTGTGCGAGGAGGTATAGCGGCAGCGGAGT
GGACTTTGACTACTGGGGCCAGGGAGTCCTGGTCACCGTCTCCTCACGGA
GTGCATCCGCCCCAACCCTTTTCCCCCTCGTCTCCTGTGAGAATGCCTTC
TATAGTGNNCCTAAAANAN
>12232012-C20882-C9
NNNNNNNNGTCNGNNGNNNNTNNNCANNNCTATNNCGATACCTGCNTATC
TCTAGAGCACCTACNTAATTCACCTTCAGTAACTACTGGATGAACTGGGT
CCGCCAGGCTCCAGGGAAGGGGCTGGAGTGGATCTCAAGTATTAATACTG
ATGGGGGTAGCACATACTACGCAGACTCCGTGAAGGGCCGATTCACCATC
TCCAGAGACAACTCAAAGAACACGCTCTCCCTGCAAATGAACAGCCTGAG
ACTTGAGGACACGGCCGTGTATTACTGTGCGAGGAGGTATAGCGGCAGCG
GAGTGGACTTTGACTACTGGGGCCAGGGAGTCCTGGTCACCGTCTCCTCA
CGGAGTGCATCCGCCCCAACCCTTTTCCCCCTCGTCTCCTGTGAGAATGC
CTTCTATAGTGNNCCTAAAANAN
>12232012-C20882-D2
NNNNNNNNNCNGNNNNNGCTTGGCACAGCCTGGGGGGTCCCTGAGACTCT
CCTGTGCAGCCTCTGGATTCACCTTCAGTGACCACTACATGGACTGGGTC
CGCCAGGCTCCAGGGAAGGGCCTGGAGTGGGTTAGCCGTATTAGAGACAA
AGCTAACAGTTACACAACAGAATACGCCGCGTCTGTGAAAGGCAGATTCA
CCATCTCACGGGATGATTCAAAGAACACACTGTATCTACTAATGCGCAGC
CTGAAAACCGAGGACTCGGCTGTGTATTACTGTTCTAGAGCCTTGACTGT
AGCTGGAACACAGATTGACTTCTGGGGCCAGGGAGCCCTCGTCACCGTCT
CCTCAGGGAGTGCATCCGCCCCAACCCTTTTCCCCCTCGTCTCCTGTGAG
AATGCCTTCTATANTNNNNCCCTAAATANA
>12232012-C20882-D4
NNNNNNNNNNNNNGNNNNNNNNCNNGGCCGTCCCGCTCATGNTNTTCTCC
AGAGTCANCCNNTTANTTCACCTTCAGTAGTTACGGCATGCACTGGGTCC
GCCAGGCTCCAGGGAAGGGGCTGGAGTGGATCTCAGCTATTAATAGTGGT
GGGGGTAGCACATGGTATACAGACTCTGTGAAGGGCCGATTCACCGTCTC
CAGAGACAACTCAAAGAACACGCTCTCCCTGCAAATGAACAGCCTCAGAG
CTGAGGACACGGCCGTTTATTACTGTGCGAAAAGAGGATATTGTAGTGGT
GGTGTCTGCGGCCTTGACTACTGGGGCCAGGGAGTCCTGGTCACCGTCTC
CTCAGGGAGTGCATCCGCCCCAACCCTTTTCCCCCTCGTCTCCTGTGAGA
ATGCCTTCTATANTGNNNCCTAAATANNN
>04182013-C20871-A8
NNNNNNNNNNNNNNNNNNNNNNTTGNNNNNCCTGGCGGGTCCCTGCGAGT
CTCCTGNTGCAGCCTCNNNGATTCACCTTCAGTGACTACTACATACAGTG
GGTCCGCCAGGCTCCAGGAAAGGGGCCGGAGTGGGTAGGCTTCATTAGAA
ACAAAGCTAATGGTGGGACGGCAGAGTACGCCGCGTCTGTGAAAGGCAGA
TTCACCATCTCAAGAGATGATTCCAACAGTATTGTCAGTCTACAAATGGA
CAGCCTGAAAACCGAGGACACGGCCGTGTATTACTGTGCTAGAGACAGCC
ACCATTTTTACTACTGGGGCCAGGGAGTCCTGGTCACCGTCTCCTCAGGG
AGTGCATCCGCCCCAACCCTTTTCCCCCTCGTCTCCTGTGAGAATGCCTT
CTATANNNNNNCCNNAATNNNNNNNNGGAANNNGANNAGGGNGAGGGGGC
CNNGGNANGGAAGGCTNANNNNAGGGNTGNCANCNCGNGNNNGNNNNNCN
NNNNNNGNNNNGNNNNAANGANNAA
>04182013-C20871-A9
NNNNNNNNNNNNNNNNNNAGGCTTGGTCCCGCCTGGCGTNNNNTGCNAGT
CTANTNNANGTAGCCTNAGGATTCACCTTCAGTGACTACTACATACAGTG
GGTCCGCCAGGCTCCAGGAAAGGGGCCGGAGTGGGTAGGCTTCATTAGAA
ACAAAGCTAATGGTGGGACAGCAGAATACGCCGCGTCTGTGAAAGGCAGA
TTCACCATCTCAAGAGATGATTCCAACAGTATTGTCAGTCTACAAATGGA
CAGCCTGAAAACCGAGGACACGGCCGTGTATTACTGTGCTAGAGACAGCC
ACCATTTTTACTACTGGGGCCAGGGAGTCCTGGTCACCGTCTCCTCAGGG
AGTGCATCCGCCCCAACCCTTTTCCCCCTCGTCTCCTGTGAGAATGCCTT
CTATAGNNNNNCNNCNTAANNNAANNNNNNATNANNGAGGGGGGGGGTGG
AANNNGGCNNGGAGGGCAAATGCCAGGNGAGNGNCCGCGAGAGAGGANAC
CTCCATTNGNNGNGNNNAANNAAAANANNNN
>04182013-C20871-A10
NNNNNNNNNNNNNNNNNNNNNTTGGTCCNGCCTGTCGGGTCNTGANACTC
TNNANNNGCAGCCTCTGGATTCACCTTCAGTGACCACTACATGAGCTGGG
TCCGCCAGGCTCCAGGGAGGGGGCCGCAGTGGGTAGGTTTCATTAGAAAC
AAAGCTAATGGTGGGACAACAGAATACGCCGCGTCTGTGCAAGGCAGATT
CACCATCTCAAGAGATGACTCCAAATTCATTGCCAGTCTGCAAATGAACA
GCCTGAAAACCGAGGACACGGCCGTGTATTACTGTGCTAGTCACGTGGGT
GCCACCCACTTTTACTTCTGGGGCCAGGGAGTCCTGGTCACCGTCTCCTC
CGGGAGTGCATCCGCCCCAACCCTTTTCCCCCTCGTCTCCTGTGAGAATG
CCTTCTATNNNNNNNCCCNNNNNNNNNNNNNNNANNNNGGAANGNNGAAA
GGNGGNCTNNNANNNGGGGAANTCCCCAGNNNAAGGGCNNNNNNNNNNGG
GCNNCTTCNANNNNNNNNNN
>04182013-C20871-A11
NNNNNNNNNNNNNNNGNNGNNGCTCGGTCCNGCCTGGCGGGTCCCTGAGA
GTCTCCTNNTGCAACCTCTNGGATTTACCTTCAGTGACTACTACATACAG
TGGGTCCGCCAGGTTCCAGGAAAGGGGCCGGAGTGGGTAGGTTTCATTAG
AAACAAAGCTAATGGTGGGACAGCAGAATACGCCGCGTCTGTGAAAGGCA
GATTCACCATCTCAAGAGATGATTCCAAAAGCATTGCCAGTCTGCAAATG
AACAGCCTGAAAACCGAGGACACGGCCGTATATTACTGTTCTAGAGGGGG
CGGCAGCTGGTCCCTTTTTTACGACTGGGGCCAGGGAGTCCTGGTCACCG
TCTCCTCAGGGAGTGCATCCGCCCCAACCCTTTTCCCCCTCGTCTCCTGT
GAGAATGCCTTCTATNNNNNNNCCCCNAAAANAAAANANNNGGGNNNNNN
NNNNNNANCNACTACNTTAAGNNNNNNGGNNAAATAANNNNNNNNNNAAN
NNNNANNANN
>04182013-C20871-A12
GNNNNNNNNNNNNNNNNNNNNGNCTTGNGNNGCCTNGCGNGNGGANCCTT
GTANNNNNTCNNGANGCGNCCNNNNNATTCTCCNTNNGTAGATAGCTACA
TGAACTGGATCCGCCAGGCTTCTGGAAAGGGACTGGAGTGGATCGCAGGA
ATCAATCATAACGCTGGTCTCACCTGCTACATACACTCCCTCAAGGGCAG
ATTCACCATTTCCAAAGAGAACGCCAAAAACACACTGTATCTTCAAATGG
ACNGCCTGACAGTTGAGGACACGGCTGTCTATTTCTGTGTGAGAGAGAGG
GACAATACTGCGCCTACTGAGGATGCTTTTGATTTCTGGGGCCAAGGGCT
CAGGGTCACTGTCTCTTCCTGGAGCGCATCCGCCCCACCCCTTTTCCCCC
TCGTNTCCTGNGANANNGCCTTCTATNGNNNNANCCAAAAATGNCCCTGG
GCTGCCTGGTCAAGGACTACTTCTATNNGNNNCCCCTAAATNAAA
>04182013-C20871-B1
NNNNNNNNGNNNNNNNNAGGACTGGTGAGCCTTCGGAGANNCTGTCCCTC
ACCTGTNACTATCTCTGGTGCCTCCATCAGTGGTTACTGGTGGACCTGGA
TCCGCCAGTCCCCTGGGAAGGGACTGGAATGGATTGGTGAACTCAATGGG
AACCTTGGGAGCACCACCTACAACCCCTCCCTCATGGGTCGAGTCACCAT
TTCAAAAGACGCGTCCAAGAACCAGGTCTCCCTGAACCTGAACTCTGTGA
CCGCCGCGGACACGGCCGTGTATTACTGTGCGAGCCCAACATATTACTCT
GACGGATATTCTTATACGACTCTTTATTATTGGGGCCCGGGAGTCCTTGT
CACCGTCTCCTCAGCCTCCACCAAGGGCCCATCGGTCTTCCCCCTGGCGT
CCTCCTCCAGGAGCACCTCCGAGAGCACAGCGGCCCTGGGCTGCCTGGTC
AAGGACTACTTCTANNGNNNNCCCCNNNAAANNAA
>04182013-C20871-B2
NNNNNNNNNNNNNNNGNNGNNNGNNNGGTCCAGCCTGGGGGGTCNTGAGA
CTCTCCTGNTGCAGCCNNTNNGATTCACCTTCAGTAGCTATGGCATGAGC
TGGGTCCGCCAGGCTCCAGGGAAGGGGCTGGAGTGGGTCTCATACATTAG
TAATGGTGGTGGTAGCACATACTACGCAGACTCCGTGAAGGGCCGATTCA
CCATCTCCAGAGACAACTCAAAGAACACGCTCTCCCTGCAAATGAACAGC
CTGAGAGCTGAGGACACGGCCGTGTATTACTGTGCGAAAAGGAACTGGGG
TGATTATCAAAACTCATTGGATGTCTGGGGCCGGGGAGTTCTGGTCACCG
TCTCCTCAGGGAGTGCATCCGCCCCAACCCTTTTCCCCCTCGTCTCCTGT
GAGAATGCCTTCTATNNNNNNNCCCTAAATAANNNNNNGNCNNGGGGCTG
NNNANNNNNCNACTACNTCNATAGGNGNNGCNAAAAAAANAAAANNNNNA
NNNNNNNNNNNNTAN
>04182013-C20871-B3
NNNNNNNGNNNNNNNNGNNNNTTGNCNNNNNNGNNGNNTNNTGANACTCT
NNNAGAGCNNNTANNTAATTCACCCTCAGTGACTTTTACGTGGACTGGGT
CCGCCAGGCTCCAGGGAAGGGGCTGGAGTGGGTCTCACGTATTAGTAAGA
ATGGTGGTGGCACTTGGTATGCTGACTCCGTGAAGGGCAGATTCACCGTC
TCCAGAGACAACGCCAAAAATACAGTGTATTTTCAAATGGACAGCCTGAG
AATTGAGGACACGGCTGTGTATTACTGTACGAGAGATTTCCACGATAGCA
ACTTCTGTAACTGGGGCCAGGGTGTCCTGGTCACCGTCTCCTCAGGGAGT
GCATCCGCCCCAACCCTTTTCCCCCTCGTCTCCTGTGAGAATGCCTTCTA
TANNNNNNNNANNNAANNNNAANNNNNGGNGNNGGGGANTTAGNNNNNNN
TANNNGNNNNNGNGGNNNNNNNAATANNNNNNNNNGNNNTTNTAN
>04182013-C20871-B4
NNNNNNNNNNNNNNNNNAGGNCTGGTGANCCTTCNNANANNNTGTCCCTC
ACNTNNANTGTCTCTGGTGCCTCCATCAGTAGTTACTGGTGGAGCTGGAT
CCGCCAGCCCCCAGGGAAGGGACTGGAGTGGATTGGGGAGATCAATGGTA
ATAGTGGGAGCACCAACTACATCCCCTCCCTCAAGAGTCGACTCATCATT
TCAAAAGACGCGTCCAAGAACCAGTTCTCCCTGACGCTGAGCTCTGTGAC
CGCCGCGGACACGGCCGTGTATCACTGTGCGAGATATATGGGTAGCACAC
TTTACTACTGGGGCCAGGGAGTCCTGGTCACCGTCTCCTCAGGGAGTGCA
TCCGCCCCAACCCTTTTCCCCCTCGTCTCCTGTGAGAATGCCTTCTATNN
NNNNNCCCCTAAANNNNNNNNNNNGCTGCCTGGGCNNTGNGNNCNACGAN
GNGNNNCTANNTNNNNAANNGGGATAAANANAAATTNNNNNNANNNNGN
>04182013-C20871-B6
NGNNNNNNNNNNNNGGNAGGNNTGGTGAGCNNTTGGGANACCCTGTCCCT
CACNTGANTGTCTCNNNNGGNNNNNTCAGCGGTCACCACTGGAGTTGGAT
CCGCCAGTCCCCAGGGAAGGGACTGGAGTGGATTGGAAATATTGACTCTC
AAATTGCGGGCACCAGCTACAACCCCTCCCTCTGGAGTCGAGTTTCCATT
TCAGGAGACACGTCCAAGAATCAGGTCTCCCTGACGCTGAGGTCTATGAC
CGCCGCGGACTCGGCCAAATATTACTGTGCGCGAAGTCACCCTGGATGTT
CCTGTTTTGGGTACTTCTGGGGCCAGGGAGTCCTGGTCACCGTCTCCTCA
GCCTCCACCAAGGGCCCATCGGTCTTCCCCCTGGCGCCCTCCTCCAGGAG
CACCTCCGAGAGCACAGCGGCCCTGGGCTGCCTGGTCAAGGACTACTTCT
ATNNNN
>04182013-C20871-B7
NNNNNNNNNNNNNNNGNNNNNNNNNGGTCCAGCCTGGCGGGTNCCTGAGA
CTCTCCTGNTGAAGCCTCTGANATTCACCTTCAGTGACCACTACATGACC
TGGGTCCGCCAGGCTCCGGGGAAGGGGCCGCAGTGGGTAGGTCTCATTAC
AAACAGAGCTAATGGTGGGACAGCAACATACGCCGCGTCTGTGAAAGGCA
GATTCACCATCTCAAGGGATGATTCCAAAAGCATTGTCAGTCTGCAAATG
GACAGCCTGAAGACCGAGGACACGGCCGTGTATTACTGTACTAGGACAGG
ATACAGTGTTTACAGTTATTACTACTGGGGCCAGGGAGTCCTGGTCACCG
TCTCGTCAGCCTCCACCAAGGGCCCATCGGTCTTCCCCCTGGCGCCCTCC
TCCAGGAGCACCTCCGAGAGCACAGCGGCCCTGGGCTGCCTGGTCAAGGA
CTACTTCTATNNTGNNNCCCTAAATA
>04182013-C20871-B8
NNNNNNNNNNNNNNNNNNNGTGTGNNGAGNCTTCNNAGANCNTGNNNNTC
ANNTGNGTCGNNNNNNNGTNNCTCCATCAGCGGTTACTACTGGACCTGGA
TCCGCCAGCCCCCAGGGAAGGGGCTGGAGTGGATTGGGGGTATCTATGGT
AGTGGTGGGAGCACCGACTACAATCCCTCCCTCAAGAGTCGAGTCACCAT
TTCAACAGACACGTCCAAGAACCAGTTCTCCCTGAAGCTGAACTCTGTGA
CCACCGCGGACACGGCCGTCTATTATTGTGCGAAGGGAAGCGGCAGCTGG
AATGTACACTTCGACTTCTGGGGCCAGGGCGCCCTGGTCACCGTCTCCTC
AGGGAGTGCATCCGCCCCAACCCTTTTCCCCCTCGTCTCCTGTGAGAATG
CCTTCTATNNNNNNNCCCTAAANAN
>04182013-C20871-B9
NNNNNNNNNNNNNNNNNNGGGNNTGNNNNAAGGCTTNNNGNNNTGTCNTA
TCANNNGNAGTCGTCTCTGTANGGCTCCATCAGCGGTTACTACTGGACCT
GGATCCGCCAGCCCCCAGGGAAGGGGCTGGAGTGGATTGGGGGTATCTAT
GGTAGTGGTGGGAGCACCGACTACAATCCCTCCCTCAAGAGTCGAGTCAC
CATTTCAACAGACACGTCCAAGAACCAGTTCTCCCTGAAGCTGAACTCTG
TGACCACCGCGGACACGGCCGTCTATTATTGTGCGAAGGGAAGCGGCAGC
TGGAATGTACACTTCGACTTCTGGGGCCAGGGCGCCCTGGTCACCGTCTC
CTCAGGGAGTGCATCCGCCCCAACCCTTTTCCCCCTCGTCTCCTGTGAGA
ATGCCTTCTATNNNNNNNNCNTAANNAANNNNNNANNNNGGGGNNAGCGN
NNNCAANGACNNNNTNAAGNNGCNNAANANANANNNNNNNNNNNNGNNNN
NNNNNNN
>04182013-C20871-B10
NNNNNNNNNNNNNNNNNGGNNTGGTNGANGCTTCGCGAGANNNNTGTCCC
TCACCTNGNAGCTGTCTCTGTANGGCTCCATCAGTGGTCACTACTGGAGC
TGGGTCCGCCAGTCCCCAGAGAAGGGACTACAATGGATTGGAAATATTAA
TGCTAATAGTGCGGCCACCACTTACAACCCCTCCCTCAAGAGTCGAGTTT
CCATTTCAAGAGACACGTCCAACAATCAGGTCTCCCTGACGCTGAACTCT
GTGACCGCCGCGGACTCGGCCATATATTTCTGTGCGCGAAGTCGCCCTGG
ATGCTCCTGTTTTGGGTTCTACTGGGGCCAGGGAGTCCAAGTCACCGTCT
CCTCAGGGAGTGCATCCGCCCCAACCCTTTTCCCCCTCGTCTCCTGTGAG
AATGCCTTCTATANNGNNNCCCTAAATANNNNACNCTGAANCGGGGCNGN
NNNNNNNACNACTACTTCTANNNNNNNGCTAAANANNAAATANNNNNANN
NNNNNNNNNA
>04182013-C20871-B11
NNNNNNNNGNNNNNNNNGGNNCTGGNGNNNGCCTCNNTANNCCTGNNCNT
CNNTNNANCTGTCTANNGNANGGCTCCTTCAGTGATTACTATTGGGCTTG
GATCCGCCAGTCCCCAGGGAAGGGGCTGGAGTGGTTTGGGAGTTTCCATG
GTCGTGATGGAAGGAAAGCTCTTAACCCGTCCCTCCAGAGTCGAGTCACC
CTGTCAGTGGACACGTCCAAGAACCAGCTCTCCCTGGATCTGCGCTCTGT
GGCCGCCGCGGACTCGGCCATATATTATTGTGCGAGAGCGGTAGCAACCC
AGAACGATGCTTTTGATTTCTGGGGCCAAGGGCTCAGGGTCACCGTCTCT
TCAGGGAGTGCATCCGCCCCAACCCTTTTCCCCCTCGTCTCCTGTGAGAA
TGCCTTCTATAGNNNNNCCCCTAAAANAANNNGGCCTGGGCTGATAGGNC
NAGGACTACTTCTATANNNNNNATNAGAAAANNNANNNNTANCNNNNNNN
NNTANNNGN
>04182013-C20871-B12
NNNNNNNNNANNNGGGNNNGCTTGNNNNNCCTGGGGGGTCNTGAGGCTCT
CCTGNTGCAGCCTCTGGATTCACCTTCAGTAACTCCTGGAGGACCCGGNT
GCCTGGGGAAGGACTACTTGTATTAGGTCGGNTTGNTANGNATTAAAAGC
AAAGCTGATGGTGGAACAGCAGATTACGCCGCGTCTGTGAAAGGCAGATT
CACCATCTCAAGAGACGATTCAAAGAACACACTGTATCTGCAAATGAACA
GTCTGAAAACCGAGGACACGGCCGTGTATTACTGCACCGCCCACGCCTAC
TGGGGCCAGGGAGTCCTGGTCACCGTCTCCTCAGCCTCCACCAAGGGCCC
ATCGGTCTTCCCCCTGGCGCCCTCCTCCAGGAGCACCTCCGAGAGCACAG
CGGCCCTGGGCTGCCTGGTCAAGGACTACTTCTATNNNNNCCCTAAATAN
>04182013-C20871-C1
NNNNNNNNNNNNNNGNNNNGNTNTGNNGNNNCGNNNNGGCCTNGTNNNNC
ATATGNANCGANTANNNGTGGCTCCATCAGCGGTTACTACTGGACCTGGA
TCCGCCAGCCCCCAGGGAAGGGGCTGGAGTGGATTGGGGGTATCTATGGT
AGTGGTGGGAGCACCGACTACAATCCCTCCCTCAAGAGTCGAGTCACCAT
TTCAACAGACACGTCCAAGAACCAGTTCTCCCTGAAGCTGAACTCTGTGA
CCACCGCGGACACGGCCGTCTATTATTGTGCGAAGGGAAGCGGCAGCTGG
AATGTACACTTCGACTTCTGGGGCCAGGGCGCCCTGGTCACCGTCTCCTC
AGGGAGTGCATCCGCCCCAACCCTTTTCCCCCTCGTCTCCTGTGAGAATG
CCTTCTATANNGNNNCCCTAAATAANNNNCNGNNNNNNNNNNGNNNGGNC
AAGGACTACTTNNNNNNTGTCACNNNNNNNNNNNNNNNNNNNNNNNNNNN
NNNN
>04182013-C20871-C2
NNNNNNNNNNNNNNNNGNNNCTGGTNNAGCCTGGCGGGTCCCTGAGACTC
TCCTGNTGTATGTACNGGATTCCCCATCNNTACTTCTGTTGCACATTGGG
TCCGCCAGACTTCTGGAAAAAGACTGGAATGGGTTGGACGAATGAGAAGT
AAAGCCAAGATAGATGCGACGGAATACGCCGCATCGGTGAGCGGCAGATT
CACCATTTCCAGAGATGATTCAAGGAATACACTATATCTGGATATGAATA
ACCTGAAAACCGAGGACACGGCCCTATATTTCTGCACCACACTCTTCCCC
CCGAACGTCTTCTGGGGCCGGGGAGTCCTCGTCACCGTCTCCTCAGCCTC
CACCAAGGNNNCATCGNNNNNNCCCCTGGCGCCCTCCTCCAGGAGCACCT
CCGAGAGCACAGCGGCCCTGGGCTGCCTGGTCAAGGACTACTTCTATNNN
NNCCCCNAAATNAN
>04182013-C20871-C3
NNNNNNNNNNNNNNNNNNNGGNCTGGNNNNNCTTCGGAGANCCTGTCCCN
TCGTACTAGANCTGTGTCANGGNGGCTCCTTCAGCAGTGACTGGTGGGGC
TGGATCCGCCAGCCCCCAGGGAAGGGACTGGAGTGGATTGGGAGTTTCCA
CGGTAGCAGTGGGGCCAACTATGTTAACCCGTCCCTCAAGAGTCGAGTCA
CCCTGTCAGTAGTCACGTCCAACAGTCAGGTCTCCCTGACGTTGAGTTCT
GTGACCGCCGCGGACACGGCCGTGTATTATTGTGTGAGAGGTCTGGGGAT
TCTAGATTCCTGGGGCCAAGGGGCCGTCGTCACCGTCTCCTCAGGGAGTG
CATCCGCCCCAACCCTTTTCCCCCTCGTCTCCTGTGAGAATGCCTTCTAT
AGNGNNNCCTAAATAAAANNAANANNGCTCCCTGGGGCAGCGTGGNNAAA
GACNACTTCTATNGGNTGNAGGGGGCANNANANAANTATNNNNGNNNNNN
NNNNN
>04182013-C20871-C4
NNNNNNNNNNNNNNNNNGNNGNNNNNNGNNCCNGCCGGNNNNTTCNNTGA
CACTCTCNNTGANGTAACCTANGGATTTATCTTCACTGACTACTACATGA
CCTGGGTCCGCCAGGCTCCAGGGAAGGGGCTGGAATGGGTTGGACTTATT
AGAAGGAAAGTCGATGGTGGAACAACAGCATACGCCGAAGCTGTGAAAGG
CAGATTCAGTATCTTCAGAGATGAATCAAAGAACACAGTGTACCTGCAAA
TGAACAGCCTGAAAACCGAGGACACGGCCGTGTATTATTGTAATAGAGAG
AGCTGGGGATCTTACTACTGGGGCCAGGGAGTCCTGGTCACCGTCTCCTC
AGGGAGTGCATCCGCCCCAACCCTTTTCCCCCTCGTCTCCTGTGAGAATG
CCTTCTATANTGNNCCCTANNNNNNAANNNNNNNNNNN
>04182013-C20871-C5
NNNNNNNNNNNNNNNNNNNNNNNGGTCNAGCCTGGCGGGTNNTGAGACTC
TCCTGNTGCAGCCTCTGNGATTCACCTTCACAGACTCCTATTTGAGTTGG
GTCCGCCAGGCTCCAGGGAAGGGGCCGCAGTGGCTAGGTTTCATTAGAAA
CAAAGCTAATGGTGGGACAGCTGAATACGCCGCGTCTGTGAAAGGCAGAT
TCACCATCTCAAGAGATGATTCCAAAAGCATTGTCAGTCTGCAAATGAAC
AGCCTGACAACCGAGGACACGGCCGTGTATTACTGTACTAGAGATGAATT
TACCCCATTTTCCTGGGGCCAGGGAGTCCGGGTCATCGTCTCCTCAGGGA
GTGCATCCGCCCCAACCCTTTTCCCCCTCGTCTCCTGTGAGAATGCCTTC
TATANNGNNCCTAAATANNNNNCCTGGGCTGN
>04182013-C20871-C6
NNGNNNNNNNANNNNNNNNNNNTGNNNNGCCTGGCGGNTNNNGANANTCT
NNTGAGCTGCCTCTGAATTCACTTTCACTGACCACTACATGACCTGGGTC
CGCCAGGCTCCAGGGAAGGGGCCGCAGTGGGTAGGTTTCATTAGAACCAA
AGCTAATGGTGGGACAGCAGAGTACGCCGCGTCTGTGAAAGGCAGATTCA
CCATCTCAAGAGATGATTCCAAAAACATTGCCAGTCTGCAAATGAACAGC
CTGAAAACCGAGGACACGGCCGTGTATTACTGTGCTAGAGACGCCAATAC
ACTCGACTACGGTTTGGCTTTCTGGGGCCAAGGGGCCGTCGTCACCGTCT
CCTCAGGGAGTGCATCCGCCCCAACCCTTTTCCCCCTCGTCTCCTGTGAG
AATGCCTTCTATANNGNNN
>04182013-C20871-C7
NNNNNNNNNNNNNNNNNNCNGGNCTGGTGANGCCTCGGAGACCCTGTCCC
TCACCTGCAGCNGTNTACTGNATGNCTCCTTCAGGAATCACTGCTGGGGC
TGGATCCGCCAGCCCCCAGGGAGGGGACTGGAGTGGATTGGGTATATCCN
TGGNAGCGGCGGGAGCGCCNACNANNACCCCTCCCTCANNAGTCGAGTCN
CCATTTCCGGAGACCCGNCCAAGAGACCAGTTCTCCCCTGANNCTNANCT
CTGTGACCGCCGCGGACACGGCCGTATATTTATTGTGCGAGAGGTCGNGA
TTATGNNTANNNNNNNTANNTCTGGNGCTGGNCACNNNCNNNTCAGGNAG
CGTCTCCNNCCNAANCCTTTTCCNCCTCCTTCCCNGTGNNNNNGNGNTCC
ATGNNGNNNTCCNNNNNNNNAGCGGCCCTGGGCTGCCTGGTCAAGGACTA
CTTCTATANNNNNNNNNANNN
>04182013-C20871-C8
NNNNNNNNNNNNNNNGNNNNNNGNTGGTCCAGNCTGGCGGNNNNNGNTAN
TCTCCTGTGCAGCCTCTGAATTCACCTTNNNNGANTACTACATACTGCGG
GTCCGCCAGGCTCCAGGAGAGGGGCNGGACTGNGTAGGTTTCATTANANT
CTANCTAATGGTGAGNTAGCAGAATATGCCGCGTCTGTGAAAGGCAGAGT
CACCATCTCAAGAGATGATTCCAAAAGCATTGCCAGTCTGCAAATAAACA
GCCTGAAAACCGAGGACACGGCCGTGTATTACTGTGCTAGAGGGAGCGGC
AGCTGGAACGTTCCGGGGCACTGGGGCCAGGGAGTCCTGGTCATTGTCTC
CTCAGCCTCCACCAAGGGCCCATCGGTCTTCCCCCTGGCGCCCTCCTCCA
GGAGCACCTCCGAGAGCACAGCGGCCCTGGGCTGCCTGGTCAAGGACTAC
TTCTATANNGNNNNCCTANNNNN
>04182013-C20871-C9
NNNNNNNNNNNNNNNNNGGNCTGGTGNGCCTTCNNNNNNNCNTGTCCCTC
ANNTANNANCNGNCTNANNNGNCTCTATCAGCAGTAGTTACTTCTACTGG
AGCTGGATCCGCCAGGCCCCAGGGAAGGGACTGGAGTGGATTGGGTACAT
CTCTTATAGTGGGAGCACCAACTACAATCCGTCCCTCAAGAGTCGAGTCA
CCATTTCAAGAGACACGTCCAAGAACCAGTTCTCCCTGAAGCTGAGCTCT
GTGACCGCCGCGGACACGGCCGTGTATCACTGTGCGAGACGGACCGGGGC
ATACTTCGAGTTCTGGGGCCAGGGCGCCCTGGTCACCGTCTCCTCAGGGA
GTGCATCCGCCCCAACCCTTTTCCCCCTCGTCTCCTGTGAGAATGCCTTC
TATANNNNNNACCCCTNAAANNANNNNNNNNCTGGNAAGNGNANNAAAAN
NNNACTGCNACNAGTAGANGTANAANNNTAATNANNA
>04182013-C20871-C10
NNNNNNNNNNNNNTNNGNNGNANNNTGNNNANNCTNNCNTNGTCNNGANA
NTCTANNNNNNNAGCCTCCGAATTCACCTTCAGTAGTTCTGCTATGCACT
GGGTCCGCCAGGCTTCTGGGAAAGGACTGGAGTGGGTTGGACGTATTAGA
AGTAAACCTAACAATTACGCGACAGAGTACGCCGCATCGGTGAAAGACAG
ATTCACCATCTCCAGAGATGATTCAAAGAATACGTTGTATCTGCAAATGA
CCAGCCTGAAAACGGAGGACACGGCCGTGTATTATTGTGCCAGATACAGT
AACTACGAAAAATGGTGGTTCGATGTCTGGGGCCCGGGAGTCCTGGTCAC
CGTCTCCTCAGGGAGTGCATCCGCCCCAACCCTTTTCCCCCTCGTCTCCT
GTGAGAATGCCTTCTATNNNGNN
