# Supplementary material for: Longitudinal multiparameter single-cell analysis of macaques immunized with pneumococcal protein-conjugated or unconjugated polysaccharide vaccines reveals distinct antigen specific memory B cell repertoires
Source: PLoS One. 2017 Sep 14;12(9):e0183738. doi: 10.1371/journal.pone.0183738 (PMC5598952; doi:10.1371/journal.pone.0183738)
Supplement: S4 Table — (ZIP) [file pone.0183738.s007.zip › S4_table/conjugated plasma cell 0 week.txt]

>12252013-C20882-A9
GNNNNNNNNNNNNNTGNNAGAGNCNGACTCTGGCTGCGGCGCCTCCCTAT
ACTGAGTCNNAGTAAAATTAAGATGGGCCCTTGNTGGAGGCTGAGGAGAC
GGTGACCAGGACTCCCTGGCCCCAGTATCGATAATAATCACTATAGTAAT
AGTGAGTCCCCGATGTCGAACAGTAATACACGGCCGTGTCCGCGGCGGTC
ACAGAGGTCAGCTTCAGGGAGAACTGGTTCTTGGACGTGTCTACTGACAG
GGTGACTCGACTCTTGAGGGAGGGGTTGTAGTTGGTGCCACTACCATTAC
CATAGATATATCCTATCCACTCCAGTCCCTTCCCTGGGGCCTGACGGATC
CAGCTCCAGGAGTTACTGCTGATGGAGTCACCAGAGACAGCGCAGATGAG
GGACAGGGTCTCCGAAGGCTTCACCAGTCCTGGGCCAGACTCCTGCAGCT
GCACCTCCCTATAGTGAGTNCGTATTAAA
>12252013-C20882-B1
GGNNNNNNNNNNNNGGGNNNNGGGTTGGGGCGGANGCCTCCCTGAGGAGA
AAGTGACCACGACCCCTTGGCCCCAGGAATCCAAACCGTAGCCGACGTTG
TTCCAGCCAAGCGGCCGCCTCTCGCACAGTAATACACGGCCGTGTCCTCA
GATCTCAGGCTGCTCATCTCCATGTANGCTGTGCTTGTGGACGTGTCCGC
GGTAATCGTGACTCTGCCCTGGAACTTCTCTGCGTACTTTGTTATACCAA
CAACAGGGATGATCACTCCCATCCACTCAAGCCCTTGTCGGGGGGCCTGT
CACACCCATCTGATAGCATATCTGCCGAAAGTGAATCCAGAAGCCTTGCG
TGAAACCTTCGCTGACGCCCCGGGCTTCTTCACCTCAGCCCCAGACTGCA
CCAGCTGCACCTCCCTATAGGNGNNCATAATAANNGCNCTNCATCTCCTA
NAGAGGCNGANNGGAAGGAAGGACACTGGNTCATCNCGTCCCCCTATATG
AAAATAAAAATTAAGNN
>03192013-C20871-a1
NNNNNNNNNTCNGGNCNNGNNNGNNNNAGGCTTCTTTTCCCNTGTCCCTCACAANTNNCTGTCTCTGATGGCTCTATCAG
CAGTAGTTACTCCTCCTGGAGCTGGATCCGCCAGGCCCCAGGGAAGGGACTGGTATGGATTGGATACATCTCTTATAGTG
GGAGCACCACCTACAACCCGTCCCTCAAGAGTCGAGTCACCATTTCAAGAGACACGTCCAAGAACCAGTTCTCCCTGCAG
CTGAGCTCTGTGACCGCCGCGGACACGGCCGTGTATCACTGTGCGAGAGAGGGGGATAGCGGCAGCTTTTACTGGGGCCA
GGGAGTCCTGGTCACCGTCTCCTCAGGGAGTGCATCCGCCCCAACCCTTTTCCCCCTCGTCTCCTGTGAGAATGCCTTCT
ATAGTGNNCCTAAAANNAN
>03192013-C20871-a6
NNNNNNNNNCNNNNGNNNNTTGNTAANGNCTGGCGGGTCTCTNACANTCTCCTGGGTACCCACNNNNTTCACCTTCAGTG
ACTACGGGATGGCCTGGGTCCGCCAGGCTACAGGGAAGGGGCTGGAGTGGGTCTCAAGTATTAGTCAACCTAGTGGTAGT
AACACATACTACCTAGACCCTGTCAAGGGCCGATTCACCATCTCCAGAGACAACGCCAAGAACACGCTGTATCTTCAAAT
GAACAGCCTGAGAGCCGAGGACACCGCTGTCTATTACTGTGCGAGAGATTACTACTTTTACTACTGGGGCCAGGGAGTCC
TGGTCACCGTCTCCTCAGGGAGTGCATCCGCCCCAACCCTTTTCCCCCTCGTCTCCTGTGAGAATGCCTTCTATANNGNN
CCTANNNNNN
>03192013-C20871-a7
NNNNNNNNCNNNNNNTCTTCNTGCTGAGCCTCTTCTATAGTGCNNCTAAATAGGAGAATGCCTANNATAGTGTCACCTAA
ATANGGTGGGGCTGGATCCGCCAGCCCCCAGGGAAGGGGCTGGAATGGATTGGCAGTATCTATAGTAGTGGTGCGAGCAA
CTACCTTAACCCGTCCCTCAAGAGTCGAGTCACCCTGTCAGTAGACACGTCCAAGAACCAGCTCTCCCTGAAGCTGAGCT
CTGTGACCGCCGCGGACACGGCCGTGTATTTCTGTGCGAGACTTAGTATTGTAGTGGTATTTACTTCTATAGAATATGAT
GCTTTTGATTTCTGGGGCCAAGGGCTCAGGGTCACCGTCTCTTCAGCCTCCACCAAGGGCCCATCGGTCTTCCCCCTGGC
GCCCTCCTCCAGGAGCACCTCCGAGAGCACAGCGGCCCTGGGCTGCCTGGTCAAGGACTACTTCTATAGTGTCACCTAAA
TANNN
>03192013-C20871-a10
NNNNNNNNTCNGGNTGCNTGTTCAGGANTACTTCTCTCCNGTCTCNNTNNNCTGTAGCCGTGTCTTATGGCTCCATCAGC
GATTCCTACTGGAACTGGATCCGCCAGCCCCCAGGGAAGGGGCTGGAGTGGATTGGGGGTATCTATGGTAGTACTGGGAT
CACCGACAACAACCCCTCCCTCAAGAGTCGAGTCACCATTTCAACAGACACGTCCAAGAACCAGTTCTCCCTGAAACTGA
CCTCTGTGACCACCGCGGACACGGCCGTGTATTACTGTGGGAAAGGGGGGGGGGGCTACGGGGGCCAGGGAGTCCGGGTC
ACCGTCTCCTCAGGGAGGGCATCCCCCCCAACCCTTTTCCCCCTCNNCCCCGGGGAAAAGGCCTTCNANNNGGNNNCCNN
NNNANAN
>03192013-C20871-b6
NNNNNNNNNNNNNNNNNGNCTGNNGANNNNNCTCTANCANCNTGTGNCATCANNTNNANTGTCTCTGGTGCCTCCATCAG
TGATTACTGGTGGAGCTGGATCCGCCAGTCCCCAGGAAAGGGACTGGAGTGGATTGGGGAGATCAATGGTAATCGTGGAA
ACACCAACTATAACCCCTCCCTCAAGAGTCGAGTCACCATTTCAAAAGACGCGTCCAGGAACCAGTTCTCCCTGAACTTG
AACTCTATGACTGCCGCGGACACGGCCGTCTATTTTTGTGCCGAGAATGGCCTCCTACAAGGCAGCGGCTGGTACTTGGG
ATTCTGGGGCCAGGGCGCCCTGGTCACCGTCTCCTCAGGGAGTGCATCCGCCCCAACCCTTTTCCCCCTCGTCTCCTGTG
AGAATGCCTTCTATAGNGNNCCTAAATANNGGNCTGCN
>03192013-C20871-b8
NNNNNNNNNNNNGNCTGGGCNNGNCTACTTCTATNNTGTCATNTAAATATCATCTATACTGTCACTGGTGGCTCCTTCAG
CAGTTACTGGTGGGGCTGGATCCGTCAGCCCCCAGGGAAGGGACTGGAGTGGATTGGGCATATCAGTAGTGGTGGGAGCA
ACTACCTTAACCCGTCCCTCAAGAGTCGAGTCACCCTGTCAGTAGACACGTCCAAGAACCAGCTCTCCCTGAAGCTGAGC
TCTGTGACCGCCGCGGACACGGCCGTGTATTACTGTGCGAGACATAAAGGAGCGGCTGTGTACTTTTACTACTGGGGCCA
GGGAGTCCTGGTCACCGTCTCCTCAGGGAGTGCATCCGCCCCAACCCTTTTCCCCCTCGTCTCCTGTGAGAATGCCTTCT
ATAGTGTCACCTAAATANN
