# Supplementary material for: Longitudinal multiparameter single-cell analysis of macaques immunized with pneumococcal protein-conjugated or unconjugated polysaccharide vaccines reveals distinct antigen specific memory B cell repertoires
Source: PLoS One. 2017 Sep 14;12(9):e0183738. doi: 10.1371/journal.pone.0183738 (PMC5598952; doi:10.1371/journal.pone.0183738)
Supplement: S4 Table — (ZIP) [file pone.0183738.s007.zip › S4_table/conjugated plasma cell 1w FASTA.txt]

>121712a_C20882-1W_A4-0623-0207_6B_SP6_IgM_VH_A4.ab1
NNNNNNNNNGNGGGGAAGGGTTGGGGCGGATGCACTCCCTGAGGAGACGGGGACCAGGACTCCCTGGCCCCAGAAGTAAA
AGCCACCTTTTCCAACCGTAAGGTCCGCTCTCGCACAGTAATACACGGCCGTGTCCCCCAATTTCAGGTTGTTCATTTGA
AGATATACCATGTTCTTGGAATTGTCTCTGGAGATGGTGAATCGGTCCTTCACAGACTCTGCGTAGTATTTCTTACTTCC
ATCATACCCTATAACTGCCACCCACTCCAGCCCCTTCCCTGGAGCCTGGCGGACCCAGTGTATGTCATAACTACTGAAGG
TGAATCCAGAGGCTGCACAGGAGAGTCTCAGGGACCCCCCAGGCTGAACCAAGCCTCCTCCAGACTGCACCAGCTGCACC
TCCCTATANNNNNCNCGTATTAAAANNNCCANNNNGGCNCCCCCCCATANGGGGACNNTGAATNNAAGCTTCNTCTGCNC
NCCTTTATGNNTTNNTTTTTTNAANTTTTTTNNTNTNNNNNNNNNN
>121712a_C20882-1W_A8-1054-0204_6B_T7_IgG_VH_A8.ab1
NNNNNNNNNNGNNNTNNNNNNGANCTTGGTTCNGCCTGGGGGGTCCCTGAGACTCTCCTGTGCAGCCTCTGGATTCACCT
TTACTAGTTATGACATACACTGGGTCCGCCGGGCTCCAGGGAAGGGACTGGAGTGGGTGTCATTCATAGGGAATGATGGA
GATTGGAAGGATTACGCAGACTCTGTGAGGGGCCGATTCACCGTCTCCAGAGACAATTCCAAGAACATGGTATATCTTCA
AATGAACAACATGAGATTGGACGACACGGCCGTGTATTACTGTGCGAGAGCGGACCTTACGGTAGGAAAAGGTGGCTTTT
ACTACTGGGGCCAGGGAGTCCTGGTCACCGTCTCCTCAGCCTCCACCAAGGGCCCATCGGTCTTCCCCCTGGCGCCCTCC
TCCAGGAGCACCTCCGAGAGCACAGCGGCCCTGGGCTGCCTGGTCAAGGACTACTTCTATAGTGNNNCCTAAATAN
>121712a_C20882-1W_A9-0756-0302_6B_T7_IgM_VH_A9.ab1
NNNNNNNNNNNNNNNNNNNNNNNTTGNTNNNTCTGGGGGGCCCCTGAGGCTCTCCATGTGCAGCCTCTGGATTCACCTTC
AGTAACTACTGGATGAATTGGGTCCGCCAGGCTCCAGGGAAGGGGCTAGAGTGGGTTGCCCGTATTAGAAGAAAAGTTGA
TGGTGAAATAGCAGATTACGCCGCGTCTGTGAAAGGCAGATTCACCATCTCAAGAGACGATTCAAAGAATACAGTGTATC
TTCAAATAAATAGCCTGAAAAGTGAGGACACGGCCGTGTATTACTGCGCTTCCGAGAACACCTATTTTTATTCCTGGGGC
CAGGGAGTCCTGGTCACCGTCTCCTCAGGGAGTGCATCCGCCCCAACCCTTTTCCCCCTCGTCTCCTGTGAGAATGCCTT
CTATAGTGNNNCCTAAATANACNGNGCGGCCCNNNNCGGCCTGGTCNTAGATTANNTCTAAATANNNNNTAAATNANTNN
NNNANTTTTNGNNNNNNN
>121712a_C20882-1W_B1-1554-0201_4_T7_IgG_VH_B1.ab1
NNNNNNNNNNNNCCCNGGNNCGCTGTGCTCTCGGAGGTGCTCCTGGAGGAGGACGCCAGGGGGAAGACCGATGGGCCCTT
GGTGGAGGCTGAGGAGACGGTGACCAGAACTCCCCGGCCCCAAACCTCCAATGAATTGTACGCCCCACCTGCCCCCCTAG
TACAGTAATACACGGCCGTGTCTTCGGTTTTCATGCTGGTCATGTGTAGATTNAANGTGCTTTTGGACGCATCTCTGGAG
ATGGTGAATCTGCCTTTCACAGACGCGGCATATTCTTGTGACTCACCATTGAGTCTGTTTCTAATGAAACCCACCCACTC
CGGCCCCTTTCCTGGAGCCTGGCGGACCCACTGTATGTAGTGATCACTGAAGATGAATCCAGAGGTTGCACAGGAGACTC
TCAGGGACTCGCCAGGCTGGACCAAGCCTCCTCCAGACTGCACCANCTGCACCTCCCTATANNGNNNCCGTATTAAN
>121712a_C20882-1W_B2-1207-0506_14_T7_IgG_VH_B2.ab1
NNNNNNNNNNNNNNNNNNNNNGNCTGNTGANGCNTCNNAGACCCTGTCCCTCACCTGAGCTGTCTCTGNNGCCTCCATCA
GTAGTGACTGGTGGAGCTGGGTCCGCCAGCCCCCAGGGAGGGAGCTGGAGTGGATTGGAGAGGTGAATGGTAATATTGGA
AGCGCCAACTACAACCCCTCCCTCAGGGGTCGAGTCACCATTTCAAAAGACGCGTCCATGAACCAGTTCTCCCTGAAACT
GACTTCTGTGACCACCGCGGACACGGCCGAATATTTCTGTGCGAGAGTCGCCCCTAATCGCTCATTGGATGTCTGGGGCC
GGAGAGTTCTGGTCACCGTCTCCACAGCCTCCACCAAGGGCCCATCGGTCTTCCCCCTGGCGCCCTCCTCCAGGAGCACC
TCCGAGAGCACAGCGGCCCTGGGCTGCCTGGTCAAGGACTACTTCTATAGTGNNCCCTAAATAAA
>121712a_C20882-1W_B3-0414-0406_14_T7_IgG_VH_B3.ab1
NNNNNNNNNNANNNNNNNNNGANTGGTGAGCCTTCGGAGACCCTGTCCCTCACCTGCACTGTCTCTGGTGCCTCCATCAG
TAGTTCCTGGTGGAGTTGGATCCGCCAGTCCCCAGGGAAGGGACTGGAGTGGATTGGGGAGCTCAATGGTAATAATGGGG
GCACCAACTATAGTCCCTCCCTCGAGAGTCGAGTCGCCATTTCAAGAGACACGTCCAAGAATCAGTTCTCCCTTCAACTG
ACCTCTGTGACCGCCGCGGACTCGGCCGTGTATTTCTGTGCGATGGACGCGGGTACTCACTATCACAATTGGGGCCAGGG
CGTCCTGGTCACCGTCTCCTCCGCATCCCCGACCAGCCCCAAGGTCTTCCCGCTGAGCCTCTTCTATAGTGNNNNTAANN
NNATGTGGTCGTCNCCTGCCTGGTCAAGGACTACTTCTATAGTGTCACCTAAATANNA
>121712B_C20882-1W_B5-0808-0302_4_T7_IgG_VH_B5.ab1
GNNNNNNGNNNNNNNNCAGGNNNNGTGANGNCTTCNNAGACCCTGTCCCTCACCTGTAGCTGTCTCTGNATTACTCCATC
AGCAGTGGTTATGGCTGGAGCTGGATCCGCCAGCCCCCAGGGAAGGGGCTGGAGTGGATTGGACGTATCTATGGTAGTGG
TGGGAGCACCGACTACAACCCGTCCCTCAAGAGTCGAGTCACCATTTCAACAGACACGTCCAAGAACCAGTTCTCCCTGA
AGCTGAGCTCTGTGACCACCGCGGACACGGCCGTGTATTACTGTGCGAGAGAAGACGGTAGCAACTCGTACTACTTTTAC
TACTGGGGCCAGGGAGTCCTGGTCACCGTCTCCTCAGCCTCCACCAAGGGCCCATCGGTCTTCCCCCTGGCGCCCTCCTC
CAGGAGCACCTCCGAGAGCACAGCGGCCCTGGGCTGCCTGGTCAAGGACTACTTCTATAGTGCNCCTAAATAAN
>121712b_C20882-1W_B6-0124-0606_4_T7_IgG_VH_B6.ab1
NNNNNNNNNNNNNCNNNNNNNTTGGNCNNCCTGGCGGGTCCCTGAGAGTCTCCTGTGCAACCTCTGGATTCAGCTTCAGT
GACTACTACATACAGTGGGTCCGCCAGGCTCCAGGAAAGGGGCCGGAGTGGGTCGGTTTCATTAGAAACCGAGCTAACGG
TGGGTCAGCAGAATACGCCGCGTCTGTGAGAGGCAGATTCACCATCTCCAGAGATGCTTCCAAAAGTATCGTCTATCTGC
AAATGAACAGTCTGAAAACCGACGACACGGCCATATATTACTGTACTAGAGATTTTACCCCCGGCAGTCAAAACTTTTAC
TACTGGGGCCAGGGAGTCCTGGTCACCGTCTCCTCCGCCTCCACCAAGGGCCCATCGGTCTTCCCCCTGGCGTCCTCCTC
CAGGAGCACCTCCGAGAGCACAGCGGCCCTGGGCTGCCTGGTCAAGGACTACTTCTATAGTGCNCCTAAATA
>121712b_C20882-1W_B7-0339-0301_4_T7_IgG_VH_B7.ab1
NNNNNNNNNNNNNNCNGGNNGANNTTGNTCNNCCTGGCGGGTCCCTGAGAGTCTCCTGTGCAGGCTCTGGATTCACCTTC
AGTGACTACTACATACAGTGGGTCCGCCAGGCTCCAGGAAAGGGGCCGGAGTGGGTGGGTTTCATTAGACACAAAGCTTA
TGGTGGGACTACAGAATACGCCGCGTCTGTGAAAGGNANATTCACCATCTCCAGAGATGATTCCAAAGCCATCGCCTATC
TGCAAATGAACAGCCTGAAAACCGAGGACACGGCCGTGTATTACTGTACTAGAGATCGGGGCGGAGGTACTGGTTTGGAT
TCCTGGGGCCAAGGGGCCGTCGTCACCGTCTCCTCAGCCTCCACCAAGGGCCCATCGGTCTTCCCCCTGGCGCCCTCCTC
CAGGAGCACCTCCGAGAGCACAGCGGCCCTGGGCTGCCTGGTCAAGGACTACTTCTATANNGNNCCCTAAATANN
>121712b_C20882-1W_B8-0854-0504_4_T7_IgM_VH_B8.ab1
NNNNNNNNGNNNNGNNNNNNNTTGNNNNNNCTGGGGGGTCCCTGANACTCTCCTGTGCAGCCTCTNGNTTCACCTTCAGT
AGCTATGGCATGGACTGGGTCCGCCAGGCTCCAGGGAAGGGGCTGGAGTGGGTGGCAGTTATATGGTATGATGGAAGTAA
GAAATACTACGCAGACTCTGTGAAGGACCGATTCACCATCTCCAGAGACAATTCCAAGAACATGCTATATCTTCAAATGA
ACAACCTGAAATTGGAGGACACGGCCGTGTATTACTGTGCGAGTCTTACTGCTCACCCATCTGGGTACTTTGACTACTGG
GGCCAGGGAGTCCTGGTCACCGTCTCCTCAGGGAGTGCATCCGCCCCAACCCTTTTCCCCCTCGTCTCCTGTGAGAATGC
CTTCTATAGTGNNACCCTAAATANAANNNAGGGCTGCCTGNNTTGNNGNCCACNTCTANNANGNNNNCTANNNTAANA
>121712b_C20882-1W_B9-1713-0402_4_T7_IgG_VH_B9.ab1
NNNNNANNNNNNNNNNNNNNNNTTGGTCAGCCTGGCGGGTCCCTGAGAGTCTCTTGATGCAACCTCTGGATTCACCTTCA
GTGACTACTACATACAGTGGGTCCGCCAGGCTCCGGGAAAGGGGCCGGAGTGGGTGGGTTTCATTAGAAACAAAGTAAAT
GGTGGGTCCGCAGAATACGCCGCGTCTGTGAGAGGCAGATTCACCATCTTCAGAGATGCTTCCAAAAGCATCGTGTATCT
GCAAATGAACAGTCTGAAAACCGAGGACACGGCCAAATATTACTGTACTAGAGATTCCACCACCGGCAGTCAAGTCTTTT
ACTACTGGGGCCAGGGAGTCCCGGTCACCGTCTCCTCCGCCTCCACCAAGGGCCCATCGGTCTTCCCCCTGGCGTCCTCC
TCCAGGAGCACCTCCGAGAGCACAGCGGCCCTGGGCTGCCTGGTCAAGGACTACTTCTATAGTGNNCCCTAAATANN
>121712b_C20882-1W_B12-1629-0501_4_T7_IgG_VH_B12.ab1
NNNNNNNNNANNNNNNNAGANTGNNCNGCCTGGCGGGTCCCTGAGAGTCTCCTGNGNGGCCTCTGGATTCACCTTCAGTG
ACTACTACATACAGTGGGTCCGCCAGGCTCCAGGAAAGGGGCCGGAGTGGGTGGGCTTCATTAGAAATAAAGCCAATGGT
GAGTCAGCAGAATACGCCGCGCCTGTGAAAGGCAGATTCACCATCTCCAGAGATGAATCCAGAAGCATCGCCTATCTGCA
AATGGACAGCCTGAAAACCGACGACACGGCCGTCTATTACTGTGCTAGGGGTGCAGCTGGGTCGTACAACTCAATCGATG
TCTGGGGCCGGGGAGCTCTGGTCACCGTCTCCTCAGCCTCCACCAAGGGCCCATCGGTCTTCCCCCTGGCGCCCTCCTCC
AGGAGCACCTCCGAGAGCACAGCGGCCCTGGGCTGCCTGGTCAAGGACTACTTCTATAGNNNNCCNTAAATANAAA
>121712b_C20882-1W_c2-1934-0402_14_T7_IgM_VH_c2.ab1
NNNNNNNNNNNNNNNNNNNGACTGGTGANCCTTCGGAGACCCTGTCCCTCACCTGNACTGTCTCTGNNTGCCTCCATCAC
TACTTACTGGTGGACCTGGGTCCGCCTGCCCCCAGGGAAGGGACTGGAGTGGATTGGGGAGATCAATGGTAATAGTGGGA
CCACCAATTACAATCCCCCCCTCAAGAGTCGAGTCATCATTTCAAAGGACGCGTCCAAAAATCAGTTCTCCCTGAACCTG
AGTTCTGTGACCGCCGCGGACACGGCCGTGTATTACTGTGCGATCCCGAAATTGGGGGGCTCATTGGATGTCTGGGGCCG
GGGAGTTTCGGTCACTGTCTCCTCAGGGAGTGCATCCGCCCCAACCCTTTTCCCCCTCGTCTCCTGTGAGAATGCCTTCT
ATAGTGNNNCCTAAATAN
>121712b_C20882-1W_c3-0212-0101_14_SP6_IgM_VH_c3.ab1
NNNNNNNNNNNNNNGGNNAAGGGTTGGGGCGGANGCACTCCCTGAGGAGACGGTGACCNNAACTCTCCGGCCCCTGACAT
CCAATGAGCGATAAGGGGCGACTCTCGCACAGTAATACACGGCCGTGTCCGCGGCGGTCACAGAGGTCAGTTTCAGGGAG
AACTGGTTCTTGGACGCGTCTTTTGAAATGGTGACTCGACTCTTGAGGGAGGGGTTGTAGTTAGTACTCCCAAAATTACC
ATTGATCTCCCCAATCCACTCCAGTCCCTTCCCTGGGGGCTGGCGGATCCAGCTCCACCAGTCACCACTGATGGAGGCAC
CAGAGACAGCGCAGGTGAGGGACAGGGTCTCCGAAGGCTTCACCAGTCCTGGGCCAGACTCCTGCAGCTGCACCTCCCTA
TANNGGNNCGTATTAAANNNCTCCAANGGCTACCCCTGCCCTGGGCCCAACTCCNNCNNCNNCNCTTCCATANNGNNNNN
AAATAAAAANNN
>121712b_C20882-1W_c4-0849-0505_6B_T7_IgG_VH_c4.ab1
NNNNNNNNNNNNCNNNNNGANGNNTGGCTCNNNTGGGGGGTCCCTGACACTCTCCTGTGCAGCCACTGGNTTCACCTTCA
CTACCTATCACATGCACTGGGTCCGCCAGGCTCCAGGGAAGGGGCTGGAGTGGGTGGCAATGATATCGTTTGATGGAAGT
ATAAAATTTTACGCAGACTCTGTGAAGGACCGATTCACCATCTCCAGAGACAATTCCAGGACCATGCTATATCTTCAAAT
GAACAACCTGAAAGTGGAGGACACGGCCTTATATTACTGTGCGAGAGCGGACCTAACGGTGGGAAAAGGTGGCTTTTACT
TCTGGGGCCAGGGAGTCCTGGTCACCGTCTCATCAGCCTCCACCAAGGGCCCATCGGTCTTCCCCCTGGCGCCCTCCTCC
AGGAGCACCTCCGAGAGCACAGCGGCCCTGGGCTGCCTGGTCAAGGACTACTTCTATNNNNNNNCCCTAAATANA
>121712b_C20882-1W_c5-0206-0406_6B_T7_IgG_VH_c5.ab1
NNNNNNNNNNNNNNNNNNGNTGAGGTGANANCNTGGGGCCTCAGTGAAGGTTTCCTGANAGGCTTCNNNNTTCACCTTCG
GCAGCTATGCTATCAGCTGGGTGCGACAGGCCCCTGGACAAGGGCTTGAGTGGATGGGAGTGATCATCCCTCTTGTTGGT
ATAACAAACTACGCAGAGAAGTTCCAGGGCAGAGTCACGATTACCGCGGACACGTCCACAAGCACAGCCTACATGGAGCT
GAGCAGCCTGAGATCTGAGGACACGGCCGTGTATTACTGTGCGAGAGAGGGTGGGCTCACCTCACATCGAACGTATAGCA
GCGGCGGGGGTTTTGACTACTGGGGCCAGGGAGTCCTGGTCACCGTCTCCTCAGGGAGTGCATCCGCCCCAACCCTTTTC
CCCCTCGTCTCCTGTGAGAATGCCTTCTATAGTGTCACCTAAATANATNNNGTNACTNTNAGGANANNGTNACNNAGCNG
GACAGCTNCTGNTTTNTNANTTGNNNNNNNNATTNNGNNANTN
>121712b_C20882-1W_c6-2406-0601_6B_T7_IgG_VH_c6.ab1
GNNNNNNNNNNNNNNNGNGANGTGANAGGGNCGGGGNGTCNCNGNNCATCTCCNGTNNGACTTCNGTANACAGCTTTACC
AGCTACTGGATCAGCTGGGTGCGCCAGATGCCCGGGAAAGGCCTGGAGTGGATGGGGGCGATTGATCCTAGTGATTCTGA
TACCAGATACAGCCCGTCCTTCCAAGGCCAGGTCACCATCTCAGCCGACAAGTCCATCAGCACCGCCTACCTGCAGTGGA
GCAGCCTGAAGGCCTCGGACACCGCCACATATTACTGTGCGAGACAAGGGTATGGTAGTGGTTACCTCTACTACGGTTTG
GATTCCTGGGGCCAAGGGGTCGTCGTCACCGTCTCCTCAGGGAGTGCATCCGCCCCAACCCTTTTCCCCCTCGTCTCCTG
TGAGAATGCCTTCTATAGNNNNNCCTAAANNNNNNNATGGNNCCCCCCAAATAGGNAACTCCCNNGATANTGACNCANAN
CANGGAAGCCNNCTNTNNNNNNNNNNTNN
>121712b_C20882-1W_c7-2032-0204_6B_T7_IgG_VH_c7.ab1
NNNNNANNNNNNNNNNNCAGGNCTGNNGNNNCTTCNNGNNACCNTGTNNCTNNCCTNTCGCTGTCACTGGTGGCTCTATC
AGCAGTAGTTACTACTACTGGAGCTGGATCCGCCAGGCCCCAGGGAAGGGACTGGAGTGGATTGGGTACATCTCTTATAG
TGGGAGCACCAGCTACAACCCGTCCCTCAAGAGTCGAGTCACCATTTCAAGAGACACGTCCAAGAACCAGTTCTCCCTGA
AGCTGAGCTCTGTGACCGCCGCGGACACGGCCGTGTATTACTGTGCGAGAGCCGAGGAGGGTATAACTGGAACTACGGCG
GTTTACTACTGGGGCCAGGGAGTCCTGGTCACCGTCTCCTCAGGGAGTGCATCCGCCCCAACCCTTTTCCCCCTCGTCTC
CTGTGAGAATGCCTTCTATAGTGNNCCCTAAATANAANN
>121712b_C20882-1W_c10-1119-0302_23f_T7_IgG_VH_c10.ab1
NNNNNNNNNGNNNNNNNNNNGNNTGNNGNNNCTTCNNANACNNTGTCNATCATNNNTAGCTGTCTCTNATGGCTCCATCA
AGAATTACTTCTGGACCTGGATCCGCCAGGCCCCAGGGAAGGGACTGGAGTGGATTGGACGTATCCATGTTAACACTGGC
AACACCGACTACAACCCCTCCCTCAGGAGTCGAGTCACCATTTCAGCAGACACGTCCAAGAACGAGTTCTCCCTGAAGCT
GACCTCTGTGACCGCCGCGGACACGGCCTTATATTACTGTGCAAGAGGACACAATGACTACGGTTACACCTATGCGGAGT
CCTGGGGCCAGGGAGTCCTGGTCACTGTCTCCTCAAGGAGTGCATCCGCCCCAACCCTTTTCCCCCTCGTCTCCTGTGAG
AATGCCTTCTATAGTNNNNCCCTAAATAAANNNTGCATCCGCCCCAACCCTTTTCCCCCTCGTCTCCTGNGAGAATGCCT
TCTATAGTGTCACCTAAATANNNNNNN
>121712b_C20882-1W_c12-1135-0105_23f_T7_IgG_VH_c12.ab1
NNNNANNNGANNNNNNNNGANTGGTGAGNCTTCGNNNACCCTGTCCCTCACCNGCGATGTCTCAGNNGACTCCATCAAGA
ATTATTTCTGGACCTGGATCCGCCAGCCCCCAGGGAAGGGACTGGAGTGGATTGGACGGATCCATGTCAATACTGGGAAC
ACCGACTACAACCCCTTCCTCAGGAGTCGAGTCACCATTTCAACAGACACGTCCAAGAACCAGTTCTCCCTGAGGCTGAC
CTCTATGACCGCCGCGGACACGGCCATATATTACTGTGCAAGAGGGGCGAATGACTACGGTTACACCTATGCGGAGTCCT
GGGGCCAGGGAGTCCTGGTCACCGTCTCCTCAGCATCCCCGACCAGCCCCAAGGTCTTCCCGCTGAGCCTCTTCTATAGN
GNNCCCTAAATAAAAGNNNCGTCNCCAGCCTGGNNGGGACGACTTCTATAGTGTCACCTANNNNNNNAGAGTGTNNAGAG
CAGGACAGCTTCTATNNNGNNNNCCTANNNNNNNANANNNNNNNNNTNNNNNTNNNNNNN
>121712b_C20882-1W_D1-1227-0107_23f_T7_IgG_VH_D1.ab1
NNNNNNNNGNNNCNNNNNNNGNCTGGTGNGNCTTGNNNNNNNNNTGTCCCATCACNNNNANATGTCACTGGTGACTCCAT
CAAGAATTATTTCTGGACCTGGATCCGCCAGCCCCCAGGGAAGGGACTGGAGTGGATTGGACGGATCCATGTCAATACTG
GGAACACCGACTACAACCCCTTCCTCAGGAGTCGAGTCACCATTTCAACAGACACGTCCAAGAACCAGTTCTCCCTGAGG
CTGACCTCTATGACCGCCGCGGACACGGCCATATATTACTGTGCAAGAGGGGCGAATGACTACGGTTACACCTATGCGGA
GTCCTGGGGCCAGGGAGTCCTGGTCACCGTCTCCTCAGCATCCCCGACCAGCCCCAAGGTCTTCCCGCTGAGCCTCTTCT
ATAGTGCNNCCTAAATAAAANNCTCATNNNNNGNCTGGNCGGGGCCCTCCNACNNANGTCTCCNNNNNNNAGNGANACAG
AGCAGGACAGCTTCTATAGTNNANNNTGAAANANNNATANNN
>121712b_C20882-1W_D2-2137-0106_23F_T7_IgG_VH_D2.ab1
NNNNNNNNGNNNNGNNGNGNGTGNNNNNGCNTTNCNGCTGAGGTTCATCAATTGAGACGTCTTAATATGAATCCATCAAG
AATTATTTCTGGACCTGGATCCGCCAGCCCCCAGGGAAGGGACTGGAGTGGATTGGACGGATCCATGTCAATACTGGGAA
CACCGACTACAACCCCTTCCTCAGGAGTCGAGTCACCATTTCAACAGACACGTCCAAGAACCAGTTCTCCCTGAGGCTGA
CCTCTATGACCGCCGCGGACACGGCCATATATTACTGTGCAAGAGGGGCGAATGACTACGGTTACACCTATGCGGAGTCC
TGGGGCCAGGGAGTCCTGGTCACCGTCTCCTCAGCATCCCCGACCAGCCCCAAGGTCTTCCCGCTGAGCCTCTTCTATAG
TGCACCTAAANANAACNNNNNGTGGGAGGCCGGCTNNGCCCTCCACNANTAANNACNCANNNNNANTANNANNNNNNNAN
NCCNCCNNTTN
>121712b_C20882-1W_D4-0936-0602_6B_T7_IgG_VH_D4.ab1
NNNNNNNNNNNCNNGNNNNNGGCTTGGCAANCCTGGGGGATNNCTGAGACTCTCCTGTGCAGGCTCCAAATTCACCTTCA
GTAACTACTGCATGAACTGGGTCCGCCAGGCTCCGGGGAAGGGGCTGGAGTGGATCTCAGCTATTAATACTGGTGGGGGT
AGCACATGGTACACAGACTCCGTGAAGGGCCGATTCACCATCTCCAAAGACAACGCAAAGAACACACTCTCCCTGCAAAT
GAACAGCCTGAGAGCTGAGGACACGGCCGTGTATTACTGTGCCAGAGGGTTATGGTGGTATTACGAGGATGATTACCGGT
ACAATTACTCCTCCGACTACTTTGACGACCGGGGCCACGTCCCCCTGGTCACCTCCTCCTCAAGGAGTGNATANACCCCA
ACCCTTTTCCCCTGCCTGGCCTGTGANAANGTCTTCNNTGNNNCNNAAANTAATAAANNNNNNNNNNNN
>121712b_C20882-1W_D5-1235-0603_6B_T7_IgG_VH_D5.ab1
GNNNNNNNNNNNNCNGNNNNNNANTTGGCNNNNCGGGGGGGTCCCTGGGACTCTCCTGTGTGGCCTNNNNATTCACCTTC
AGTAGTTACTGGATGCACTGGATTCGCCAGTCACCAGGAAAGGGACTGGAGTGGGTCTCAACTATTAATCGTGGTGGTGA
CACCACATATTATGCAGACTCCGTGAGGGGCAGATTCACTGTCTCCAGAGACAACGCCAAGAACACACTATATCTTCAAA
TGAATAGCCTGAGAGGTGACGACACGGCTGTCTATTATTGTGCGGGAGATGCCGGTTGTCCTGGTAGTGCTTGTTATGGT
TTGGATTCCTGGGGGCAAGGGGTCGTCGTCACCGTCTCTCCAGCCTCCACCAAGGGCCCATCGGTCTTCCCCCTGGCGCC
CTCCTCCAGGAGCACCTCCGAGAGCACAGCGGCCCTGGGCTGCCTGGTCAAGGACTACTTCTATAGTGCNCCTAAATAN
>121712b_C20882-1W_D6-0938-0206_6B_T7_IgG_VH_D6.ab1
NNNNNNNNNNGNNANCNNNNNGANCTTGGTNNNCCTGGGGGGTCCCTGAGACTCTCCTGTGCAGCCTCTGAGATTCACCT
TTACTACTTATGACATGCACTGGGTCCGCCAGGCTCCAGGAACAGNTCTGANAGGGGTGTCATTCTGGGCTGCCGGGGCA
AAGAGTACTGATTTCGCGTACTCTGTGCGGGGCCGATTCACCGTCTCCAGAGACAATTCCAAGAACATGGTATATCTTCA
AATGAACAACATGAGATTGGACGACACGGCCGTGTATTACTGTGCGAGAGCGGACCTTACGGTAGGAAAAGGTGGCTTTT
ACTACTGGGGCCAGGGAGTCCTGGTCACCGTCTCCTCAGCCTCCACCAAGGGCCCATCGGTCTTCCCCCTGGCGCCCTCC
TCCAGGAGCACCTCCGAGAGCACAGCGGCCCTGGGCTGCCTGGTCAAGGACTACTTCTATAGTGNNCCCTAAATAN
>121712b_C20882-1W_D7-1330-0206_6B_T7_IgG_VH_D7.ab1
NNNNNNNNGNNNNNNNNNANNTTGGTCNNCCTGGGGGGTCCCTGAGACTCTCCTGTGCAGCCTACGGGTTCACCTCGGGT
AACTCTGACTTGATCTGGATCCGCCAGGGTCCAGGGAAGGGTCTGGAATGGGTCTCATTCATTGGTAGTCGTGGTGCCAT
ATATTTCTCAGACTCTGTCAAGGGCCGATTCACAACCTCCAGAGACAACGCCCAGAACACGGTGTATCTGCAAATGACTA
GTCTGACACTGGAGGACACAGCTGTGTATTACTGTGCAAAGGGAGGCGCCTGGTCCTTTTATCATTGGGGCCAGGGAGTC
CTGGTCACCGTCTCCTCAGCCTCCACCAAGGGCCCATCGGTCTTCCCCCTGGCGTCCTCCTCCAGGAGCACCTCCGAGAG
CACAGCGGCCCTGGGCTGCCTGGTCAAGGACTACTTCTATANNNNNCCCTAAATAAN
>121712b_C20882-1W_D8-0411-0505_14_T7_IgG_VH_D8.ab1
NNNNNNNNNNNNNNNNNNNGNGTGGTGAGGTNTCNNANTNNTGTNCTTCACCTGTGCTGTCTCNNGTNCCTCCATCAGTG
GTCAGTGGTGGAGTTGGATCCGCCGGTCCCCAGGGAGGGGACTGGAATGGATTGGGGAGCTCAATGGTAATCTTGGGACC
ACCAACTACAACCCCTCCCTCAAGAGTCGAGTCACCATTTCAAAGGACGCGTCCAACATCCGGTTCTCCCTGAAACTGAC
CTCTGTGACCGCCGCGGACACGGCCGTATATTATTGTACGAGAGTCGCCCCTAATCGGTCATTGGATGTCTGGGGCCGGG
GACTTCTGGTCACCGTCTCTTCAGGGAGTGCATCCGCCCCAACCCTTTTCCCCCTCGTCTCCTGTGAGAATGCCTTCTAT
AGTGNNNCCTAAAAANNANGNGTNAANGGGTAGGTGGNNGGGNNCTATAAAATNNNTTACTCCCACGATAGTGNCNNNNG
TNNGAAANTGTCNTTTTGTTNNTNCTNNNNNNN
>121712b_C20882-1W_D10-1523-0201_14_T7_IgM_VH_D10.ab1
NNNNNNNNNNNNNNGNNNNNGNNTGGNGANNNTTCNGAGACCCTGTCCCTCACCTGAGCTGTCTCTGNNGGCTCCATCAG
CGATGATTACTACTGGAGCTGGATCCGCCAGCCCCCAGGGAAGGGACTGGAGTGGATTGGGTACATCTATGGTAGTGGTG
GGGGCACCAACTACAATCCCTCCCTCAAGAATCGAGTCACCATTTCAATAGACACGTCCAAGAACCAGTTCTCCCTGAAG
CTGAGCTCTGTGACCGCCGCGGACACGGCCGTGTATTACTGTGCGAGGATATCCAGCGGCTGGTACATTGGATACTTCGA
GTTCTGGGGCCAGGGCGCCCTGGTCACCGTCTCCTCAGGGAGTGCATCCGCCCCAACCCTTTTCCCCCTCGTCTCCTGTG
AGAATGCCTTCTATAGNNNNNCCTAAATAAANTAGCTGGATGGTGCCCTCAAAACAGANNANTCCCNNGATAGTGACACA
GAGNANGACAGCTTCTATNNNNNNNTTTTNNNNANNNNNNNNN
>012212a_C20871-1W_A1-0121-0503_14_T7_IgG_VH_A1.ab1
NNNNNNNNNTCNNNNNGNNCTTGNGNCTGAGTCTCATCTCTTGTGTCANNGTTATNTTAATAACTGGTGGATCCATCACC
GCTGGTTTANGGTGGAGTTGGATCCGCCAGGCCCCCGGGAAGGGGCTGGAGTGGATTGGACGTGTCGATGGGAGAAATTC
GGCCTCCACTTATTACAACCCCTCACTCAAGAGTCGAGTCGCCATTTCAAGAGACACATCCAGGAACCAGTTCTCCCTGA
ACCTATACTCTGTGACCGCCGCGGACACGGCCGTCTATTACTGTGCGGGTCGTTATGGCGCCACCTTCGACTGGGGCCAG
GGAGTCCTAGTCACCGTCTCCGCAGCCTCCACCAAGGGCCCATCGGTCTTCCCCCTGGCGCCCTCCTCCAGGAGCACCTC
CGAGAGCACAGCGGCCCTGGGCTGCCTGGTCAAGGACTACTTCTATAGTGNNNCCTAAAANNN
>012212a_C20871-1W_A7-1826-0304_14_T7_IgG_VH_A7.ab1
NNNNNNGNNTNNNNNNNGNNNGNTNNTNCTGGGGGGTACCNGNNNNNCTAAANNNCAACCTCTGGATTCACCTTCAGTAG
CTATGCCATGAGCTGGGTCCGCCAGGCTCCAGGGAAGGGGCTGGAGTGGGTCTCAGACATTAGTAATGGTGGTGGCACCA
CATACTACGCAGACTCCGTGAAGGGCCGGTTCACCATCTCCAGAGACAACTCAAAGAACACGCTCTCCCTGCAAATGAAC
AGCCTGAGAGCTGAGGACACGGCCGTGTATTACTGTACTCTACGGGGGGGAGCGGCAGCTGGAACTCTTTACTACTGGGG
CCAGGGAGTCCTGGTCACCGTCTCCTCAGGGAGTGCATCCGCCCCAACCCTTTTCCCCCTCGTCTCCTGTGAGAATGCCT
TCTATAGTGNNNCCTAAAANN
>012212b_C20871-1W_C3-1721-0707_14_T7_IgG_VH_C3.ab1
NNNNNNGNNTNNNNNGNNGGCTTGGTNCNNNCTGGCGGGTCCCTGNNAGTCTATAANNNAACCACTGGATTCACCTTCAG
TGACTACTACATGCAGTGGGTCCGCCAGGCTCCAGGAAAGGGGCCGGAGTGGGTAGGTTTCATTAGAAACAAAGCTAATG
GTGGGACAACAGAATACGCCGCGTCTGTGAAAGGCAGATTCACCATCTCAAGAGATGATTCCAAAAACATTGCCAGTCTA
CAAATGAACAGCCTGCAAACCGAGGACACGGCCGTGTATTATTGTGTTAGAGAGAGTAGCGGCTACCCAAACTGGTTCGA
TGTCTGGGGCCCGGGAGTCCTGGTCACCGTCTCCTCAGGGAGTGCATCCGCCCCAACCCTTTTCCCCCTCGTCTCCTGTG
AGAATGCCTTCTATANTNNNNNNTAAATANNAA
>012212D_C20871-1W_C5-0548-0702_14_T7_IgG_VH_C5.ab1
ANGNNNNNNNNNNNNNNNNNTTTGTNCNNCTGGGGGTTCCCTGAGACTCTCCTGNGTAGCCACCGGATTCACCTTCAGTG
ACGCCTGGCTGAGCTGGGTCCGCCAGGCTCCAGGGAAGGGGCTGGAGTGGATTGGACTTATTAAAAACAAAGCCGGTGGT
GGAACAACAGCATACGCCGAATCTGTGAAAGGCAAATTCACTATCTCAAGAGCTGACTCAGAGAATACACTGTTTCTCCA
AATCAACAATCTGAAAACCGAGGACACGGCCGTGTTTTACTGTGCCAGATACAATCCGTACAACTCATTGGATGTCTGGG
GCCGGGGAGTTCTGGTCACCGTCTCCTCAGCCTCCACCAAGGGCCCATCGGTCTTCCCCCTGGCGCCCTCCTCCAGGAGC
ACCTCCGAGAGCACAGCGGCCCTGGGCTGCCTGGTCAAGGACTACTTCTATANNGNNNNCTAAATAANNN
>012212D_C20871-1W_C9-1552-0205_14_T7_IgG_VH_C9.ab1
NNNNNNNNNNNNNNGNNCAGGNNNNNNNNNNCTTCNNTNNCNNTGTCCCTCANTTGTAGCTGTCTCTGGTGTTCCCTTCA
GCGATTACTACTGGGGCTGGATCCGCCAGTCCCCAGGGAAGGGACTGGAGTGGATTGGGTATATCAGTGGGAGTAGAGGG
AACACCGACTACAGCCCCTCCCTCAAGAGTCGAGTCACCATTTCAACAGACACGTCCAAGAAGCAGTTCTCCCTGAAGCT
GACCTCCGTGACCGCCGCGGACACGGCCGTGTATTATTGTGTGGGAGGGCAGGATATCTGGGGCCGGGGACTTCTGGTCA
CCGTCTCCTCAGCCTCCACCAAGGGCCCATCGGTCTTCCCCCTGGCGTCCTCCTCCAGGAGCACCTCCGAGAGCACAGCG
GCCCTGGGCTGCCTGGTCAAGGACTACTTCTATAGTGNNCCCCTAAATAN
>0211a_C20854-1W_A1-1448-0105_23f_T7_IgG_VH_A1.ab1
GNNNNNNNTNNNNNANGNCTGNNGCTGANNCTCTACAANNGNNNNCCTAAATCNCNGTTACAGATTATACCATCAGCAGT
GGTTATGTCTGGAGTTGGATCCGCCAGTCCCCAGGGAAGGGGCTGGAGTGGATTGGGTTTATCGGTGGGGCTGGCGATAG
TTCCATCTACACCCCCTCCCTCAAGAGTCGAGTCACCATTTCAAAAGACACGTCCAAGAACCAGTTCTCCCTGAAAATGA
ACTCTGTGAACGCCGCGGACACGGCCGTGTATTACTGTACGAGAGGCAGGACTGCTTGGGGTGCTTTTGATCTCTGGGGC
CAAGGGCTCAGGGTCACCGTCTCTTCAGCCTCCACCAAGGGCCCATCGGTCTTCCCCCTGGCGCCCTCCTCCAGGAGCAC
CTCCGAGAGCACAGCGGCCCTGGGCTGCCTGGTCAAGGACTACTTCTATANNGNNNCCCTAAATAA
>0211a_C20854-1W_A2-1606-0606_23f_T7_IgG_VH_A1.ab1
NNNNNNNNNNNNNNGNNNNCTTNNNCTNCNNGTCTTCCATCGGGNACCTACATAANTATTACTANATAACCTATGATGAT
TTTGCCNTGACCTGGGTCCGCCAAGCTCCAGGGAAGGGTCTGGAGTGGGTATCAAGGATTGCTTGGAATAGTAATACCAT
AAATTACGCAGACTCTGTGAAGGGCCGATTCACCATCTCCAGAGACAACGCCAAGAACTCCCTGTTTCTGCAAATGGACA
GGCTGCGAGCTGAGGACACGGCCGTGTATTACTGTTGTAGAGAGAGGGGTTATGGTAGTGGTTCTTACATAGGTGATAAC
TGGTTCGATGTCTGGGGCCCGGGAGTCCTGGTCACCGTCTCCTCAGCCTCCACCAAGGGCCCATCGGTCTTCCCCCTGGC
GCCCTCCTCCAGGAGCACCTCCGAGAGCACAGCGGCCCTGGGCTGCCTGGTCAAGGACTACTTCTATAGTGNNNCCTAAA
TANN
>0211a_C20854-1W_A4-2042-0602_23f_T7_IgG_VH_A4.ab1
NNNNNNNNNNNNNNNNNNNCTNNNNGCNNNNNTGCCTTCCATGTCGACACCAAATANCNNTTACTGTATTACTCCATCAC
CAGTGGTTATGGCTGGAGCTGGCTCCGCCAGTCCCCAGGAAAGGGGCTGGAATGGATTGGGTATCTCGGTGGAAGTACTG
GCATCACCAATTACAATCCCTCCCTTAAGAGTCGAGTCACCATTTCAGCGGACACGTCCAAGAATCAGTTCTCCCTGAAG
CTGAATTTTGTGACCGCCGCGGACACGGCCGTGTATTACTGTGCGAGAGATCGGAGATACGGTCGATACATCCATGATGC
TTTTGATTTCTGGGGCCAAGGGCTCAGGGTCACCGTCTCCTCACCCTCCACCAAGGGCCCATCGGTCTTCCCCCTGGCGC
CCTCCTCCAGGAGCACCTCCGAGAGCACAGCGGCCCTGGGCTGCCTGGTCAAGGACTACTTCTATANNNNNCCCTAAATA
N
>0211a_C20854-1W_A5-1954-0706_23f_T7_IgG_VH_A5.ab1
NNNNNGNNCNGNNGNNNTNNNNNNNNNCTTCCCGCTGATCTCCATCAAGTANGTNACATAAATANACTCCATCAGAAGTG
GTTATGTCTGGAGCTGGATCCGCCAGCCCCCGGGGAAGGGGCTGGAGTGGATTGGGTTTATCGGTGGTAGTGGTGGTAGC
ACCAAGTATAACCCCTCCCTCCAGAGTCGAGTCACCATTTCAAAAGACACGTCCAAGAATCTGTTCTCCCTGAACCTGCG
CTCTGTGACCGCCGCGGACACGGCCGTGTATTTCTGTGCGAGAGGCAGTACTGCTTGGGGTGCTTTTGATTTTTGGGGCC
AAGGGCTCAGGGTCACCGTCTCTTCAGCCTCCACCAAGGGCCCATCGGTCTTCCCCCTGGCGCCCTCCTCCAGGAGCACC
TCCGAGAGCACAGCGGCCCTGGGCTGCCTGGTCAAGGACTACTTCTATAGTNNNNCCCTAAANAN
>0211a_C20854-1W_B1-1946-0307_6B_T7_IgG_VH_B1.ab1
NNNNNNNNTCNGNNNNNNNNTGNNNNNNCTGNGGTGTCCCTGGNCACTCTNCNNANGAAGTCTCCGGATTCACCTCGGGT
AGCGCTGACCTGATTTGGATCCGCCAGGCTCCAGGGAAGGGTCTGGAGTGGGTCTCATTCCTTAGTAGTCGTGATCAAAC
ATACTATTCAGATTCTGTGAAGGGCCGATTCACCATCTCCAGAGACAACGCCAAGAACACGCTGTATCTACAAATGAGCA
GCCTGAACTTGGAGGACACGGCCGTCTATTTCTGTGCAAAAGGGGGCAGCTGGTCCTTTCGCTACTGGGGCCAGGGAGTC
CCGGTCTCCGTCTCCTCAGCCTCCACCAAGGGCCCATCGGTCTTCCCCCTGGCGCCCTCCTCCAGGAGCACCTCCGAGAG
CACAGCGGCCCTGGGCTGCCTGGTCAAGGACTACTTCTATANNNCNCCCNNNNAAAANNA
>0211a_C20854-1W_B2-1869-0105_6B_T7_IgG_VH_B2.ab1
NNNNNNNTCNGGNNNNNNNNNNNNCNNCNGGGNNNCTNNNNGGNCNNTCTCNNTANNTAACCTCTGGATTCACCTTCAGT
GATTTCTGGTTCAACTGGGTCCGCCAGGCTCCAGGGAAGGGTCTGGAGTGGGTTGGACGTATTAAAAAGAACTTTGAGGG
TGACGCATCTTATTACGCCGCATCTGTGAAAGGCAGATTCACCATCTCAAGAGACGATGCAAGGAAGACAGTGTATCTGG
AAATGAACAGTCTGAAAACCGAGGACACGGCCGTGTATTACTGCGCCTCAGAGGCGTCCAGTAGTATTCGCTGGGGCCAG
GGAGTCCTGGTCACCGTCTCCTCAGCCTCCACCAAGGGCCCATCGGTCTTCCCCCTGGCGCCCTCCTCCAGGAGCACCTC
CGAGAGCACAGCGGCCCTGGGCTGCCTGGTCAAGGACTACTTCTATNNNNNNCCCNNNNNNAANNA
>0211A_C20854-1W_C4-1565-0105_4_T7_IgG_VH_C4.ab1
NNNNNNGTNNGNCNGCGCTGGTGAGCCCACACAGACCCTCACGCAGACCTNNACCTTCTAAGGATTCTCACTCAGTACTC
GTGGTATGGGTATGGGCTGGATCCGTCAGCCCCCAGGGAAGGCCCTGGAGTGGCTGGCCCTCATTTATTGGGATGATAAT
AAGCGGTACAGGACATCTCTGCAGAGGAGACTGACCATCTCCAGGGACTCCTCCAAGCACCAGGTTGTCCTTACAATGAC
CAACATGGACCCTGTGGACACAGCCAAATATTTCTGTGTAAGGGTGAATTACGAGGATGATAACGGTTACATTTACTCCG
GGCCTAACTGGTTTGACGTCTGGGGCCCGGGAGTCCTGGTCACCGTCTCCTCAGCATCCCCGACCAGACCCAAGGTCTTC
CCGCTGAGCCTCTTCTATANNNNCCCCNNAAAANANNNNNNNCNNNNNNGCCTGGTCAAGGACTACTTCTATAGTGTCAC
CCTNNNNNNNNNANCANNNGGNNNCNNNNNNNN
>0211A_C20854-1W_C5-0424-0404_14_T7_IgG_VH_C5.ab1
NNNNNNNNNNCNNNNNNNNGCTTGGTCCNGCCTGGGGGGTCCCTGNNGCTCTCNATATGTAGTTTCTGGAATCACCTTCA
GTAATTCCTGGATGCAGTGGGTCCGCCAGGCTCCAGGGAAGGGACTAGAGTGGGTTGCCCGGATTAAAAGGAGAGTTGAT
GGTGAGACAGTAGATTACGCCGCATCTGTGAGAGACAGATTCACCATCTCAAGAGACGATTCAAAGAACACAGTATATTT
GGAACTAAACCGCCTGAAAACCGAGGACACGGCCGTCTATTACTGCAGTACTAACGCCTGGTTCGATTTCTGGGGCCCGG
GAGTCCTGGTCACCGTCTCCTCAGCCTCCACCAAGGGCCCATCGGTCTTCCCCCTGGCGCCCTCCTCCAGGAGCACCTCC
GAGAGCACAGCGGCCCTGGGCTGCCTGGTCAAGGACTACTTCTATANNNNNCCCCTAAANNNNN
>0211B_C20854-1W_C8-1350-0206_14_T7_IgG_VH_C8.ab1
NNNNNNNNNNNNNNNNNTGNNGNNNNANTCTCGTTCNNNTATGNNCATCANCTNNCNCTGTCACTNATGGCTCCCTCAGC
GGTGCTTACTACTGGAGCTGGATCCGCCAGTCCCCAGGGAAGGGACTGGAATATATTGGATATAATTTTGGTGATAGTAC
GACCACCAATTACAACCCCTCCCTCAAGAGTCGAGTCACCATTTCCACAGACACGTCCAAGAACCAGTTCTCTCTGAACC
TGAGCTCTGTGACCGCCGCGGACACGGCCGTGTATTATTGTGCGAGATACAGTTACGGTTATTACTGGGGCCAGGGAGTC
CTGGTCACCGTCTCCTCAGCCTCCACCAAGGGCCCATCGGTCTTCCCCCTGGCGTCCTGCTCCAGGAGCACCTCCCAGAG
CACAGCGGCCCTGGGCTGCCTGGTCAAGGACTACTTCTATAGNNNNCCCNNAAANAANNA
>0211B_C20854-1W_C9-2105-0701_14_T7_IgG_VH_C9.ab1
NNNNNGNNNCNNNNNGNTNNTNNGAGGGNNTNCGAGANCCAGCTCCCTCACCTGCAGCTGNCTCTGGTGGCTCCCTCAGC
GGTGGTTACTACTGGAGCTGGATCCGCCAGTCCCCAGGGAAGGGACTGGAATATATTGGATATAATCTTGGAAGTACTAT
GACCACCAACTATAATCCCTCCCTCAAGAGTCGGGTCACCATTTCCATAGACACGTCCAAGAACGAGTTCTCCCTGAAGT
TGAGCTTTGTGACCGCCGCCGACACGGCCGTGTATTATTGTGCGAGATATAGTTACGGTTATTACTGGGGCCAGGGAGTC
CTGGTCACCGTCTCCTCAGCCTCCACCAAGGGCCCATCGGTCTTCCCCCTGGCGCCCTCCTCCAGGAGCACCTCCGAGAG
CACAGCGGCCCTGGGCTGCCTGGTCAAGGACTACTTCTATANNNNNCCCCTAAATAN
>0211B_C20854-1W_D3-1151-0607_6B_T7_IgG_VH_D3.ab1
NNNNNNNNNNNNNNNNNNNNNTTGGTCCNGTCTGGGGNTTACCTGGNNNTCTCNATANGCAGTCATCCGGACTCAGTTTC
AGTGATCATTGGATGAGTTGGGTCCGCCAGGCTCCAGGAAAGGGGCTGGAGTGGGTTGGATTTATTAAAAACAAAGCCGA
CGGTGGAACGGCAGCATACGCCGAATCTGTGCAAGGCAGATTCACTATTTCAAGAGACGAATCAAAGAACACAGTGTATC
TCCAAATGAACAGCCTGAAAATCGAGGACACGGCCGTGTATTATTGTACTAGTGGGAGTTACCGTTACTCCTGGGGCCAG
GGAGTCCTGGTCACCGTCTCCTCAGCCTCCACCAAGGGCCCATCGGTCTTCCCCCTGGCGCCCTCCTCCAGGAGCACCTC
CGAGAGCACAGCGGCCCTGGGCTGCCTGGTCAAGGACTACTTCTATANNNNNCCCCNAAATAANAN
>0211B_C20854-1W_D6-1163-0204_6B_T7_IgG_VH_D6.ab1
NNNNNNNNNNNNNNNGNNNGCTNNGNNCTGNCNGNCGNTTCNCTGGNANTCTNCNGNNTAACCACCGGATTCATCTTCAC
TGACCACTGGATGACCTGGGTCCGCCAGGCTCCAGGGAAGGGGCTGGAGTGGGTTGGATTTATTAAAAACAAAGCCGATG
GTGGAACAGCAGCGTACGCCGAATCTGTGAAAGGCAGATTCACTCTCTCAAGAGATGATTCAGAGAACACAGTGTATCTG
CAAATGAACAGCCTGAAAACCGAGGACACGGCCGTGTATTACTGTGCGACTGGGAGTTACCGTTATTCCTGGGGCCAGGG
AGTCCTGGTCACCGTCTCCTCAGCCTCCACCAAGGGCCCATCGGTCTTCCCCCTGGCGCCCTCCTCCAGGAGCACCTCCG
AGAGCACAGCGGCCCTGGGCTGCCTGGTCAAGGACTACTTCTATAGTGCNACCTAAANNNN
>0211B_C20854-1W_D7-0465-0307_6B_T7_IgG_VH_D7.ab1
NNNNNNNNNNNNNNNNNNGCTNGCNGCNNNNNTCTAGTCTGTNATATTCTTCANNNCAGCCACTGGATTCACCTTCAGTA
GTTACGACATGAGCTGGGTCCGCCAGGCTCCGGGAAAGGGGCTGGAGTGGGTCTCATATATTAGTTACACTGGTAAAACC
ATATACTACGCTGACTCCGTGAAGGGCCGATTCACCATCTCCAGAGACAACGCCAAGAACTCGCTGTCTCTGCAAATGAG
CAGCCTGAGAGCCGAGGACACGGCCGTGTATTACTGTACTAGAGTATTAGTCTCGGGGAGATACAGACCATACAACTGGT
TCGATGTCTGGGGCCCGGGAGTCCTGGTCACCGTCTCCTCAGGGAGTGCATCCGCCCCAACCCTTTTCCCCCTCGTCTCC
TGTGAGAATGCCTTCTATANN
>0128a_C20903-1W_A3-1362-0201_23f_T7_IgG_VH_A3.ab1
NNNNNNNNNNNNNNNNNGGNNNTGNNNNNNNCNCCNCNATNNNTTGTGTCTCATNNNTNGCTGTCACTGGTGGCTCCATC
AGTAGTGGTTTCTATTACTGGAGCTGGATCCGCCAGCCCCCAGGGAAGGGGCTGGAGTGGATTGGGGGTATCTATAGTAA
TAGTGAGAGTACCAATTACAACCCCTCCCTCAAGAGTCGAGTCACCATTTCAAAAGACACGTCCAAGAACCAGTTCTCCC
TGAAGGTGAACTCTGTGACCGCCGCGGACACGGCCGTGTATTATTGTGCGAGACTATTTATAGCAGCGGCTGGTACCGGG
GGGGACCGGTTCGATGTCTGGGGCCCGGGACTCCTGGTCACCGTCTCCTCAGGGAGTGCATCCGCCCCAACCCTTTTCCC
CCTCGTCTCCTGTGAGAATGCCTTCTATAGTGTCACCTAAATNGGNGNCCTCATNNNGNCTAACTNGAAAGNGANNGGAG
AGTGNCATGANACCTTTTATAATGNNATGTNNNNTAANNNNAAN
>0128a_C20903-1W_A4-0811-0701_6B_T7_IgG_VH_A4.ab1
GGNNNNNNNNNNCNNGNNAGGNNTGNNNNNCNGNGCNNNANNNNNNNNTCNCAGAACTGTCACTGGTGGCTCCTTCANTA
GTTACTACTGGAGCTGGATCCACCAGCCCCCAGGGAAGGGACTGGAGTGGATTGGGTATATCGGTGGTGGTGGTGGTAGC
CCCAACTACAACCCCTCCCTCAAGAGTCGCATCACCCTGTCGGTAGACGCGTCCAAGAACCAGTTCTCCCTGAAACTGAG
CTCTGTGACCGCCGCGGACACGGCCGTGTATTACTGTGCGAGAGACCAATATTGTAGTCGTGGTGTCTGCTACTTTAACT
GGTTCGATGTCTGGGGCCCGGGAGTCCTGGTCACCGTCTCCTCAGGGAGTGCATCCGCCCCAACCCTTTTCCCCCTCGTC
TCCTGTGAGAATGCCTTCTATANNNNNACCTAAANANNTANNTATGGCCCCCCTATATANNTNCTGGAANGNNANNGGAG
AGTGNCATGATCNNGTNTTNAATTNTANGANNNNNANNN
>0128a_C20903-1W_B5-0932-0604_4_T7_IgG_VH_B5.ab1
CNNNNNNNGNNNNNNNNAGGNCTGGNGNGCCGTCGCGAGACCTTGTGNCTCNCTNNNATGTCTCTGGTGCCTCCGTCAGT
GGGTTGTGGTGGAGCTGAATACCTTATGTCCCAGGGATGGACTGGAATGGATTGGGTATATCAATTCTTGTGTTGNNAGC
GCCCACTACAACCACTGTCTCGGTATGGAAGCCAACTGGTCGGAANACGCGTCCTTCAATCANTGNTCCCTGATANTGCG
CTCTGTGACCGCCGCGGACACGGCCGTCTATTACTGTGCGATAAATAATGGTGGAAGTCCTTATTGGGGCCAGGGAGTCC
TGGTCACCGTCTCCTCAGCCTCCACCAAGGGCCCATCGGTCTTCCCCCTGGCGCCCTCCTCCAGGAGCACCTCCGAGAGC
ACAGCGGCCCTGGGCTGCCTGGTCAAGGACTACTTCTATANNNNNCCCTANNTANANNNCTTAAATNNNNAAGTGGAGAG
TAANNGTNNNNNNNNNACTNNNANTGNNNNNAN
>0128a_C20903-1W_B8-0851-0301_4_T7_IgG_VH_B8.ab1
NNNNNNNNNNNNCNGNNGCTGANGTGNNGCNGCCGGNGGNCTCTGTGNNNGTCTCNAGANNNGNTTCTGGATACACCTTC
ACTAGCTATGGTATGAATTGGGTGCGACAGGCCCATGGACAACGGCTTGAGTGGATGGGATGGATCAACACCGACACTGG
GAACCCAACATATGCCCAGGGCTTCAAAGAACGATTTACCTTCTCCATGGACACCTCTATCAGCACGGCATATCTGCAGA
TCAGCAGCCTAAAGGCTGAGGACACGGCCGTGTATTACTGTGCGAGTTCGTATTACTATGGTAGTGGTTATTGGGTGGGC
GACTTTGACTACTGGGGCCAGGGAGTCCTGGTCACCGTCTCCTCAGGGAGTGCATCCGCCCCAACCCTTTTCCCCCTCGT
CTCCTGTGAGAATGCCTTCTATANNNNNNCNNNCNNNNATGGACTNCTTCTATNNGTGACNACTTANNANANGTANNNCN
AGNGNANNGGNNTTNNNNNNNNNNNTANTTNNAGNNANN
>0128a_C20903-1W_C1-1440-0601_4_T7_IgG_VH_C1.ab1
NNNNNANNNGNNNCNGNNGNNGNNGTGANNNCCTGGTATNCTCATTGTNGGTCTCCTGANNGACTTACCGGATACACCTT
CACTGACTACTTCATACACTGGGTGCGACAGGCCCCTGGCCAAGGGCTTGAGTGGATGGGAGAAATCAACCCAAAAACTG
GTGGCATAAACTATGCACAGAAGTTCCAGGACAGAGTCACCGTGACCAGAGACACATCGACGACCACAGCCTACATGGAG
CTGAACAGCCTGAGATCTGAGGACACGGCCGTATATTACTGTGCGAGAGGCCAAAACTATTACTATGGTAGTGGTTATTA
CTACTTTGACTACTGGGGCCAGGGAGTCCTGGTCACCGTCTCCTCAGCCTCCACCAAGGGCCCATCGGTCTTCCCCCTGG
CGCCCTCCTCCAGGAGCACCTCCGAGAGCACAGCGGCCCTGGGCTGCCTGGTCAAGGACTACTTCTATANNNNNCCCTTT
AAAAANN
>0128a_C20903-1W_C2-1843-0503_4_T7_IgG_VH_C2.ab1
NNNNNNNNGNNNNNNNCNNGNCTANNNNNNCNTCNGNNACCATGTCCCTCACCTGNAACTGTCTACTGGTGCCTCCATCA
GTAGTCACTGGTGGACCTGGATCCNACCAGCCCCCAGGGAAGGGACTGGAGTGGATTGGGGAAATCAATGGTAATATTGG
GAGTACCAACTACAACCCCTCCCTCAAGAGTCGAGTCACCATTTCAAAAGACGCGTCCAAGAACCAATTCTCCCTGGAGC
TGACCTCTGTGACCGCCGCGGACACGGCCGTGTATTACTGTGCGACCCCCGGTCTAGGAGCGGCCTATAATTACTTCTGG
GGCCAGGGAGTCCTGGTCACCGTCTCCCCAGCCTCCACCAAGGGCCCATCGGTCTTCCCCCTGGCGCCCTCCTCCAGGAG
CACCTCCGAGAGCACAGCGGCCCTGGGCTGCCTGGTCAAGGACTACTTCTATANNNNCCCCTAAANNNNAN
>0128a_C20903-1W_C3-1850-0203_4_T7_IgG_VH_C3.ab1
GGNNNNNNGANNNNNNNNNCTGGTGANCCTTCGGAGACCCTGTCCCTCACCTGNAGGTGTCNCTGGTGCCTCCATCAGTG
GTTACTGGTGGAACTGGATCCGCCAGCCCCCAGGGAAGGGACTGGAATGGATTGGGGAGATCAATTCGAATGTTGGGAGC
GCCCACTACAACCCCTCCCTCAAGAGTCGAGTCACCATGTCAGAAGACGCGTCCAAGAATCAGTTCTCCCTGAGGCTGCG
GTCTGTGACCGCCGCGGACACGGCCGTCTATTACTGTGCGATAAATAATGGTGGAAGCCCTTATTGGGGCCAGGGAGTCC
TGGTCACCGTCTCCTCAGCCTCCACCAAGGGCCCATCGGTCTTCCCCCTGGCGTCCTGCTCCAGGAGCACCTCCCAGAGC
ACAGCGGCCCTGGGCTGCCTGGTCAAGGACTACTTCTATNNNANNCCTANNNNANNNNNTCNNACTGAGGGANNGNATGA
TNTCTTCTATATGNTANGNNNACNNANNNTAAACNTTCNTGGNTNNN
>0128D_C20903-1W_C4-1128-0304_6b_T7_IgG_VH_C4.ab1
GNNNNNNNNNNNNNNNNNNGGCTTGNTNNNNCTGGANGGTCCCTGAGACTNNNCTGANGTAACCTCTGGATTCAGCTTCA
GTAGTTACGGCATGACTTGGGTCCGCCAGGCTCCGGGAAAGGGGCTGGAGTGGGTCGCATATATCAATAGTGGTAGTACA
ACCATATATTACAGTGACTCCGTGAAGGGCCGATTCACCATCACCAGAGACAACGCCAAAAATTCGTTGTCTCTGCAAAT
GAGCAGCCTGAGAGTCGGGGACACGGCCGTGTATTATTGTGCGAGAGATACGGACTTCTGGGGCCAGGGAGTCTTGGTCA
CCGTCTCCTCAGCCTCCACCAAGGGCCCATCGGTCTTCCCCCTGGCGCCCTCCTCCAGGAGCACCTCCGAGAGCACAGCG
GCCCTGGGCTGCCTGGTCAAGGACTACTTCTATAGNGNNNNNNAAATTNNANNNGGGCATAANGCTAAACCGATTATNTA
ATGGTGACCANNNNNNNNNNNNNNNGTNNNANGCTANNAGAANNAANNNNNNAN
>0128D_C20903-1W_C6-0949-0504_6b_T7_IgG_VH_C6.ab1
NNNNNNNNNNNNNNNGNNNGCGNCTTGGNAGCNGGGCNGGNNNNNNNGANNCTNNNGATGCNACCTCNNACTNNCCTTCA
GAAAGTTGTGAATGTACTGNGTAACTTAGGTTCCANTATAAGGGGCTGGTTTGGATCTCTTTTATTGGGCATGGTGGTGG
TATTACATACTGATGGNCTCCTTGATCTGGAATTCAACTGCTCGGTAAAGGATGCCTTCAACANTGNCTATCTTCTAATG
AACAGCCTGAGAGCTGAGGACACGGCTGTCTATTACTGTGCGAAACCGTCCGATTACAATTTTTGGACTGGTTATTACGA
TGACTACTGGGGCCAGGGAGTCCTGGTCACCGTCTCCTCAGGGAGTGCATCCGCCCCAACCCTTTTCCCCCTCGTCTCCT
GTGAGAATGCCTTCTATNNGNNCCTAANNNNNNNGANCCTGNTNNNAAANNNNCTTATAAAAGANGGAGNNTANANNNNN
NNCNNANGCTANNNGAANNTANNNNAAN
>0128D_C20903-1W_C7-1042-0304_6b_T7_IgG_VH_C7.ab1
GGNNNNNNNANNNNNNNNGNNTGGTGAGCCTTCGGAACCCTGTNNNNNANNNGNNCTGTCTCAGGTGCCTCCATCAGCAC
TAACTGGNGGACCTGGATCCGCCACCCCCCAGGGAAGGGACTGGAATGGATTGGGGAGATCAATGGTAATAATGGGGGCA
CCAACTACAACCCCTCCCTCAAGAGCCGAGTCACCATTTCAAGAGACGCGTCCAACAACCAGTTCTCCCTGAAGTTGAAC
TCTGTGACCGCCGCGGACACGGCCGTGTATTATTGTGCGATGCCCATGGCAGCGGCTGGAACCACCTGGGGCCAGGGACT
CCTGGTCACCGTCTCCTCAGGGAGTGCATCCGCCCCAACCCTTTTCCCCCTCGTCTCCTGTGAGAATGCCTTCTATAGTG
NANCCTAAANNNNCTAAATAACAGGTGGAGGAGNNNATNAGNCGNNNANGATANNNNNNCATCCGNANAAGTANCTTTTC
CCCCTCATCTCCTGTGAAAATGCCTTCTATANTGTCNCCTAAATAGN
>0128D_C20903-1W_C8-1251-0201_6b_T7_IgG_VH_C8.ab1
NNNNNNNNNNNNNNNAGGNCTGGNGANCCGTCNCNAGNNNNNNNNNTNNCTGAANNGTCTCTGGTGCATCCGTCATACTT
ACTGGTGGACCTGAATCCCCCAGCCCCCAGGGTAGGGACTGGAGTGGATTGGGGAGATCAATGGGAAGATTGGGATCACC
AACTACAACCACTCCCTCGGTATGGNAGTCACCTGTTCAAAAGACGCGTCCAATAACCAGTNCTCCCTGNNGCTGAATTC
TGTGACCGCCGCGGACACGGCCGTGTATTACTGTGCGATAGTAGCGGCAGCTGGATACTTCGAGTTCTGGGGCCAGGGCG
CCCTGGTCACTGTCTCCTCAGCCTCCACCAAGGGCCCATCGGTCTTCCCCCTGGCGCCCTCCTCCAGGAGCACCTCCGAG
AGCACAGCGGCCCTGGGCTGCCTGGTCAAGGACTACTTCTATATGNCGCCTANTAANNCNNGNTATGANNGNAGNNTANN
NGGNNACCNGTGATATNCTATGTGNNNTAATTAAAGGGNGCGGGGNGTGTN
>0128d_C20903-1W_C10-1735-0507_6b_T7_IgG_VH_C10.ab1
NNNNNNNNNNNNNNNNNNNNGGCTTGGCNAGCCTGGGGAATCCCTGANACTCNNCTGANGCAGCCTCTGGATTCACCTTC
AGTGGCCATGCTTTTCACTGGGTCCGCCAGGCTCCAGGGAAGGGGCTGGAATGGGTCTCAGGTATTAGTAGTGGTAGTGA
CACATACTACACAGACTCCGTGAAGGGCCGATTCACCATCTCCAGAGACAACTCGAAGAACACGCTCTCCCTGCAAATGA
ACAGACTGAGACCTGAGGACACGGCCGTGTATTACTGTGCGAAAGGGGGGTTACAATTTTCGGACTGGTTATTCCCCCTG
AGCTCCTGGGGCCGGGGAGTCCTGGTCACCGTCTCCTCAGCCTCCACCAAGGGCCCATCGGTCTTCCCCCTGGCGTCCTG
CTCCAGGAGCACCTCCCAGAGCACAGCGGCCCTGGGCTGCCTGGTCAAGGACTACTTCTATNNNGNNNCCNTANNNNNNN
N
>0128d_C20903-1W_C11-1736-0506_6b_T7_IgG_VH_C11.ab1
NNNNNNNNGNNNNNNNNNNANTGGTGNNTNTCGGAGACCCTGTCCCTCACCTGCGCTGTCTCTNNGTGGCTCCTTCAGCA
GTGCCTGGTGGGGTTGGGTCCGCCAGCCCCCAGGGAAGGGGCTGGAGTGGATTGGGAGCATCCATGGTAGTGATGGGAGG
ACCGACTTTAATCCGTCCCTCAAGAGTCGAGTCACCCTGTCAGTAGACACGTCCAGGCACCAGTTCTTTCTGCAATTGAC
CTCTGTGACGGCCGCGGACACGGCCCTATATTACTGTATGAGAGACAATGGTCTGGAAATTGTTCCTTTTGACTACTGGG
GCCAGGGAGTCCTGGTCACCGTCTCCTCAGCCTCCACCAAGGGCCCATCGGTCTTCCCCCTGGCGCCCTCCTCCAGGAGC
ACCTCCGAGAGCACAGCGGCCCTGGGCTGCCTGGTCAAGGACTACTTCTATANNNNNCCCTTAAANNNNN
>0128d_C20903-1W_C12-1567-0502_6b_T7_IgG_VH_C12.ab1
GNNNNNNGANNNNNNNNCTGGTGANCTTTCNGANACCCTGTNCCTCCCTGCGCTGTCACTGGTGGCTCCTTCAAGAGTGC
CTGGTGGAGTTGGATCCCCCNGCCCCCAGGGAAAGGGCTGGAATGGATTGGGAGTATCCNTGGTGTTGATGGGAGGACCG
ACTTTAATCCGTCCCTCACGAGTCGAGTCGCCCTGTCTCTCCACACCTCCCGGAATCGGTTCTTCCTGATTCTGACCTCT
GTCATCGCCGCGGACACCCTCGTATATTACTGTGCCCCTGACCTTGTTGTGCAACTTGTTCCTTTTGACTCTGGGGCNAT
ANNAGTCCTGGTCACCGTCTCCTCAGCCTCCACCAAGGGCCCATCGGTCTTCCCCCTGGCGCCCTCCTCCAGGAGCACCT
CCGAGAGCACAGCGGCCCTGGGCTGCCTGGTCAAGGACTACTTCTATANNGNNCCCTANNTANN
>0128d_C20903-1W_D4-0558-0104_6b_T7_IgG_VH_D4.ab1
GNNNNNNNNNNNNGNNNNGCTTNNNNCCNGCCTGGNNNNNNATGANGCTNNNNGNGCANCNTATGGATTCACCTTCAGTA
ACTCCTGGATGAACTGGGTCCGCCAGGCTCCAGGGAAGGGGCTAGAGTGGGTTGCCCGTATTAAAAGGAAAGCTGATGGT
GAGACAGCAGATTACGCCGCATCTGTGAAAGGCAGATTCACCATCTCAAGAGACGATTCAAAGAACACACTGTATCTGCA
AATGAACAGCCTGAAAACCGAGGACACGGCCGTGTATTACTGCACCACAGCTCTGTATAGCAGCTGGTCTGAGCGGTTCG
ATGTCTGGGGCCCGGGAGTCCTGGTCACCGTCTCCTCAGGGAGTGCATCCGCCCCAACCCTTTTCCCCCTCGTCTCCTGT
GAGAATGCCTTCTATANNNNNNGGTNNNNNCNNGTAAGGGNGGCANATGGCNNCGCTATCCACGGGNGANTGNAGACCAA
NAGTGTATAATNNCATANNAACTANNNNANGANNNNNNNANNNANGN
>0128b_C20903-1W_D12-0555-0605_6b_T7_IgG_VH_D12.ab1
GNNNNNNGNNNNNNNNNNNNNNNNNGNCNGGNGGGNCCGNNGNNNNNCGTGCAGCCTCTGGATTCACCTTCAGTAACTCC
TGGCTGAACTGGGTCCGCCAGGCTCCAGGGAAGGGGCTAGAATGGATTGCCCGTATTAAGAACAAACGTGAAGGTGAGAC
AGCAGATTACGCCGCATCTGTGAGGGGCAGATTCACCATCTCAAGAGACGACTCAGAAAACACAGTATATCTGCAGATGA
ACAGTCTGAAAATCGAGGACACGGCCGTGTATTACTGCACCAGAGAACTTATAGCGGCCTTTGATTTCTGGGGCCAGGGA
GTCCTGGTCACCGTCTCCTCAGCATCCCCGACCAGCCCCAAGGTCTTCCCGCTGAGCCTCTTCTATANNGNNCCTANAAN
TNNAANGGTCGTCGCCTGCCTGGTCAAGGACTACTTCTATAGTGTCACCGTANNNNNNNNAGACAGGGGGAAATAGNCAG
AGAGANAGTCTATAAGGNNGACNNATNNANNNNTGNNNNNNNNNNAAANANNNNNTN
