# Supplementary material for: Longitudinal multiparameter single-cell analysis of macaques immunized with pneumococcal protein-conjugated or unconjugated polysaccharide vaccines reveals distinct antigen specific memory B cell repertoires
Source: PLoS One. 2017 Sep 14;12(9):e0183738. doi: 10.1371/journal.pone.0183738 (PMC5598952; doi:10.1371/journal.pone.0183738)
Supplement: S4 Table — (ZIP) [file pone.0183738.s007.zip › S4_table/conjugated plasma cell 4w fasta.txt]

>12212012-C20882-a3
GNNNNNNNNGNNNTNNNNNNNNNNNGCTCTNNNNNGNGCTCCTGNGNGANGGANNAAGGGGGAAGACCGATGGGCCCTTG
GTGGAGGCTGAGGAGACGGTGACCAGGGCTCCCGGGCCCCAGACCTCGAACCGCCAATTATTCCAGGTATAGAGATGAGT
CGCACAGTAATACACGGCCGTGTCCGCGGCGGTCACAGAGGTCACCTTCAGGGAGAACTGGTTCTTGGACGTGTCTATTG
AAATGGAGACTCGATTCTTGAGGGAGGGATTGTAATTGGTGCCCCCACTATTACCGTAGATATACCCAATCCACTCCAGT
CCCTTTCCTGGGGGCTGGCGGATCCAGCTCCAGTAGTAAGCATCGCTGATGGAGCCACCGGAGACAGCGCAGGTGAGAGA
CAGGGTCTCCGAAGGCTTCGCCAGTCCTGGGCCAGACTCCTGCAGCTGCACCTCCCTATAGTGGNNCGTATTAANNCNAG
NNNNNTGGAGGCTNCTTCNTCNNCTCATNCTATANANNGANNAAAAAAAAATNTTTTTTTTTTTTTTTTTTTTN
>12212012-C20882-a4
GNNNNGNNNNNNNNNGANGGGTTGGGGCGGATGCCTCCCTGAGGAGACTGTGACCAAGGCGCCATGGCCCCAGAACTCGA
AGTATTCCGTATAACCACTACCATAGTAATTCCCGTTCCCGATCGCACAGTAATACACGGCCGTGTCCGCGGCGGTCACA
GAGCTCAGCTTCAGGGAGAACTGGTTCTTGGACGCGTCTTTTGAAATGGTGACTCGACTCTTGAGGGAGGGGTTGTAGTT
GGTGCTCCCACTATTACCATTGATCTCCCCAATCCACTCCAGTCCCTTCCCTGGGGGCTGGCGGATCCAGCTCCACCAGT
AACTACTGATGGAGGCACCAGAGACAGTGCAGGTGAGGGACAGGGTCTCCGAAGGCTTCACCAGTCCTGGGCCAGACTCC
TGCAGCTGCACCTCCCTATAGTGGNNNCGTATTAAAANNNGNGCTGGAGGNNAAGGAGGCCGGATGTCCNNGGGNNANGG
AGAGGGNANATGATTCATCATCACCNCTTCAATATGANGNNNGAAAAAAAAAA
>12212012-C20882-a5
NNNNNNNNNNNNGNGNANNGGTTGGGGCGGATGCACTCCCTGAGGAGACGGTGACGACGACCCCTTGGCCCCAGGAATCC
AAACCGTAACCCGACATTGGGCAACCACTACCAGTACAGTATGGCTTTAGGCCTCTAGTACAGTAATACACGGCCGTGTC
CTCGGTTTTCAGGCTGTTCATTTGCAGATACAGTGTGTTCTTTGAATCATCTCTTGAGATAGTGAATCTGCCTTTCACAG
ATTCGGCGTATGCTGCTGTTCCACCATCGGCTTTGTTTTTAATAAATCCAACCCACTCCAGCCCCTTCCCTGGAGCCTGG
CGGACCCAGCTCATCCAGGAGTTACTGAAGGTGAATCCGGAGGCTGCACAGGAGAGTCTCAGGGAACCCCCAGGCTGGAC
CAAGCCTCCCCCAGACTGCACCAGCTGCACCTCCCTATANNNNNCCGNATTAAAANNGNTGANGAGGGGTGAAAAGGGAG
GNNGNNNGANGCNNCATCATCTCNNCNAATAANNNGNNNAANNNAAAAAANANN
>12212012-C20882-a7
GNNNNNNNNNNNANNGGGAAGGGTTGGGGCGGATGCACTCCCTGAGGAGACGGTGACCAGGACTCCCTGGCCCCAGGAGT
TAAAGTACCAGCTGCCGCCCACTCCCGCACAGTAATAGAGAGCCGTGTCCTCAGGTCTCAGGCCGTCCATTTGAAGATAC
AGTGTGTTCTTGGCGTTCTCTCTGGAGATGGTGAATCTGCCCTTCACGGAGTCTGCATAGTATGTGCTACTACCAGCACT
ATTAATACTTGAGATCCACTCCAGCCCCTTCCCTGGTGCCTGGCGGACCCAGTACATCCAGTAGTTATTGAAGGTGAATC
CAGAGGCTGCACAGGAGAGTCTCAGGGACCCCCCAGGCTTTGCCAAGCCGCCCCCAGACTGCACCAGCTGCACCTCCCTA
TAGNNNTCCGTATTAAAATGNNNGCCNNGTNTCCAGTGCGGNGACCTAAAGCGGGCTGGGGGGGGTGAANNGGGGGNANG
NNGGATGCNCATCANCNNTNCTTNNTATATGNNNAANNNANNNGA
>12212012-C20882-a8
NNNNNNNNNNNNNGNNNANNGGTTGGGGCGGANGCACTCCCTGATGAGACGGTGACCAGGACTCCATGGCCCCAGTAGTA
AGGGTTGCTACCGTACCCCTCTCTCGCACAGTAATACACGGCCGTGTCCGCGGCGGTCACAGAGCTCAGCTTCAGGGAGA
ACTGGTTCTTGGACGTGTCTGTTGAAATGGTGACTCGACTCTTGAGGGACGGGTTGTAGTCGGTGCTCCCACTAGTACCA
CTGATATACCCAATCCACTCCAGTCCCTTCCCTGGGGGCTGGCGGATCCAGCCCCAGTAGTAACCGCTGAAGGAGCCACC
AGAGACAGCGCAGGTGAGGGACAGGGTCTCCGAAGGCTTCACCAGTCCTGGGCCAGACTCCTGCAGCTGCACCTCCCTAT
ANNGGNNNCGTATTAANANGNGGNNNGGNNNNNNCTGGTGCGGNGATGGANNNGCGNCCAANGGGAGGANNAAAAAAAGA
GAACATCAGGATGNNNCATCATGTNANNNTANAAAANNNNNNAAATGAANAN
>12212012-C20882-a9
NNNNNNNNNNNNNNGGNGAANGNNNGGGNCNGATGCACTCCCTGNTGAGACGGTGACCAGGANTCAATGGCCCCAGTAGT
CATCATGGGATCCCTCAATACTGTATTCCCCAACTCTCGCACAGTAATACACGGCCGTGTCCGCGGCGGTCACAGAGCTC
AGCTTCAGGGAGAACTGGTTCTTGGACGTGTCTCTTGAAATGGTGGCTCGACTTTTGAGGGAGGGGTTGTATTCGGTGCT
CCCACTACTACCATAGATACTCCCAATCCACTCCAGCCCCTTCCCTGGGGGCTGGCGGATCCAGCCCCACCAGTAACTGC
TGAAGGAGCCACCAGAGACAGCGCAGGTGAGGGACAGGGTTTCCGAAGGCTTCACCAGTCCTGGGCCAGACTCCTGCAGC
TGCACCTCCCTATANNGGNNTCGTATTAAAACGGNTGTGTATTNATGTNCGAGAGTTNGGGAATACAGANTTAAGCGATC
CCATGATATCTNCTGGGGCCTGGNAGTCTNNNNCNCNGTCTCATCAGGGAGTGCATCCGCCCCAACCCTTTTCCCCCTCG
TCTCCTGTGAGAATGCCTTCTANNNTGTCACCTAAATCANNN
>12212012-C20882-a11
NNNNNNNNNNNNGGGGANNGGTTGGGGCGGANGCACTCCCTGAGGAGACGGTGACGACGACCCCTTGGCCCCAGGAATCC
AAACCGTAGGAGCCATAATAATCACCCCAGTACTCTGTCCGTGGGTCTGTGGTGCAGTAATACACGGCCGTGTCCTCGGT
TTTCAGGCTGTTCATTTGCAGATACAGTGTGTTCTTTGAATCGTCTCTTGAGATGGTGAATCTGCCTTTCACAGACGCGG
CGTAATCTGCTGTTCCACCATCAGCTTTGCTTTTAATACGGGCAACCCACTCTAGCCCCTTCCCTGGAGCCTGGCGGACC
CAGCTCATCCAGGAGTTACTGAAGGTGAATCCAGAGGCTGCACAGGAGAGCCTCAGGGACCCCCCAGGCTGGACCAAGCC
TCCCCCAGACTGCACCAGCTGCACCTCCCTATANNNNNNNCGNATTAAANNGCAAAGCTGATGGTGGAACAGCAGATTAC
GCCGCGTCTGTGAAAGGCAGATTCACCATCTCAAGAGACGATTCAAAGAACACACTGTATCTGCAAATGAACAGCCTGAA
AACCGAGGACACGGCCGTGTATTACTGCACCACAGACCCACGGACAGAGTACTGGGGTGATTATTATGGCTCCTACGGTT
TGGATTCCTGGGGCCAAGGGGTCGTCGTCACCGTCTCCTCANGGAGNGCGNCCNCCCCNACCNTTTTCNCCCTCNTNTNN
NNNGANAATGCCTTCTATNGTGTCANCCTAANTNAN
>12212012-C20882-b1
NNNNNNNANNANNGGGAAGGGTTGGGGCGGATGCACTCCCTGAGGAGACGGTGACCAGGACTCCCTGGCCCCAGTGTGCT
ACCGTCTCACTCTCTCTAGTACAGTAATACACGGCCGTGTCCTCGGCTCTCAGGCTGTTCATTTGCAGATACAGCGAGTT
CTTGGCGTTGTCTCTGGAGATGGTGAATCGGCCCTTCACGGAGTCAGCGTAGTATATGGTTTTACCAGTGTAACTAATGA
ATGAGACCCACTCCAGTCCCTTTCCCGGAGCCTGGCGGACCCAGTGCATGCCATAATCACCAAAGGTGTATCCAGAGGCT
GCACAGGAGAGTCTCAGGGAAGCCCCAGGCTTTACCAAGCCTCCCCCAGACTGCACCAGCTGCACCTCCCTATANNNNNN
CGTATTAAAANNTGCATCCNCAGCANGTCTCTATAGGGTCTTTNCCTGANNGANGCCGGCTCTGANGGGACAGGGTCACC
NCGTCCCGATTCGGCTNCATCACTAAACACTANGNGNNN
>12212012-C20882-b7
NNNNNNNNNGNNNCNGGGNCGCTGTGCTCTCGGAGGTGCTCCTGGAGGGGGGCGCCNGGGGGAANANCGATGGGCCCTTG
GTGGAGGCTGAGGACACGATGACGACGGCCCCTTGGCCCCAAGAGTCCCTTTTCATCTCCGCACAATAATATCTGGCCGA
GTCCGCGGACGTCACAGAATTCAGCCTCATGGAAAACTCCTTCTTGGTCGTGTCTCTCAAGACAAAAAGTCGCCCTCTGA
ATGAGGGGCGAACCTCGGCTCTCCCACTCTTACCGTCGATTCCGCCAATCCATTCCGGTCCTTTCCCCGGGGCCTGACGA
ATCCAACTCCAATAAAATTCACTAATGGAGGCACCAGAGACAGAACAGGTGAGGGTCAGGTCCTCCGACGTCTTCACCAA
TCCTGGACCAGACTCCTGCAGCTGCACCTCCCTATANTGGNTCGTATTAAAAANNGCGCCGGCCCCTCCGAGGGTGACGG
GCGCANNATNANGCCTNTTTANTANNNTTNNAANTATNNGNNTTNNNATTAAAN
>04162013-C20882-C4
NNNNNNNNNNNNNNNGNNNNGGNNTGNNNNAGGCNTNNNAGANNNNTGNNCNTCATACTGCAGCTGTCTCTGTGAGGCTC
CATCAGCGGTATCTACCACTGGAGCTGGATCCGTCAGCCCCCAGGGAAGAGACTGGACTGGATTGGAAGTATCTTTGGTA
ATAGTGCGAGCACCTACTACAACCCCTCCCTCAAGAGTCGAGTCACCATTTCAAAGGACACGTCCAAGAACCAGCTCTCC
CTGAAGGTGAATTCTGTGACCGCCGCGGACACGGCCGTTTATTACTGTGCGAGAGGCGGTACCTTCTACGGCTTGGATTC
CTGGGGCCAAGGGGCCGTCGTCACCGTCTCCTCAGCCTCCACCAAGGGTCCATCGGTCTTCCCCCTGGCGCCCTCCTCCA
GGAGCACCTCCGAGAGCACAGCGGCCCTGGGCTGCCTGGTCAAGGACTACTTCTATNNNNNNCCNNNNNNNNNNN
