# Supplementary material for: Longitudinal multiparameter single-cell analysis of macaques immunized with pneumococcal protein-conjugated or unconjugated polysaccharide vaccines reveals distinct antigen specific memory B cell repertoires
Source: PLoS One. 2017 Sep 14;12(9):e0183738. doi: 10.1371/journal.pone.0183738 (PMC5598952; doi:10.1371/journal.pone.0183738)
Supplement: S4 Table — (ZIP) [file pone.0183738.s007.zip › S4_table/non-conjugated plasma cell 1W.txt]

>112512a_C21068-1W_A1-1038-0306_23F_T7_IgG_VH_E1.ab1
NNNNNNGNNTCNNNNNGNNGCTTGGTCCNGCCTGGCGNGTCCCTGAGACTCTCCNNANGAAACCACTGAAGTCACCTTCA
ATACCCTCTGGATGAACTGGGTCCGCCAGGCTCCAGGGAAGGGGCTAGAGTGGGTTGCCCGTATTACAAGCAGAGCTAGA
GGTGCGACAACAGATTACGCCGCATCTGTGAGAGGCAGGTTCTCCATCTCAAGAGACGATTCAAAGAACATACTGTACCT
ACAAATGAACAGCGTGACAACCGAGGACACGGCCGTGTATTTTTGTAATTCCATGAATACTCAGGATGCCTTTGCTTTCT
GGGGTCAAGGTCTCAGGGTCACCGTCTCTTCAGCCTCCACCAAGGGCCCATCGGTCTTCCCCCTGGCGCCCTCCTCCAGG
AGCACCTCCGAGAGCACAGCGGCCCTGGGCTGCCTGGTCAAGGACTACTTCTATNNNNNCCCCNAAAANAAN
>112512a_C21068-1W_A8-1326-0207_4_T7_IgG_VH_E8.ab1
NNNNNNNNNNNGNNNNNNNNTGGNCCNNCANNNNNTTNNCNNNGNNCNTCTCNNNANGCAGTTTCCGGACTCACCTTCAG
TGACTACTGGATGAGCTGGGTCCGCCAGGCTCCAGGGAAGGGGCTGGAGTGGCTTGGACTTATTAAAAACAGAGCCGATG
GTGGAACAGCAGCATATGCCGAGTCTGTGAAAGGCAGATTCACTTTCTCAAGAGATGATTCAAAGAACACACTTTATCTG
CAAATGAGCAGCCTGAAAACCGAGGACACGGCCGTATATTACTGTACTACCGGGGGTTATTGGCCTTACCTCTGGGGCCA
GGGAGTCCTGGTCACCGTCTCCTCAGCCTCCACCAAGGGCCCATCGGTCTTCCCCCTGGCGCCCTCCTCCAGGAGCACCT
CCGAGAGCACAGCGGCCCTGGGCTGCCTGGTCAAGGACTACTTCTATANNGNNNCCCTAANNNNNNNNN
>112512a_C21068-1W_A9-1427-0301_4_SP6_IgG_VH_E9.ab1
NNNNNNNNNNNNNNCNNNNNCGCTGTGCTCTCGGAGGTGCTCCTGGAGGAGGGCGCCAGGGGGAAGACCGATGGGCCCTT
GGTGGAGGCTGAAGAGACGGTGACCCAGAGACCTTGGCCCCAGAAATCAAAAGCATCATGTCCGCCGTTGCTACCGTAGT
GGGCCCGAATACAATAATAGACGGCCGTGTCCTCGGGATTCAGGCTGGTCATCTGCAGATAGGCGATGCTTTTGGAATCA
TCTCTGGAGATGGTGAATCTCCCTTTCACAGACGCGGCGTATTCTGGTGTCCCACCGTTCGCTTTGTTTCTAATGAAAGC
CACCCATTCCAGCCCCTTTCCTGGAGCCTGGCGGACCCAGTAGATGTAGAAGTCACTGAAGGTGAATCCGGAGGCTGCAC
AGGAGAGTCTCAGGGACCCCCCAGGCTGGACCAAGCCTCCCCCAGACTGCACCAGCTGCACCTCCCTATANNNNNCCGTA
TTAAN
>112512a_C21068-1W_A10-1649-0301_4_T7_IgG_VH_E10.ab1
NNNNNNNNNNNNGNNNNNNNTTGGNNCNNCNNNNGNNNNNCCCNGNNNCTCTNNNTANGCAGCCTCCGGATTCACCTTCA
GTGACTTCTACATCTACTGGGTCCGCCAGGCTCCAGGAAAGGGGCTGGAATGGGTGGCTTTCATTAGAAACAAAGCGAAC
GGTGGGACACCAGAATACGCCGCGTCTGTGAAAGGGAGATTCACCATCTCCAGAGATGATTCCAAAAGCATCGCCTATCT
GCAGATGACCAGCCTGAATCCCGAGGACACGGCCGTCTATTATTGTATTCGGGCCCACTACGGTAGCAACGGCGGACATG
ATGCTTTTGATTTCTGGGGCCAAGGTCTCTGGGTCACCGTCTCTTCAGCCTCCACCAAGGGCCCATCGGTCTTCCCCCTG
GCGCCCTCCTCCAGGAGCACCTCCGAGAGCACAGCGGCCCTGGGCTGCCTGGTCAAGGACTACTTCTATAGNNNNCCCCT
AAAANAAA
>112512a_C21068-1W_A11-1755-0105_4_T7_IgG_VH_E11.ab1
NNNNNNNNNGGGGNNGCTTGGTNNGCCTGGGGGGTCCCTGAGACTCTCCTGTGCAGCCTCCGGACTCACCTTCAGTGATT
TCTGNNTCTNCTGGGTCCGCCAGGCTCCAGGAAAGGGGCTGGAATGGGTGGCTTTCATTAAAAACAAAGCTGATGGTGGA
ACACCAGATTACGCCGCGTCTGTGAAAGGGAGATTCACCATCTCCAGAGATGATTCCAAAAACATCCTGTTTCTGCAAAT
GAACAGCCTGAATCCCGAGGACACGGCCGTGTATTACTGCACCCCACTGGACGACTGGGGCCNAGGAGTACTGGACGCTG
TCTCCTCCTGGTCCCCAAGTCTATGGGTCACCTTCTCTTCAANCTCCTTCTATNNNNNNCNGTCTTCCCCCTGGCGCCCT
CCTCCAGGAGCACCTCCGAGAGCACAGCGGCCCTGGGCTGCCTGGTCAAGGACTACTTCTATNTGNNNCNNNNNNNNNNN
>112512a_C21068-1W_B2-2343-0203_4_T7_IgG_VH_F2.ab1
NNNNNNNNNNNNNNNNNNGCTTGGTCNGCCTGGGGGGTCCCTGAGACTCTCCTGNGCAGCCTCCGGATTCACCTTCAGTG
ACTTCTACATCTACTGGGTCCGCCAGGCTCCAGGAAAGGGGCTGGAATGGGTGGCTTTCATTAAAAACAAAGCGAACGGT
GGGACACCAGAATACGCCGCGTCTGTGAAAGGGAGATTCACCATCTCCAGAGATGATTCCAAAAGCATCGCCTATCTGCA
GATGACCAGCCTGAATCCCGAGGACACGGCCGTCTATTATTGTATTCGGGCCCACTACTGTGGCAACGGCGGACATGATG
CTTTTGATTTCTGGGGCCAAAGTCTCTGGGTCACCGTCTCTTCAACCTCCACCAAGGGNNNATCGGTCNNNCCCCTGGCG
CCCTCCTCCAGGAGCACCTCCGAGAGCACAGCGGCCCTGGGCTGCCTGGTCAAGGACTACTTCTATNTGNNCNCNNAAAN
AN
>112512a_C21068-1W_B3-1447-0204_14_T7_IgG_VH_F3.ab1
NNNNNNNTNNNNNNAGCTTGGTCCNGCCTGGGGGGTCCCTGAGACTCTCCTGTGCAGCCTCTGGACTCACCTTCAGTGAT
TTCTGGATGACCTGGGTCCGCCAGGCTCCACGGAAGGAGCTAGAGTGGGTTGCCCNNATTAAAAACAAAGCTGATGGTGG
AACAGCACATTACGCCGCGTCTGTGAAAGGCAGATTCACCATCGCAAGAGACGATTCCAAGAACACACTGTTTCTGCAAA
TGGACCGCCTGAAAACCGACGACACGGCCGTGTATTAATGCACCACACTGGATGTCTGGGGCCGAGGAGGTCTGGTCCCC
GTCNCTNCCCATCTNCGACCAGACCCAAGGTCTTCCCGCTGAGCCTCTTCTATANNGNNNCCTAAATNNCCCCTGGCGCC
CTCCTCCAGGAGCACCTCCNAGAGCACAGCGGCCCTGGGNNNNNNGGTCAAGGACTACTTCTATANNGNNACCTAANNNN
NN
>112512a_C21068-1W_B4-1747-0203_14_T7_IgG_VH_F4.ab1
NNNNNNNNNNNNNNNCTGANGTGAGCAGCCTGGATCCTCAATGAAGGTCTCCTGNAAGACTTCCGGATATGCCTTCACTG
GCAACTACATTCACTGGGTGCGACAGGCCCCTGGACAAGGGCTTGAGTGGATGGGAGACGTCAGCCCAAAGACCGGTGCC
ACAAACTACGCACAGAAATTCGAGGGCAGAATCTCCGTGACCACAGACACAACAACGGACACAGTCTTCTTGGAACTGAG
CAGCCTGACATTTGAGGACACGGCCGTGTATTATTGTGAGACGAGGGACGTCATCAACTATCCTCGGTGGTTCGATGTCT
GGGGCCCGGGAGTTTTGGTCACCGTCTCTTCAGCCTCCACCAAGGGCCCATCGGTCTTCCCCCTGGCGCCCTCCTCCAGG
AGCACCTCCGAGAGCACAGCGGCCCTGGGCTGCCTGGTCAAGGACTACTTCTATANNNNNCCCTTAAATANAAA
>112512b_C21068-1W_B5-0508-0607_4_T7_IgG_VH_F5.ab1
NNNNNNNNCNGGGTCTGANGTGAGCAGCCTGGATCCTCAATGAAGGTCTCCTGNNAGACTTCCGGATATGCCTTCACTGG
CAACTACATTCACTGGGTGCGACAGGCCCCTGGACAAGGGCTTGAGTGGATGGGAGACGTCAGCCCAAAGACCGGTGCCA
CAAACTACGCACAGAAATTCGAGGGCAGAATCTCCGTGACCACAGACACAACAACGGACACAGTCTTCTTGGAACTGAGC
AGCCTGACATTTGAGGACACGGCCGTGTATTATTGTGAGACGAGGGACGTCATCAACTATCCTCGGTGGTTCGATGTCTG
GGGCCCGGGAGTTTTGGTCACCGTCTCTTCAGCCTCCACCAAGGGCCCATCGGTCTTCCCCCTGGCGCCCTCCTCCAGGA
GCACCTCCGAGAGCACAGCGGCCCTGGGCTGCCTGGTCAAGGACTACTTCTATANNNNCCCCNNNNANANNA
>112512b_C21068-1W_B6-1019-0604_4_T7_IgG_VH_F6.ab1
NNNNNNNNCNGGNNCTGANGTGAGCAGCCTGGATCCTCAATGAAGGTCTCCTGNNAGACTTCCGGATATGCCTTCACTGG
CAACTACATTCACTGGGTGCGACAGGCCCCTGGACAAGGGCTTGAGTGGATGGGAGACGTCAGCCCAAAGACCGGTGCCA
CAAACTACGCACAGAAATTCGAGGGCAGAATCTCCGTGACCACAGACACAACAACGGACACAGTCTTCTTGGAACTGAGC
AGCCTGACATTTGAGGACACGGCCGTGTATTATTGTGAGACGAGGGACGTCATCAACTATCCTCGGTGGTTCGATGTCTG
GGGCCCGGGAGTTTTGGTCACCGTCTCTTCAGCCTCCACCAAGGGCCCATCGGTCTTCCCCCTGGCGCCCTCCTCCAGGA
GCACCTCCGAGAGCACAGCGGCCCTGGGCTGCCTGGTCAAGGACTACTTCTATANNGNNNCCCTAAATANAA
>112512b_C21068-1W_B7-0735-0606_14_T7_IgG_VH_F7.ab1
NNNNGNNNNNNNNCTGANGTGANCAGCCTGGATCCTCAATGAAGGTCTCCTGCAGGACTTCCGGATATGCCTTCACTGGC
AACTACATTCACTGGGTGCGACCGGCCCCTGGACAAGGGCTTGAGTGGATGGGAGACGTCAGCCCAAAGACCGGTGCCAC
AAACTACGCACAGAAATTCGAGGGCAGAATCTCCGTGACCACAGACACAACAACGGACACAGTCTTCTTGGAACTGAGCA
GCCTGACATTTGAGGACACGGCCGTGTATTATTGTGAGACGAGGGACGTCATCAACTATCCTCGGTGGTTCGATGTCTGG
GGCCCGGGAGTTTTGGTCACCGTCTCTTCAGCCTCCACCAAGGGCCCATCGGTCTTCNCNNTGGCGCCATCCTCCAGGAG
CACCTCCGAGAGCACAGCGGCCCTGGGCTGCCTGGTCAAGGACTACTTCTATANGNNCCCNAAAATAAAAANNTNNCNNN
AGANNANNNNAANNNAANNNNANNAAANTNNNNNANCANNANNNNNNANNN
>112512b_C21068-1W_B8-1527-0503_14_T7_IgG_VH_F8.ab1
NNNNNGNNNTNNNNNNNCNGANGTGANCANCCNGNNATCCTCATTGAAGGTCTCCTGNAAGACTTCCGGATATGCCTTCA
CTGGCAACTACATTCACTGGGTGCGACAGGCCCCTGGACAAGGGCTTGAGTGGATGGGAGACGTCAGCCCAAAGACCGGT
GCCACAAACTACGCACAGAAATTCGAGGGCAGAATCTCCGTGACCACAGACACAACAACGGACACAGTCTTCTTGGAACT
GAGCAGCCTGACATTTGAGGACACGGCCGTGTATTATTGTGAGACGAGGGACGTCATCAACTATCCTCGGTGGTTCGATG
TCTGGGGCCCGGGAGTTTTGGTCACCGTCTCTTCAGCCTCCACCAAGGGCCCATCGGTCTTCCCCCTGGCGCCCTCCTCC
AGGAGCACCTCCGAGAGCACAGCGGCCCTGGGCTGCCTGGTCAAGGACTACTTCTATANNNNNCCCTAANNNNNNNNNNN
NNNNNNNANNAANGNTAAANNNANNGANNNGNNAGNNANNNGNNNNNNGNN
>112512b_C21068-1W_B9-0831-0104_6B_T7_IgG_VH_F9.ab1
NNNNNNNNNNNNNNNNTCTGANGTGAAGCAGCCTGGATCCTCAATGAAGGTCTCCTGAAGGACTTCCGGATATGCCTTCA
CTGGCAACTACATTCACTGGGTGCGACAGGCCCCTGGACAAGGGCTTGAGTGGATGGGAGACGTCAGCCCAAAGACCGGT
GCCACAAACTACGCACAGAAATTCGAGGGCAGAATCTCCGTGACCACAGACACAACAACGGACACAGTCTTCTTGGAACT
GAGCAGCCTGACATTTGAGGACACGGCCGTGTATTATTGTGAGACGAGGGACGTCATCAACTATCCTCGGTGGTTCGATG
TCTGGGGCCCGGGAGTTTTGGTCACCGTCTCTTCAGCCTCCACCAAGGGCCCATCGGTCTTCCCNCTGGCGCCCTCCTCC
AGGAGCACCTCCGAGAGCACAGCGGCCCTGGGCTGCCTGGTCAAGGACTACTTCTATAGNGNNCCCTAAATA
>112512b_C21068-1W_B10-2119-0306_6B_T7_IgG_VH_F10.ab1
NNNNNNNNNNNNNNNNCNGANGTNNNCATCCTGNNATCCCTCATTGTANNCNTCTCACATAGTNNNGACTTACCGGAATA
TGCCTTCACTGGCAACTACATTCACTGGGTGCGACAGGCCCCTGGACAAGGGCTTGAGTGGATGGGAGACGTCAGCCCAA
AGACCGGTGCCACAAACTACGCACAGAAATTCGAGGGCAGAATCTCCGTGACCACAGACACAACAACGGACACAGTCTTC
TTGGAACTGAGCAGCCTGACATTTGAGGACACGGCCGTGTATTATTGTGAGACGAGGGACGTCATCAACTATCCTCGGTG
GTTCGATGTCTGGGGCCCGGGAGTTTTGGTCACCGTCTCTTCAGCCTCCACCAAGGGCCCATCGGTCTTCCCCCTGGCGC
CCTCCTCCAGGAGCACCTCCGAGAGCACAGCGGCCCTGGGCTGCCTGGTCAAGGACTACTTCTATANNNNNCCCTAAATA
NNN
>112512b_C21068-1W_B11-1640-0707_6B_T7_IgG_VH_F11.ab1
NNNNNNNNNNNNNNTCTGANGTGNNGCATCCTGCTATCCTCATNGAGGGTCTCCTNNANGACTTCCGGATATGCCTTCAC
TGGCAACTACATTCACTGGGTGCGACAGGCCCCTGGACAAGGGCTTGAGTGGATGGGAGACGTCAGCCCAAAGACCGGTG
CCACAAACTACGCACAGAAATTCGAGGGCAGAATCTCCGTGACCACAGACACAACAACGGACACAGTCTTCTTGGAACTG
AGCAGCCTGACATTTGAGGACACGGCCGTGTATTATTGTGAGACGAGGGACGTCATCAACTATCCTCGGTGGTTCGATGT
CTGGGGCCCGGGAGTTTTGGTCACCGTCTCTTCAGCCTCCACCAAGGGCCCATCGGTCTTCCCCCTGGCGCCCTCCTCCA
GGAGCACCTCCGAGAGCACAGCGGCCCTGGGCTGCCTGGTCAAGGACTACTTCTATANNNNNNCCTAAATANNN
>020513A_C21034-1W_A4-0133-0306_4_T7_IgG_VH_E4.ab1
NNNNNNNNTCNNNNNNNNNNTNNNNNNNGCNTCTCTTCCCTTGTCCCTCATNTANANCTGTTACTGTANGGCTCTGTCAG
TAATACCTACTGGAGCTGGATCCGCCAGTCCCCAGGGAGGGCACTGGAATGGATTGGACGTATCTATGGTAGTGGAGAGA
GTTCCGACTACAACCCCTCCCTCAAGAGTCGAGTCACCATTTCAGTAGACACGTCCAAGAACCAGTTCTCCCTGCAGCTG
AGTTCTGTGACCGCCGCGGACACGGCCGTGTATTTTTGTGCGAGCGCTGCGGTTTCCAGTGGTTATTACCACCCTGTTTA
CTACTGGGGCCAGGGTGTCCTGGTCACCGTCTCCTCAGCCTCCACCAAGGGCCCATCGGTCTTCCCCCTGGCGCCCTCCT
CCAGGAGCACCTCCGAGAGCACAGCGGCCCTGGGCTGCCTGGTCAAGGACTACTTCTATAGNN
>020513A_C21034-1W_A6-1611-0501_4_T7_IgG_VH_E6.ab1
NNNNNNNNNNNNNNNNNGNCTTGNCANNNCNGNNNNTATACCTGNNACTCTANANNNCAGCCTCTGGATTCACCTTCAGT
AGCTATGCTATGCACTGGGTCCGCCAGGCTCCAGGGAAGGGGCTGGAGTGGGTCTCAGCTATTAGTAGTGGTGGTAGCAC
ATACTACGCAGACTCCGTGAAGGGCCGATTCACCATCTCCAGAGACAACTCAAAGAACACGCTCTCCCTGCAAATGAACA
GCCTGAGAGCTGAGGACACGGCCGTGTATTACTGTGCGAAAGATATGATAGTGGGCGGCGATTCGTTCTGTTTGGATTCC
TGGGGCCAAGGGGCCGTCGTCACCGTCTCCTCAGGGAGTGCATCCGCCCCAACCCTTTTCCCCCTCGTCTCCTGTGAGAA
TGCCTTCTATANNNNNNCCCTAAATNAA
>020513A_C21034-1W_A7-1735-0401_4_T7_IgG_VH_E7.ab1
NNNNNNNNNCNNNNNNNGCTNGNNCAGNNNGNCGTCTCNNTNATANTCTAANNNNNAGCTACTGAATTCACCTTCAGTGA
CTATGCCATGAGCTGGGTCCGCCAGGCTTCTGGGAAAGGACTGGAGTGGGTTGGCTATATTAGAAGCAAATCTAACAATT
ACGCGACAGAATACTCCGCATCGGTGAAAGGCAGGTTCACCATCTCCAGAGATGATTCAAAGAACACGCTATATCTGCAA
ATGAGCAGCCTGAAAACCGAGGACACGGCCGTGTATTACTGCACCACATTCCGCTACGGTAGCCATGAATGGGGCCAGGG
AGTCCTGGTCACCGTCTCCTCAGGGAGTGCATCCGCCCCAACCCTTTTCCCCCTCGTCTCCTGTGAGAATGCCTTCTATA
GNNNNCCNNAAATTAAA
>020513D_C21034-1W_A10-0830-0307_4_T7_IgG_VH_E10.ab1
NNNNNGNNNNNNNNNNNNNNNNNNNNNNNNTCCCCANCNATGTCCATCAATTANGCTGNNAAANGTGGCTCTATCAGCAG
TAACTACTGGAGCTGGATCCGCCAGCCCCCAGGGAAGGGGCTGGAGTGGATTGGGTACATCTCTTATACTGGGGGCACCA
ACTACAACCCGTCCCTCAAGAGTCGAGTCACCATTTCAAGAGACACGTCCAAGAACCAGTTCTCCCTGAAGCTGAGCTCT
GTGACCGCCGCGGACACGGCCGTGTATTACTGTGCGAGCGACCAAGCATATTGTAGTGGTACTTACTGCTATGAGTTTTA
CTACTGGGGCCAGGGAGTCCTGGTCACCGTCTCCTCAGGGAGTGCATCCGCCCCAACCCTTTTCCCCCTCGTCTCCTGTG
AGAATGCCTTCTATANNNNNNCCTAAATAA
>020513D_C21034-1W_B1-1669-0605_4_T7_IgG_VH_E10.ab1
NNNNNNNNNNNNNNANNTTGGTNNGCCTGGCGGGTCCCTGAGAGTCTCNTGNGCAGCCTCAGGATTCACCTTCAGTGACT
ACTATATGCAGTGGGTCCGCCAGGCTCCAGGAAAGGGGCCGGAGTGGGTAGGTTTCATTAGAAACAAAGCTAATGGTGAG
ACAGCAGAATACGCCGCGTCTGTGAAAGGCAGATTCACCATCTCAAGAGATGATTCCAACAGCATTACCAGTCTGCAAAT
GAACAGCCTGAAAACCGAGGACACGGCCGTGTATTACTGTACTAGAGGGGGTGGGAGCTACAATGGCCCTTACTACTGGG
GCCAGGGAGTCCTGGTCACCGTCTCCTCAGCATCCCCGACCAGCCCCAAGGTCTTCCCGCTGAGCCTCTTCTATNNNGNN
CCCTNTANNNNNNNNNCGTCGCCTGCCTGGTCAAGGACTACTTCTATANNGNNNCCNNNNNNNN
>011420134B-c21066_1w-B1-1172-0505_6B-T7_IgM-VH_B1.ab1
NNGNNNNTCNNNGNNNTGCNTGGTCAGGACTACGTCTCTTTGTCACTTAANTNNGCCTTAGGTATCTCCTTCATTAGTTA
CGGCATGAACTGGGTCCGCCAGGCTCCGGGAAAGGGGCTGGAGTGGGTCTCATATATTAGTAGTGCTAGTAGTTACATAT
ACTACGCTGACTCCGTGAAGGGCCGATTCACCATCTCCAGAGACAACGCCAAGAACTCGCTGTCTCTGCAAATGAGCAGC
CTGAGAGCCGAGGACACGGCCGTGTATTACTGTGCGAGAGCTTCAATATTTGGACTGGTTACGAACAACCGGTTCGATGT
CTGGGGCCCGGGAGTCCTGGTCACCGTCTCCTCAGGGAGTGCATCCGCCCCAACCCTTTTCCCCCTCGTCTCCTGTGAGA
ATGCCTTCTATAGTGNNNNNTAAATAAN
>011420134B-c21066_1w-A3-1671-0205_6B-T7_IgG-VH_A3.ab1
GNGNNNNNCNGNNNNGNCTTGNGCTNNGCCTCTTCCATNGNGTCTCATAAANNGCTGTCNNTGGTGCCTCTCTCAGCAGC
TTCTGGTGGGGCTGGATCCGTCAGCCCCCAGGGAAGGGACTGGAGTGGATTGGGTATCTCGCTGGTAGTACTGGAAACAC
CGAATACAACCCCTCCCTCAAAAGTCGAGTCACCATTTCAAGAGACACGTCCAGGAACCAGGTCTCTCTGAAGCTGACCT
CTGTGACCGCCGCGGACACGGCCGTTTATTATTGTGCGGCATACACTAACCAAAACTCATTCTATGTCTGGGGCCGGGGA
GTTCTGGTCGCCGTCTCCTCAGCCTCCACCAAGGGCCCATCGGTCTTCCCCCTGGCGCCCTCCTCCAGGAGCACCTCCGA
GAGCACAGCGGCCCTGGGCTGCCTGGTCAAGGACTACTTCTATAGNNNNNCCTAAANN
>011420134D-c21066_1w-c1-0746-0501_4-T7_IgG-VH_c1.ab1
NNNNNNNNNNNCNGNNNNGNTTGGTCNGCCTGGAGGGTCCCTGAGACTCTCCTGTGCAGCCTCTGGATTCACCTTCAGTA
GTTACGGCATGAACTGGGTCCGCCAGGCTCCGGGAAAGGGGCTGGAGTGGGTCTCATATATTAGTAGTGCTACTACTTAC
ATATACTACGCTGACTCCGTGAAGGGCCGATTCACCATCTCCAGAGACAACGCCAAGAACTCGCTGTCTCTGCAAATGAG
CAGCCTGAGAGCCGAGGACACGGCCGTGTATTACTGTGCGAGACTGGGGGGTGTCGCATTGGATTCCTGGGGCCAAGGGG
TCGTCGTCACCGTCTCCTCAGGGAGTGCATCCGCCCCAACCCTTTTCCCCCTCGTCTCCTGTGAGAATGCCTTCTATAGN
NNNCCCCTAAATANN
>011420134d-c21066_1w-c5-1441-0503_4-T7_IgG-VH_c5.ab1
NNNNGNNNNNNNGNNNNAGNTTGGTCCAGCCTGGCGGGTCCCTGAGACTCTCCTGTGCAGCCTCTGGATTCACCTTCAAT
GACTACTACATGACCTGGGTCCGCCAGGCTCCAGGGAAGGGGCCGGAGTGGGTAGGTCTCATAAGAGGCAAAGCTAATGG
TGGGACAGTTGAATACGCCGCGTCTGTGAAAGGCAGATTCACCATCTCAAGAGATGATTCTAAAAGCATTGTCAGTCTGC
AGATGAATAGCCTGAAAACCGAGGACACGGCCGTGTATTACTGTGCCCGACCATATTGTAGTAGTACTTACTGCTCTTTC
TACTTTGACTACTGGGGCCAGGGAGTCCCGGTCACCGTCTCCTCAGGGAGTGCATCCGCCCCAACCCTTTTCCCCCTCGT
CTCCTGTGAGAATGCCTTCTATAGTGNACCTAAAAAN
