# Supplementary material for: Longitudinal multiparameter single-cell analysis of macaques immunized with pneumococcal protein-conjugated or unconjugated polysaccharide vaccines reveals distinct antigen specific memory B cell repertoires
Source: PLoS One. 2017 Sep 14;12(9):e0183738. doi: 10.1371/journal.pone.0183738 (PMC5598952; doi:10.1371/journal.pone.0183738)
Supplement: S4 Table — (ZIP) [file pone.0183738.s007.zip › S4_table/nonconjugated MBC 0week.txt]

>12102012-C21068-A6
NNNNNNNNNNNNNNNGGGGANGGGTTGGGGCGGATGCACTCCCTGAGGAG
ACGGTAACCAGGGCGCCCTGGCCCCAGAATTCGAAGTATCCGCCCGTATA
TCGCGCACAGTAATACACGGCCGTGTCCGCGGCGGTCACAGAGTTCAGCA
TCAGGGAGAACTGGGTCTTGGACGCGTCTTTTGAAATGGTGACTCGACTC
TTGAGGGAGGGGCTGTAATTGGTCCTCCCACTTTTACCATTGATCTCCCC
AATCCATCCCAGTCCCTTCCCTGGGGACTGGCGGATCCAGCTCCACCAGT
AACCACTGATGGAGGCACCTGAGACAGTGCAGGTGAGGGACAGGGTCTCC
GAAGGCTTCACCAGTCCTGGGCCAGACTCCTGCANCTGCACCTCCCTATA
GTGNNNCGTATTAAANTCCTGGGCCGACT
>12102012-C21068-A7
NNNNNNNNNNNNANNGGGANNGGTTGGGGCGGATGCACTCCCTGAGGAGA
CGGTGACCAGGACTCCCTGGCCCCAGTAGTAAAAGACAGAATAACCACTA
CCATAATGCCCCGCACAGTAATACACGGCCGTGTCCGCGGCGGTCACAGA
GCTCAGCTTCAGGGAGAACTGGTTCTTGGACGTGTCTGTTGAAATGGTGA
CTCGACTCTTGAGGGAGGGGTTGTAGTAGGTGCTACCACTACTACCCCTG
ATATACCCAATCCACTCCAGCCCTTTCCCTGGGGGCTGGCGGATCCAGCT
CCACCAGTTACTACTGCTGATAGAGCCACCAGAGACAGCGCATGTGAGGG
ACAGGGTCTCCGAAGGCTTCACCAGTCCTGGGCCAGACTCCTGCAGCTGC
ACCTCCCTATANNGNNNNNNATTAANNGGACCCCCCAGGCTGGACCAGGC
CTCCCCCAGACTGCACCAGCTGCACCTCCCTATAGTGAGTCGTATTAAAN
NN
>12102012-C21068-A8
GNNNNNNNNNNNNNGGGNNNNGGTTGGGGCGGATGCACTCCCTGAGGAGA
CGGAGACCAGGACTCCCTGGCCCCAGGCCATATTACTACTCCGTACCCGT
GCACAGTAATATGTGGCTGTGTCCACAGGGTCCATGTTGGTCATTGTAAG
GACAACCTGGTTCTTGGAGGTGTCCTTGGAGATGGTGAGCCTGCTCTTCA
GCGATGGGCTGTAGTATTTACTATCATTCCAATAAATGCTTGCAAGCCAT
TCCAGGGCCTTCCCTGGGGGCTGACGGATCCAGCCCACACCTGTTCCAGT
AGTGCTGATTGAGAACCCAGAGAAGGTGCAGGTCAGCGTGAGGGTCTGTG
TGGGTTTCACGAGCACAGGACCAGACTCCTTCAAGGGCACCTCCCTATAN
GNNCCCGTATTAAAGNNGNNCNNNGGCGGGGNGGCAGGCGGTTTGGCTNN
GCAGCANNANACNAGGNNAGNNNTAGTTTGNNNTCTCNN
>12102012-C21068-A11
GGNNNNNNNNNNTTGNNNNNNNNGNNCTGACTGANGTGCTNCTGCCTCCN
TAAANCGGGTCGAATTAAGATGGGCCCTTGGTGGAGGCTGAGGAGACGCT
GACGACGGCCCCTTGACCCCAGGAATCCAAACCGTAGGTCTCTCTAACCC
TCGCACAGAAATAAACGGCCGTGTCCGCGGCGGTCACATTAGTCAGCGTC
AGGGAGAAGTGGTTCTTAGACGTGTCTTTTGAAATGGAGACTCGACTCTT
GAGGGAGGGGTTGTAATAGGTGGAACCACTAATCGCCCTGAGATATCCAA
TCCACTCCAGCCCTTTCCCTGGGGCCTGGCGGATCCAGGTCCACCAATTT
CTACTGTTGACAGAGCCACCAGAGACAGCGCATGTGAGCGACAGGGTCTC
CGAGGGCTTCACCAGGCCTGGGCCAGACTCCTGCAGCTGCACCTCCCTAT
ANNGNNNCCGTATTAAAN
>12102012-C21068-A12
NNNNNNNNNNNNNNGTNNNNNNCCNTGCTCNNGCNNTGCTTCTGGNGAGT
CATATTAAGACGAATNAANATGGGCCCTTGGTGGAGGCTGAGGAGACGCT
GACGACGGCCCCTTGACCCCAGGAATCCAAACCGTAGGTCTCTCTAACCC
TCGCACAGAAATAAACGGCCGTGTCCGCGGCGGTCACATTAGTCAGCGTC
AGGGAGAAGTGGTTCTTAGACGTGTCTTTTGAAATGGAGACTCGACTCTT
GAGGGAGGGGTTGTAATAGGTGGAACCACTAATCGCCCTGAGATATCCAA
TCCACTCCAGCCCTTTCCCTGGGGCCTGGCGGATCCAGGTCCACCAATTT
CTACTGTTGACAGAGCCACCAGAGACAGCGCATGTGAGCGACAGGGTCTC
CGAGGGCTTCACCAGGCCTGGGCCAGACTCCTGCAGCTGCACCTCCCTAT
ANNGNNNCCGTATTAAAN
>12102012-C21068-b1
GNNNNNNNNNNNNNTNNNNNNNGCTGTGCTCTCTGAGGTGCTCCTGGAGG
AGGGNGCAAAGGGGAANACCGATGGGCCCTTGGTGGAGGCTGAGGAGACG
CTGACGACGGCCCCTTGACCCCAGGAATCCAAACCGTAGGTCTCTCTAAC
CCTCGCACAGAAATAAACGGCCGTGTCCGCGGCGGTCACATTAGTCAGCG
TCAGGGAGAAGTGGTTCTTAGACGTGTCTTTTGAAATGGAGACTCGACTC
TTGAGGGAGGGGTTGTAATAGGTGGAACCACTAATCGCCCTGAGATATCC
AATCCACTCCAGCCCTTTCCCTGGGGCCTGGCGGATCCAGGTCCACCAAT
TTCTACTGTTGACAGAGCCACCAGAGACAGCGCATGTGAGCGACAGGGTC
TCCGAGGGCTTCACCAGGCCTGGGCCAGACTCCTGCAGCTGCACCTCCCT
ATNNNGNNNCCNATTAAN
>12102012-C21068-b2
NNNNNNNNNNNNGGGGAAGGGNTGGGGCGGATGCACTCCCTGAGGAGACG
GTGACCAGGACTCCCTGGCCCCAGTAGTAAAACTCTGACCAGCCACCGCT
ATAGCGGGAGCTGGCACAGTAATACACGGCCGTGTCCTCGGTTTTAAGGC
CGCTCATTTGCAGATAGGCGATGCTTTCGGAATTATCTCTGGAGAAGGTG
AATCTGCCTTTCACAGACGCGGCGTATTCTGCTGTCCCACCATTAGCTTC
GTTTCTAATGAAACCTACCCACGCCGGCCCCTTCCCTGGAGCCTGGCGGA
CCCACTGTATGTAGTAGTCACTGAAGGTGAATCCAGAGGCTGCACAGGAG
ACTCTCAGGGACCCGCCAGGCTGGACCAAGCCTCCCCCAGACTGCACCAG
CTGCACCTCCCTATANGGNNCCGNATTACAANNTCAATGTATGNCNNNAN
CTNNNNNNNNAACTCCNNNNNNNNNNNNNNGNCTCCNTTNNTN
>12102012-C21068-b5
NNNNNNNNNNNNNGGGNNAGGGTTGGGGCGGANGCACTCCCTGATGAGAC
GGTGACCAGGGCGCCCTGGCCCCAGAATTCGAAGTATCTCCCCGCATATC
TCGCACAGTAATACACGGCCGTGTCCGCGGCGGTCACAGAGCTCACCTTC
AGGGAGAACTGGTTCTTGGACGCGTCTTTTGAAATGGTGACTCGACTCTT
GAGGGAGGGGTTGTAGTTGGTGCTCCCACTATTACCATTGATCTCCCCAA
TCCACTCCAGTCCCTTCCCTGGGGGCTGGCGGATCCAGCTCCACCAGTAA
CTACTGATGGAGGCACCAGAGACAGTGCAGGTGAGGGACAGGGTCTCCGA
AGGCTTCACCAGTCCTGGGCCAGACTCCTGCAGCTGCACCTCCCTATANG
GNNNCGNATTAANN
>12102012-C21068-b6
NNNNNNNNNNGGGNANNGGTTGGGGCGGATGCACTCCCTGAGGAGACGGT
GACCAGGACTCCCTGGCCCCAGTAGTAAAACTCTGACCAGCCACCGCTAT
AGCGGGAGCTGGCACAGTAATACACGGCCGTGTCCTCGGTTTTAAGGCCG
CTCATTTGCAGATAGGCGATGCTTTCGGAATTATCTCTGGAGAAGGTGAA
TCTGCCTTTCACAGACGCGGCGTATTCTGCTGTCCCACCATTAGCTTCGT
TTCTAATGAAACCTACCCACGCCGGCCCCTTCCCTGGAGCCTGGCGGACC
CACTGTATGTAGTAGTCACTGAAGGTGAATCCAGAGGCTGCACAGGAGAC
TCTCAGGGACCCGCCAGGCTGGACCAAGCCTCCCCCAGACTGCACCAGCT
GCACCTCCCTATNNGNTCCGTATTAAANNAGACCTGNANGATATGGCCGC
CGGATGCCNANAGGGGAGAGGGAGGCAGGGNGNACCCGGCNNCCNNNNGN
NNCCCNANNNNNANN
>12102012-C21068-b7
GNNNNNNNNNNNNGGGGAAGGGTTGNGNCNGATGCACTCCCTGATGACAC
TGTGACCAGGGNGCAATGGCCCCAGAATTCGAAGTATCTCCCCGCATATC
TCGCACAGTAATACACGGCCGTGTCCGCGGCGGTCACAGAGCTCACCTTC
AGGGAGAACTGGTTCTTGGACGCGTCTTTTGAAATGGTGACTCGACTCTT
GAGGGAGGGGTTGTAGTTGGTGCTCCCACTATTACCATTGATCTCCCCAA
TCCACTCCAGTCCCTTCCCTGGGGGCTGGCGGATCCAGCTCCACCAGTAA
CTACTGATGGAGGCACCAGAGACAGTGCAGGTGAGGGACAGGGTCTCCGA
AGGCTTCACCAGTCCTGGGCCAGACTCCTGCAGCTGCACCTCCCTATANN
GGNNNCGTATTAACAGNGNCGGCCCGGCNNNNNNNGGNGANGGTGGCCCC
GGANGACCGNAGAGGGNGGNTGANGGGCGGGGAGAGTGGACCCCGGATCN
GNANGNCACCATATANTGAN
>12102012-C21068-b8
NNNNNNGNNNNNNNGGGAAGGGTTGGGGCGGATGCACTCCCTGAGGAGAC
GGTGACCAGGGCGCCCTGGCCCCAGAATTCGAAGTATCTCCCCGCATATC
TCGCACAGTAATACACGGCCGTGTCCGCGGCGGTCACAGAGCTCACCTTC
AGGGAGAACTGGTTCTTGGACGCGTCTTTTGAAATGGTGACTCGACTCTT
GAGGGAGGGGTTGTAGTTGGTGCTCCCACTATTACCATTGATCTCCCCAA
TCCACTCCAGTCCCTTCCCTGGGGGCTGGCGGATCCAGCTCCACCAGTAA
CTACTGATGGAGGCACCAGAGACAGTGCAGGTGAGGGACAGGGTCTCCGA
AGGCTTCACCAGTCCTGGGCCAGACTCCTGCAGCTGCACCTCCCTATANG
NNNNCNNATTAAANNGGCCGCCCGGGCNNNNNNGGGGGAGGGCGGGTCTG
AGGACAGCTACCCGGGGGGGAGGGGNGGGGGCAGTGTGGTCNGCGTATCC
GGGTNANNCTATAAAGNAAN
>12102012-C21068-b10
NNNNNNNNNNANNGGGAAGGGTTGGGGCGGATGCACTCCCTGAGGAGACG
GTGACCAGGACTCCCGGGCCCCAGACATCGAACCAACGCCCATAGTTACC
GTACCCACGAGGATATCTCGCACAGTAATACACGGCCGTGTCCGCGGCGG
TCACAGAGCTCAGCTTCAGGGAGAGCTGGTTCTTGGACGTGTCTACTGAC
AGGGTGACTCGACTCTTGAGGGAGGGGTTGTAGTTGGTGCTACTACCACT
ACCATAGATATACCCAATCCACTCCAGCCCCTTCCCTGGGGGCTGGCGGA
TCCAGCTCCAGTAGTTACTGCTGATGGAGCCACCAGAGACAGTGCAGGTG
ACGGACAGGATCTCCGAAGGCTTCACCAGTCCTGGGCCAGACTCCTGCAG
CTGCACCTCCCTATANNNNTCNNNATTNNANNNNNAGNCTGGCTTGANAG
GGANGCCGGCTCTCGGGGGGAGAGGGGCAGGGAGAGNGGANNGNNGNTCA
TCNNGTCACCCTANNNGNNNNNNN
>12102012-C21068-b12
NNNNNNNNNNNNNNNNNNAANGNNTGNGGCNGANGCACTCCCTCNTGACA
ATGTGANCACGAATCAAGGGCCCCNGANNTCGAACCAGTTTCGGTAGTTC
CCACGGCCTCTCGCACAGTAATACACGGCCGTGTCCGCGGCGGTCACAGA
GCTCAGCTTCAGGGAGAACTGGTTCTTGGACGTGTCTATTGAAATGGTGA
CTCGACTCTTGAGGGAGGGGTTGTAGTTGGTGCTCCCACCACTACGGATA
CGCCCAATCCACTCCAGCCCCTTCCCTGGGAACTGGCGGATCCAGCCCCA
CCAGTAACCGCTGATAGAGCCACCATAGACAGCGCAGGTGAGGGACAGGG
TCTCTGAAGGCTTCACAAGTCCTTCGCCAGACTCCTGCAGCTGCACCTCC
CTATAGTGGNNCGTATTAAANCAGAGCNNGTGNTGCTGGCTGGCTGTCCT
GGGGACACCGACCCTGAGGGGGGCTGAGTCGGCACATCCCTATATGGNNT
NTNATAAAAAANTAAANGNNN
>12102012-C21068-c1
NNNNNNNNNNNNGGGAANGGTTGGGGCGGANGCACTCCCTGAGGAGACGG
TGACCGGGGCGCCCTGGCCCCAGAACTGGAAGTATCCGTCGTTCCAGGTA
TACAGTGAAGTATCTTTCGAACAGTAATATACAGCCGTGTCCTCAACTCT
CAGGCTGTTCATTTGCAGGGAGAGCGTGTTCGTTGAGTCGTCTCTGGAGA
TGGTGAATCGGCCCTTCACAGAGTCTGTGTACCATTTACTACCCCCACCT
CTATTAATACCTGAGATCCATTCCAGCCCCTTCCCTGGAGCCTGGCGGAC
CCAATGCATGCCGTAACTACTGAAGGTGAATCCAGAGGCTGAACAGGAGA
GTCTCAGGGACCCCCCAGGCTTTGCCAAGCCGCCCCCAGACTGCACCAGC
TGCACCTCCCTATANNNNCCCCGNATTACNNTGAGGGTGACTGTGTCGCC
GACANCGANANAGGGGGGGGATGGAGCNGCNNGTCCCCANNTCNNCCTAT
NNNGNNNAATNAAAAAAAANNN
>12102012-C21068-c2
NNNNNNNNNNNANNGGGAAGGGTTGGGGCGGATGCACTCCCTGAGGAGAC
NNGTGACCAGGACTCCCTGGCCCCAGTAGTTCCCAAAACCCCTCAAGCTG
CTGCTATAACCTCTCGCACAGTAATACACGGCCGTGTCCTCCAATTTCAG
GTTGTTCATTTGAAGATATAGCATGTTCTTGGAATTGTCTCTGGAGATGG
TGAATCGGTCCTTCACAGAGTCTGCGTAGTATTTCTTACTTCCATCATAC
GATATAACTGCCACCCACTCCAGCCCCTTCCCTGGAGCCTGGCGGACCCA
GTGCATGCCATAGCTACTGAAGGTGAATCCAGAGGCTGCACAGGAGAGTC
TCAGGGACCCCCCAGGCTGAACCAAGCCTCCTCCAGACTGCACCAGCTGC
ACCTCCCTATANNGNNCCCNTATTAAAANNCCTGACGGCTTGTCCCANNG
CCACAGACAAGGGGGGCTCCTGAGTCNGCTCGTCCCTATNNGNNNATNNG
ATTAAAAAAANAAAAN
>03142013-C21066-A2
NNNNNNNNNTCNNNNNGNCGGCTTGGCAAGCCTGGGGGGTCCCTGAGACTCTAAAGATGCAGCCTCTGGATTCACCTTCA
GTAACTACTGGATGTACTGGGTTCGCCAGGCACCAGGGAAGGGGCTGGAGTGGATCTCAGGTATTAATACTGGTGGTGGT
AGGACATACTATGCAGACTCCGTGAAGGGCAGATTCACCATCTCCAGAGAGAACGCCAAGAACACACTGTATCTTCAAAT
GAACAGCCTGAGAGCTGAGGACACGGCTGTCTATTACTGTGCAACCATTTACGGTAGCAACTTAAACTTTGACTTCTGGG
GCCAGGGAGTCCTGGTCACCGTCTCCTCAGGGAGTGCATCCGCCCCAACCCTTTTCCCCCTCGTCTCCTGTGAGAATGCC
TTCTATAGNGNNACCTAANNNNNA
>03142013-C21066-a4
NNNNNNNNNCNGNNNNGNNTGGNGAGCCTTCNTCNACCGTGTCCCATCATATATAGCTGTCTCTGNANGGCTCTATCAGC
AGTAGTAACTGGTGGAGCTGGATCCGCCAGCCCCCAGGGAAAGGGCTGGAGTGGATTGGGTATATCAGGGGTAGTAGTGG
TAGCACCTACTACAACCCCTCCCTCAAGAGTCGAGTCACCATTTCAACAGACACGTCCAAGAACCAGTTCTCCCTGAAGC
TGAGCTCTGTGACCGCCGCGGACACGGCCGTGTATTACTGTGCGAGTTACGGTAGCAACTACGCCTGGGGCCAGGGTGCC
CTGGTCACCGTCTCCTTAGGGAGTGCATCCGCCCCAACCCTTTTCCCCCTCGTCTCCTGTGAGAATGCCTTCTATAGTGN
NCCTAAATAN
>03142013-C21066-A5
NNNNNNNNTCNNNNNNGNCTGNNGNNNCNTCNTTTACCTTGTCCCATCATATAAANCTGTCACTGGTGGCTCTATCAGCA
GTAGTAACTGGTGGAGCTGGATCCGCCAGCCCCCAGGGAAAGGGCTGGAGTGGATTGGGTATATCAGGGGTAGTAGTGGT
AGCACCTACTACAACCCCTCCCTCAAGAGTCGAGTCACCATTTCAACAGACACGTCCAAGAACCAGTTCTCCCTGAAGCT
GAGCTCTGTGACCGCCGCGGACACGGCCGTGTATTACTGTGCGAGTTACGGTAGCAACTACGCCTGGGGCCAGGGTGCCC
TGGTCACCGTCTCCTTAGGGAGTGCATCCGCCCCAACCCTTTTCCCCCTCGTCTCCTGTGAGAATGCCTTCTATAGTGNN
CCTAAATAAATANNN
>03142013-C21066-A6
NNNNNNNNNTNNNNNNNGTCTGNNNGCNNNNTCTCTTCCCNTGTCCCATCATATATAACTGTCTCTGGTGGCTCTATCAG
CAGTAGTAACTGGTGGAGCTGGATCCTCCACCCCGCCCGGAAAGGGGTGGAGTGGAGTGGGGATATCATGGGTAGTAGTG
GTAGCACCTACTACAACCCCTCCCTCAAGAGTCGAGTCACCATTTCAACAGACACGTCCAAGAACCAGTTCTCCCTGAAG
CTGAGCTCTGTGACCGCCGCGGACACGGCCGTGTATTACTGTGCGAGTTACTGTAACTACTACTCCTGGGGCCAGGATGC
CCGGGTCACCGGCTCCTTAGGGAGTGCATCCTCCCCAACCCTTTTCCCCCTCGTCTCCTGTGACAATGCCTTCTATANNG
NNNCCTAAANNNNNGNNCCTAAATA
>03142013-C21066-A7
NNNNNNNNNTCNGNNNNGNCTGGTGCTGCTTCTCTTCCCCTGTGNATCTATATANGTGACTGTGGGGGCTCTGACTACTT
CAATAACGGGTGGAGNNNGNTCCGCCAGCCCCCAGGGAAAGGGCTGGAGTGGATTGGGTATATCAGGGGTAGTAGTGGTA
GCACCTACTACAACCCCTCCCTCAAGAGTCGAGTCACCATTTCAACAGACACGTCCAAGAACCAGTTCTCCCTGAAGCTG
AGCTCTGTGACCGCCGCGGACACGGCCGTGTATTACTGTGCGAGTTACGGTAGCAACTACGCCTGGGGCCAGGGTGCCCT
GGTCACCGTCTCCTTAGGGAGTGCATCCGCCCCAACCCTTTTCCCCCTCGTCTCCTGTGAGAATGCCTTCTATAGTGNNC
CTAAANNNNNTAAANNNGNCCNNGGTGAAGGGGGANTGGGTTGGTCCCTCNGGNCAGATCCNTTCCAAGGGAGGGGCCCC
TAACAAGTCCATTTTCNAATTGGNNNAAANNTNNNNN
>03142013-C21066-A8
NNNNNNNNNTCNGNNNNGTCTTCCCGCTGAGCCTCTTCTATATTGTNACCTAAATANAATATACTGAGATTCACCTNTCA
GTAACTACTGGATGTACTGGGTTCGCCAGGCACCAGGGAAGGGGCTGGAGTGGATCTCAGGTATTAATACTGGTGGTGGT
AGGACATACTATGCAGACTCCGTGAAGGGCAGATTCACCATCTCCAGAGAGAACGCCAAGAACACACTGTATCTTCAAAT
GAACAGCCTGAGAGCTGAGGACACGGCTGTCTATTACTGTGCAACCATTTACGGTAGCAACTTAAACTTTGACTTCTGGG
GCCAGGGAGTCCTGGTCACCGTCTCCTCAGGGAGTGCATCCGCCCCAACCCTTTTCCCCCTCGTCTCCTGTGAGAATGCC
TTCTATAGTGTCACCTAAATAN
>03142013-C21066-A9
NNNNNNNNNTCNGNNNNNGTCTGNNGCNGCTCCTCTTCTATTGTGTCATCATANNNNCTGACTCTGGTGGCTCTATCAGC
AGTAGTTACTCCTACTGGAGCTGGATCCGCCAGGCCCCAGGAAAGGGACTGGAGTGGATTGGGTACATCTCTTATACTGG
TAGCACCAACTACAACCCGTCCCTCAAGAGTCGAGTCACCATTTCAAGAGACACGTCCAAGAACCAGTTCTCCCTGAAGC
TGAGCTCTGTGACCGCCGCGGACACGGCCGTGTATTACTGTGCGAGCGCCTATAACTCCTATTACTACGGTTTGGATTCC
TGGGGCCAAGGGGTCGTCGTCACCGTCTCCTCAGGGAGTGCATCCGCCCCAACCCTTTTCCCCCTCGTCTCCTGTGAGAA
NGCCTTCTNNNNTGTCACCTAAATANNA
>03142013-C21066-A10
NNNNNNNNNNNNNNCNGCNNNCGTGCNNCTCACNGACCCTCACGCANACATATACCTTCTCTGGGTTCTCAATCAGCACT
ACTGGAACAGGTGTGGGCTGGATCCGTCAGCCCCCAGGGAAGGCCCTGGAATGGCTTGCAAGCATTTATTGGAATGATAG
TAAATACTACAGCACATCGCTGAAGAGCAGGCTCACCATCTCCAAGGACACCTCCAAGAACCAGGTGGTTCTGACAATGA
CCAACATGGACCCTGTGGACACAGCCACATATTACTGTGCACGGGTACGATACAGTAACCCCTACTACTGGGGCCAGGGA
GTCCTGGTCACCGTCTCCTCAGGGAGTGCATCCGCCCCAACCCTTTTCCCCCTCGTCTCCTGTGAGAATGCCTTCTATAG
TGTCACCTAAATANNAN
>03142013-C21066-B1
NNNNNNNNTCNGNNGGNTGNTGGNCNGGCCTACTTCTATAGTGTACCTAAATANANCCTAATTANTTCCCTTCAGTAACT
ACTGGATGTACTGGGTTCGCCAGGCACCAGGGAAGGGGCTGGAGTGGATCTCAGGTATTAATACTGGTGGTGGTAGGACA
TACTATGCAGACTCCGTGAAGGGCAGATTCACCATCTCCAGAGAGAACGCCAAGAACACACTGTATCTTCAAATGAACAG
CCTGAGAGCTGAGGACACGGCTGTCTATTACTGTGCAACCATTTACGGTAGCAACTTAAACTTTGACTTCTGGGGCCAGG
GAGTCCTGGTCACCGTCTCCTCAGGGAGTGCATCCGCCCCAACCCTTTTCCCCCTCGTCTCCTGTGAGAATGCCTTCTAT
AGTGTCACCTAAAANNN
>03142013-C21066-B2
NNNNNNNNCNGNNNGNCTTCNCGCNNANNCTCTTCTATTGTGNCCNCTATATANNAGCTTCTGANTTCACCTTCAGTAAC
TACTGGATGTACTGGGTTCGCCAGGCACCAGGGAAGGGGCTGGAGTGGATCTCAGGTATTAATACTGGTGGTGGTAGGAC
ATACTATGCAGACTCCGTGAAGGGCAGATTCACCATCTCCAGAGAGAACGCCAAGAACACACTGTATCTTCAAATGAACA
GCCTGAGAGCTGAGGACACGGCTGTCTATTACTGTGCAACCATTTACGGTAGCAACTTAAACTTTGACTTCTGGGGCCAG
GGAGTCCTGGTCACCGTCTCCTCAGGGAGTGCATCCGCCCCAACCCTTTTCCCCCTCGTCTCCTGTGAGAATGCCTTCTA
TAGTGTCACCTAAATAN
>03142013-C21066-B3
NNNNNNNNNCNGNNGNNNNNTNNNCANNNCTACTCTGCTATATTCTACCTATATACCANATAATNAATTCACCTTCAGAA
ACTACTGGATGTACTGGGTTCGCCAGGCACCAGGGAAGGGGCTGGAGTGGATCTCAGGTATTAATACTGGTGGTGGTAGG
ACATACTATGCAGACTCCGTGAAGGGCAGATTCACCATCTCCAGAGAGAACGCCAAGAACACACTGTATCTTCAAATGAA
CAGCCTGAGAGCTGAGGACACGGCTGTCTATTACTGTGCAACCATTTACGGTAGCAACTTAAACTTTGACTTCTGGGGCC
AGGGAGTCCTGGTCACCGTCTCCTCAGGGAGTGCATCCGCCCCAACCCTTTTCCCCCTCGTCTCCTGTGAGAATGCCTTC
TATAGTGTCACCTAAATAN
>03142013-C21066-B4
NNNNNNNNNTCNNNNNNGGACTGGNGNNCCTTCTCNATNANCCTGTGCCCATCANNTNGTANCTGTCTCTGGTGACTCCT
TCAGCAGTGACTGGTGGGGCTGGATCCGCCAGCCCCCAGGGAAGGGGCTGGAGTGGATTGGGAGTATTCATGGTAGTGGA
ACGAGCAACTACCTTAACCCGTCCCTCAAGAGTCGAGTCAACCTGTCAGTAGACACGTCCAAGAAGCAGCTCTCCCTGAA
GCTGAACTCTGTGACCGCCGCGGACACGGCCGTGTATTTCTGTGCGGGTGACAACGGTAGCAACAATGGGTACTTTCACT
ACTGGGCCCGGGGACTTTTGGTCACCGTCTCCTCAGGGAGTGCATCCGCCCCAACCCTTTTCCCCCTCGTCTCCTGTGAG
AATGCCTTCTATAGTGNNNCCTAAAAN
>03142013-C21066-B6
NNNNNNNNNCNNNNNNGNCTNNNCNCNNCNNCTNTTCTATTGTGNCATCTATATAATAATACTGGATTCACCTTCAGTAA
CTACTGGATGTACTGGGTTCGCCAGGCACCAGGGAAGGGGCTGGAGTGGATCTCAGGTATTAATACTGGTGGTGGTAGGA
CATACTATGCAGACTCCGTGAAGGGCAGATTCACCATCTCCAGAGAGAACGCCAAGAACACACTGTATCTTCAAATGAAC
AGCCTGAGAGCTGAGGACACGGCTGTCTATTACTGTGCAACCATTTACGGTAGCAACTTAAACTTTGACTTCTGGGGCCA
GGGAGTCCTGGTCACCGTCTCCTCAGGGAGTGCATCCGCCCCAACCCTTTTCCCCCTCGTCTCCTGTGAGAATGCCTTCT
ATAGTGTCACCTANNNNNNN
>03142013-C21066-B7
NNNNNNNNNNCNNNNNNGTCTTCCCGCTGAGCCTCTTCTATAGTGTCACCTAAATANNNNCTNNNNGNGATTCACCTTCA
GTAACTACTGGATGTACTGGGTTCGCCAGGCACCAGGGAAGGGGCTGGAGTGGATCTCAGGTATTAATACTGGTGGTGGT
AGGACATACTATGCAGACTCCGTGAAGGGCAGATTCACCATCTCCAGAGAGAACGCCAAGAACACACTGTATCTTCAAAT
GAACAGCCTGAGAGCTGAGGACACGGCTGTCTATTACTGTGCAACCATTTACGGTAGCAACTTAAACTTTGACTTCTGGG
GCCAGGGAGTCCTGGTCACCGTCTCCTCAGGGAGTGCATCCGCCCCAACCCTTTTCCCCCTCGTCTCCTGTGAGAATGCC
TTCTATAGTGTCACCTAAATAN
>03142013-C21066-B8
NNNNNNNNNNNCNNNNNNNNNCTTNCNGCGGAGTCNCTTCTCTATTGCACCTAATAAANAACNAATAANTTCACCTTCAG
TAACTACTGGATGTACTGGGTTCGCCAGGCACCAGGGAAGGGGCTGGAGTGGATCTCAGGTATTAATACTGGTGGTGGTA
GGACATACTATGCAGACTCCGTGAAGGGCAGATTCACCATCTCCAGAGAGAACGCCAAGAACACACTGTATCTTCAAATG
AACAGCCTGAGAGCTGAGGACACGGCTGTCTATTACTGTGCAACCATTTACGGTAGCAACTTAAACTTTGACTTCTGGGG
CCAGGGAGTCCTGGTCACCGTCTCCTCAGGGAGTGCATCCGCCCCAACCCTTTTCCCCCTCGTCTCCTGTGAGAATGCCT
TCTATAGTGTCACCTAANTAN
>03142013-C21066-B10
NNNNNNNNNCNNNNNNNCTNNNCGCTNAGNCTTTTCTATTGTGTCACCTATATAANNTAANANTTNNATANNCNGTAACT
ACTGGATGTACTGGGTTCGCCAGGCACCAGGGAAGGGGCTGGAGTGGATCTCAGGTATTAATACTGGTGGTGGTAGGACA
TACTATGCAGACTCCGTGAAGGGCAGATTCACCATCTCCAGAGAGAACGCCAAGAACACACTGTATCTTCAAATGAACAG
CCTGAGAGCTGAGGACACGGCTGTCTATTACTGTGCAACCATTTACGGTAGCAACTTAAACTTTGACTTCTGGGGCCAGG
GAGTCCTGGTCACCGTCTCCTCAGGGAGTGCATCCGCCCCAACCCTTTTCCCCCTCGTCTCCTGTGAGAATGCCTTCTAT
AGTGTCACCTAAATAN
>03142013-C21066-B11
NNNNNNGNNNNNNNNNNGTCTTCNCGNNGCNNCCCTTCTATATCTGNCACCTAAAAANAAAAANANTANTTANCTTNNNT
AACTACTGGATGTACTGGGTTCGCCAGGCACCAGGGAAGGGGCTGGAGTGGATCTCAGGTATTAATACTGGTGGTGGTAG
GACATACTATGCAGACTCCGTGAAGGGCAGATTCACCATCTCCAGAGAGAACGCCAAGAACACACTGTATCTTCAAATGA
ACAGCCTGAGAGCTGAGGACACGGCTGTCTATTACTGTGCAACCATTTACGGTAGCAACTTAAACTTTGACTTCTGGGGC
CAGGGAGTCCTGGTCACCGTCTCCTCAGGGAGTGCATCCGCCCCAACCCTTTTCCCCCTCGTCTCCTGTGAGAATGCCTT
CTATAGNGTCACCTAAANNNAN
>03282013-C21034-B1
NNNNNNNNNNNNNNNNCTGNNGNNCCNTCCGANACCCTGTCCCTCATATGCACTGTCTCTGGTGGCTCTATCAGCAGTAG
TAACTGGTGGAGCTGGATCCGCCAGCCCCCAGGGAAAGGGCTGGAGTGGATTGGGTATATCAGGGGTAGTAGTGGTAGCA
CCTACTACAACCCCTCCCTCAAGAGTCGAGTCACCATTTCAACAGACACGTCCAAGAACCAGTTCTCCCTGAAGCTGAGC
TCTGTGACCGCCGCGGACACGGCCGTGTATTACTGTGCGAGAGATCCCGATTACAATATTTGGAGTGGTTATTACAACCT
TTACTACTGGGGCCAGGGAGTCCTGGTCACCGTCTCCTCAGGGAGTGCATCCGCCCCAACCCTTTTCCCCCTCGTCTCCT
GTGAGAATGCCTTCTATAGNTNNNCCTAAATANANNNCAAGGGGGGNACTTCCAGGNNGNTGGCAAANAGGAAGANTTCT
TTTAGGGNNNNANAAAAAAAAANNNGTTNNNNNN
>03282013-C21034-B8
NNNNNNNTCTNNNNNGNCTGTCNNNTNCTACTCTGACNCTGTCNTANCACCTATAATGTCTCTGGTGGCTCCATCAGCGG
TGGTTATGGCTGGGGCTGGATCCGCCAGCCCCCAGGGAAGGGGCTGGAGTGGATTGGGAGTATCTATAGTAGTAGTGGGA
ACACCTACTACAACCCCTCCCTCAAGAGTCGAGTCACCATTTCAACAGACACGTCCAAGAACCAGTTCTCCCTGAAGCTG
AGCTCTGTGACCGCCGCGGACACGGCCGTGTATTACTGTGCGAGAGAGGGACGAGAATACTGTACTGGTAGTGGTTGCCG
ACATTTTGACTACTGGGGCCAGGGAGTCCTGGTCACCGTCTCCTCAGGGAGTGCATCCGCCCCAACCCTTTTCCCCCTCG
TCTCCTGTGAGAATGCCTTCTATAGTGCNNCCTAAANNNNNNTGGTGCCGGCCAGGGGGGTAACTCCCNGGNNGGNGGAA
AGAGGAAGACNNCTTTTGNNGGNNNNNNNAAAAAAAAAA
>03282013-C21034-b9
NNNNNNNNTNNNNNNNNNNNTTGNCGCGNNNGNTGTGTCCCGNANACTATATANGANGAAGCCATCTGAGATTCACCTTC
AGTAACTACTACATGCACTGGGTCCGCCAGGCTCAAGGGAAAGGGCTAGAGTGGGTAGGTTTAATAAGAAACAAAGCTAA
CAGTTACACGACAGAATATGCTGCGGCTGTGAAAGGCAGATTCACCATCTCAAGAGATGATTCAAAGAACACGCTGTATC
TGCAAATGAGCAGCCTGAAAACCGAGGACACAGCCCTGTATTACTGTACTAAACCCTACGGTAGCAACTGGAGCTACTGG
GGCCAGGGAGTCCTGGTCACCGTCTCCTCAGGGAGTGCATCCGCCCCAACCCTTTTCCCCCTCGTCTCCTGNGAGAATNC
CTTCTATATGNNCCCNANNANNNTGNNAGNGGGGGANGGGGANCNANGGGGGGTCCCAGGGNNNGGGNGGAAANNGGANG
GCTTCTTANGGNGGCCNNANNNAANAANN
>03282013-C21034-B11
NNNNNNNNNCNGGNNNNNCTTCNNGNCGATGNCTTCTCTTCTGTCACCTAAANNNGACTAATTCGATGCTGTCTCCTAAA
TCTCTCCTGGGGCTGGATCCGCCAGCCCCCAGGGAAGGGCCTGGAATGGATTGGCTATATTGGTGGAAGTAGTGGGAACA
CCGACTACAACCCCTCCCTGCAGAGTCGAGTCACCATTTCAGGAGACACCTCCAAGAACCAATTCTCCCTGAGGTTGACC
TCTGTGACCGCCGCGGACACGGCCGTGTATTACTGTGTGAGGCGGGGGATTTTTGGAATAATTTTTGCCAACTGGTTCGA
TGTCTGGGGCCCGGGAGTCCTGCTCACCGTCTCCTCAGCCTCCACCAAGGGCCCATCGGTCTTCCCCCTGGCGCCCTCCT
CCAGGAGCACCTCCGAGAGCACAGCGGCCCTGGGCTGCCTGGTCAAGGACTACTTCTATAGTGNNNCCTAAATANANNGG
TNNAAANNGGAAANCTTCTNCGGNNGNCNNAANNANNTANNNGNTNNNGNNGNGGGAGNCAANAAAGNNN
>03282013-C21034-B12
NNNNNNNNNCNNNNNNNNGTGGTGAGGCTTCGNGAGACCCTGTCCCTCACCTAGCGCTAGTCTCTGNANGGCGCCGTCAG
CAGTGGTTACTACTACTGGAGCTGGATCCGCCAGCCCCCAGGGAAGGGGCTGGAGTGGATTGGGGGTATCTATAGTAATA
GTGAGAGTACCAACTACAACCCCTCCCTCAAGAGTCGAGTCACCATTTCAAAAGACACGTCCAAGAACCAGTTCTTCCTG
AAGTTGAGCTCTGTGACCGCCGCGGACACGGCCGTGTATTACTGTGCGAGACATCCCATGAATACAGTTTCTAAATTTTA
TTACTGGGGCCAGGGAGTCCTGGTCACCGTCTCCTCAGGGAGTGCATCCGCCCCAACCCTTTTCCCCCTCGTCTCCTGTG
AGAATGCCTTCTATANNNNNCCCCTAAATNANANGNNNAAGGGGCCCCCCAAACGGGGAACTCCCNGGNNNNGGGNNNNA
ANNNGGAANGCTTCTANNNNNNNNCCNANANNNANANNAN
