# Supplementary material for: Longitudinal multiparameter single-cell analysis of macaques immunized with pneumococcal protein-conjugated or unconjugated polysaccharide vaccines reveals distinct antigen specific memory B cell repertoires
Source: PLoS One. 2017 Sep 14;12(9):e0183738. doi: 10.1371/journal.pone.0183738 (PMC5598952; doi:10.1371/journal.pone.0183738)
Supplement: S4 Table — (ZIP) [file pone.0183738.s007.zip › S4_table/nonconjugated MBC 1w Fasta.txt]

>11282012-C21068-A1
NNNNNGNNNNNNNNNGNNNGNNCNNGNCCNTTCTGATCAGTTCCCACNTTAANACTGNCTANNTAGGCNCTATNNNNTCA
CCNATANNGCTGGGGCTGGATCCGCCAGCCCCCAGGGAAGGGGCTGGAGTGGATTGGGAGTACGTACAGTAGTAGTGGGA
ATACCTACTACAACCCCTCCCTCAGGAGTCGAGGCACCATTTCAATAGACACGTCCAAGAACCAGTTCTCCCTGCAACTG
AGCTCTGTGGCCGCCGCGGACACGGCCGTATATTACTGTGCGAGAGATCGGGAGGACCACGGTAGCAAGCACTGGTACTT
CGATCTCTGGGGCCCTGGCACCCCAACCACCATCTCCTCAGGGAGTGCATCCGCCCCAACCCTTTTCCCCCTCGTCTCCT
GTGAGAATGCCTTCTATAGTGNNCCTAAANNNNCNGGTCGGANGCCANNTCTANGANNNTTTANANTNAAATGCANNAAN
NAAAAAANTNANNTNTNNNNTNTNNTNNNNN
>11282012-C21068-A3
NNNNNGNNNNNNNNNNNNCTTGGTCCNGCCNGGGGGTCTCTTGAGACTCTCCTGATGCAGCCATCCNGATTCACCTTCAA
TAATTTCTGGATGAACTGGGTCCGCCAGGCTCCAGGGAAGGGGCTGGAATGGGTTGGATTTATTAAAAACAAAGTCGATG
GTGGAACACCACCGTACGCCTAATCTGTGAAAGGCCGATTCACTATCTCAAGAGATGATTCAAAGAACACACTGTATCTG
CAAATGANNAGCCTGATAATCGAGGACACGGCCGTGTACTACTGTACTAGAGGTCATATAGCAGCGGCTGCTACTCGGTC
ATTGGATGTCTGGGGCCGGGGAGTTCTGGTCACCGTCTCCTCAGCCTCCACCAAGGGCCCATCGGTCTTCCCCCTGGCGC
CCTCCTCCAGGAGCACCTCCGAGAGCACAGCGGCCCTGGGCTGCCTGGTCAAGGACTACTTCTATNTGNNCCCNNAANAN
NN
>11282012-C21068-A4
NNNNNGNNNNNNNNNNGNNNNNGNNCANNNNNGGCNTCCATTTGNAGCCNCTCCNGNNCAGCCATCCGGATTCACCTTCA
ATAATTTCTGGATGAACTGGGTCCGCCAGGCTCCAGGGAAGGGGCTGGAATGGGTTGGATTTATTAAAAACAAAGTCGAT
GGTGGAACAGCAGCATACGCCGAATCTGTGAAAGGCCGATTCACTATCTCAAGAGATGATTCAAAGAACACACTGTATCT
GCAAATGAACAGCCTGAAAATCGAGGACACGGCCGTGTACTACTGTACTAGAGGTCATATAGCAGCGGCTGCTACTCGGT
CATTGGATGTCTGGGGCCGGGGAGTTCTGGTCACCGTCTCCTCAGCCTCCACCAAGGGCCCATCGGTCTTCCCCCTGGCG
CCCTCCTCCAGGAGCACCTCCGAGAGCACAGCGGCCCTGGGCTGCCTGGTCAAGGACTACTTCTATANNGNNNCCTAAAT
ANNN
>11282012-C21068-A5
NNNNNGNNNCNNNNNGGNCTGGNGNNNCTTCGNTTCCCNTGTCCCATCATANNTAGCTGTCTCTGGTGGCTCCATCAGCA
GTGGATATGANTGGAGCTGGATCCGCCAGCCCCCAGGGAAAGGGCTGGAGTGGATTGGGTATATCGGTGGTAGTAGTGGT
AGCACCAACTACAACCCCTCCCTCAAGAGTCGAGTCACCATTTCAAAAGACACGTCCAAGAACCAGTTCTCCCTGAAGCT
AAGCTCTGTGACCGCCGCGGACACGGCCGTGTATTACTGTGCGAGAGGCAAGACCGGGTATAGCAGCGGCTGGTACGTTT
ACTACTGGGGCCAGGGAGTCCTGGTCACCGTCTCCTCAGGGAGTGCATCCGCCCCAACCCTTTTCCCCCTCGTCTCCTGT
GAGAATGCCTTCTATANNGCNNCCTAAATANNNNNNGAACGNNACCTTCGAAGCGGTTACTTCCAGGGAAAGGGTNNAAA
NNAGGGNANNNNAANNTNNNNNNANNTTTN
>11282012-C21068-B2
NNNNNGNGTCNNNNNNNNNNNTGNNNNNCCTGGGGGGTCCCTGATACTCTCNANNNGCAGCCTCTGANATTCACCTTTGA
TGATTATGCCATGCACTGGGTCCGCCAAGCTCCAGGGAAGGGTCTGGAGTGGGTCTCTGGTATAAGTTGGAGTGGTGGTA
GCACATACTATGCAGACTCCGTCAAGGGCCGATTCACCATCTCCAGAGACAACGCCAAGAACTCCCTGTATCTGCAAATG
AACAGCCTGAGAGCTGAGGACACGGCCTTGTATTACTGTGCGAGAGCGCGCCCGGGTAGGAGCAGCGGCTGGTACCTCCG
GAGAGTGCCGCCGGGATTTGATTTCTGGGGCCAAGGGCTCAGGGTCACCGTCTCTTCAGGGAGTGCATCCGCCCCAACCC
TTTTCCCCCTCGTCTCCTGTGAGAATGCCTTCTATAGNNNNACCTAAATTNNNCGNGCGNNTACCTCGNGNGAGACGGTC
NNGGNNANGNNANNNAANANTNNNNANNTCNNNANNGTGTGTNNNN
>11282012-C21068-B3
NNNNNNNNTCNGNNNNNNNNTNNNNNNNCTNCTCTGATANTGNGCNNNNNNTGNNCTGTCTATGTAGGCTCTGTCAGCGG
TTACTGGTGGGGCTGGATCCGCCAGCCCCCAGGGAAGGGACTGGAGTGGATTGGGTATATCTATGGTAGTATTGGGAGCA
CCAACTACAACCCCTCCCTCAAGAGTCGAGTCACCATTTCAAAAGACACGTCCAAGAACCAGTTCTCCCTGAAGCTGAGC
TCTGTGACCGCCGCGGACACGGCCGTGTATTACTGTGCGAGAGCAGCAGCGGCTGGATACAACTCATTGGATGTCTGGGG
CCGGGGAGTTCTGGTCACCGTCTCCTCAGGGAGTGCATCCGCCCCAACCCTTTTCCCCCTCGTCTCCTGTGAGAATGCCT
TCTATAGTGNNNCCTAAATTNNTGNNTGTGGGGGNGGGTGNCGACCNTCGNNAACGTACCTACGAGGAAGTCACAAGNAA
AAAAAANANAANAAAATANNNNNANTTTTTTTTN
>11282012-C21068-B12
NNNNNNNNNNNNNNNGGNNTGNNNGCTGCNTCTCTTCCCTTGTGNCTCTATNTANTGTCTCTGGTGGCTCCATCAGCGAT
AGTTACTACTGGAACTGGATCCGCCAACCCCCAGGGAAGGGACTGGAGTGGATGGGACGTATCTATGGTAGTGGTGGGAG
CACCAACTACAACCCCTCCCTCAAGAGTCGAGTCACCATTTCAAGAGACACGTCCAAGAACCAGTTCTCCCTGAAGCTGA
GCTCTGTGACCGCCGCGGACACGGCCGTGTATTACTGTGCGAGAGCCATAGCGGCAGCTGGAAGCCCTTTTTTCTACTGG
GGCCAGGGAGTCCTGGTCACCGTCTCCTCAGGGAGTGCATCCGCCCCAACCCTTTTCCCCCTCGTCTCCTGTGAGAATGC
CTTCTATAGTGNNCCTAAATTANNNNNTNNNGNNAGGTGGACTGNACCTTCGANAGCGTTACTTCNTGGAACNGANGAAN
ANNGNANNAAANNANNNNNNNNGN
>11282012-C21068-C7
NNNNNNNNTCNGNNNNGCTTGGTCNGCCTGGGGGGTCCCTGAGGCTCTCCTGTGCAGCCTCTGGATTCACCTTCAGTAAT
TCCTACATGAACTGGGTCCGCCAGGCTCCAGGGAAGGGGCCAGAGTGGGTTGCCCGTATTAAAAACAAAGCTGATGGTGG
AACAGCAGATTACGCCGCGTCTGTGAAAGGCAGATTCACCATCTCAAGAGACGATTCAAAGAACACACTGTATCTGCTGA
TGAACAGCCTGAAAGCCGAGGACACGGCCGTCTATTACTGTGGCACCGGGGCCCGCCCCTTCGACTGGGGCCAGGGAGTC
CTGGTCACCGTCTCCTCAGCCTCCACCAAGGGCCCATCGGTCTTCCCCCTGGCGTCCTGCTCCAGGAGCACCTCCCAGAG
CACAGCGGCCCTGGGCTGCCTGGTCAAGGACTACTTCTATANNNNNCCCTAAATNAAANNN
>11282012-C21068-D1-SP6
GGNNNNNNNNNNTTGGNNACGCTGNGCTCTCNGAGGTGCTCCTGGAGGAN
GGNGCAAGGNGGANNANNATGGGCCCTTGGTGGAGGCTGAGGACACGGTG
ACCAGGACTCCCTGGCCCCAGACCAAGTAGCCCAAAAACTGTAAGCCGGT
GGAGCAGTAATACACGGCCGTGTCCTCGATTTTCAGGCTGTTCATTTGCA
GATAGGTGACGTCTTTGGAATCATCTCTTGAAATAGTGAATCTGCCTTTC
ACAGACGCGGCGTATTCTGCTGTCCCACCTCTAGCCTTATTTCTAATGAA
ACCTATCCACTCCGGCCCCTTCCCTGGAGCCTGGCGGAACCAGTCCATGT
AGTAGTCACTGAAGGTGAATCCAGAGGCTCCACAGGAGACTCTCAGGGAC
CCGCCAGGCTGGACCAACCCTCCCCCAGACTGCACCAGCTGCACCTCCCT
ATANNNNNNCNAATNAAAN
>11282012-C21068-D2-SP6
GNNNNNNNNNNNNTNNNNNNCGCTGTGCTCTCGNAGTNNNTNNTGGNNGA
NGGCTTAAGGNGGAAGATGATGGGCCCTTGGTGGAGGCTGATAACACGGT
GACCAGGACTCCCTGGCCCCAGACCAAGTAGCCCAAAAACTGTAAGCCGG
TGGAGCAGTAATACACGGCCGTGTCCTCGATTTTCAGGCTGTTCATTTGC
AGATAGGTGACGTCTTTGGAATCATCTCTTGAAATAGTGAATCTGCCTTT
CACAGACGCGGCGTATTCTGCTGTCCCACCTCTAGCCTTATTTCTAATGA
AACCTATCCACTCCGGCCCCTTCCCTGGAGCCTGGCGGAACCAGTCCATG
TAGTAGTCACTGAAGGTGAATCCAGAGGCTCCACAGGAGACTCTCAGGGA
CCCGCCAGGCTGGACCAACCCTCCCCCAGACTGCACCANCTGCACCTCCC
TATANNGNNNCCGTATTAANNCGNNANNNNNTTANNNNNGNNNNNNCGTN
NNANNNNNNNNTNNTANNNNNNTNNNNANNNNTANTN
>11282012-C21068-D6-SP6
NNNNNNNNNNNNNTGNNNNNGCNNNGCTCTCGGANGTGCTCCTGGAGGAC
GGCGCAAAGNGGNNGANAGATGGGCCCTTGGTGGAGGCTGAGGAGACGGT
GACCAGAACTCCCCGGCCCCAGACATCCAACGTAGTCACTGTATAATCTC
CCCCCACTCTCGCACAGTAATACACGGCCGTGTCCGCGGCGGTCACAGAG
GTCAGCTTCAGGGAGAACTGATTCTTGGACGCGTCTTTTGAAATAGTGAC
TCGACTGTTGAGGGAGGGGTTGTATCTGGTACTCCCAAGAATACCATTGA
TCTCCCCAATCCAGTCCAGGCCCCTCCCTGGGGACTGGCGGATCCAACTC
CACCAGTAATCATTGATGGAGGCACCAGAGACAGTGCAGGTGAGGGACAG
GGTCTCCGAAGGCTTCACCAGTCCTGGGCCAGACTCCTGCAGCTGCACCT
CCCTATANNGNNNCCNGNNTTAANAA
>02072013-A3
NNNNNNNNNNNNCNGNNNNNNNNNNGGGTNNNGNCAGGGGGGNGACTGAN
ACNTANNGTGCNNCTNAGGATTCACCTTCAGTGACTGGTGGATGAACTGG
GTCCGCCAGGCTCCAGGGAAGGGGCTGGAATGGGTTGGATTGATTAAAAA
CAAAGCCGATGGTGGAACAGCAAGATACGCCGAATCTGTGAAAGGCAGAT
TCACTATATCAAGAGATGATTCAAAGAACACACTGTATCTGCAAATGAAC
AGCCTGAAAACCGAGGACACGGCCGTATATTTCTGTTCTAATGGGGGGGG
GGGCCCTAACAACTACGGGGGCCAGGGAGTCCGGGTCACCNTCTCCTCAC
CCTCCCCCAAGGGCCCATCGNNNTTCCCCCTGGNNNCNNGTTCNNGNNNN
NCCNCCCAAANCANNNNGGCCNNGGGNTGCNNGGNNANGGNCNANTTNNN
NNNGNNNCCCNNNAANAAAA
>02072013-A5
NNNNNNNNNNNNNNGNNNNNGNNNNNGNNCTGANGNNNNGNNANNGNNNN
NNANNGNGNNGCCTCTGNGATTCAGCTTTAGTGACTACTACATAGACTGG
TTCCGCCAGGCTCCAGGGAAGGGGCCGGAGTGGGTAGGTTTCATTAGAAA
TACCGCTAACGGTGGGTCAGCAGAATACGCCGCGTCTGTGAAGGGCAGAT
TCACCATCTCAAGAGATAATTCGAAATACGTCACCTATCTGCAAATGAGC
AGCCTGAAGACCGAGGACACGGCCGTGTATTGGTGCTCCACAGGACTGCA
ATTTTTGGGGTCACTGACCCCCTATTGGGGCCAGGGAGTCCTGGTCACCG
TCTCCTCAGCCTCCACCAAGGGCCCATCGGTCTTCCCCCTGGCGCCCTCC
TCCAGGAGCACCTCCGAGAGCACAGCGGCCCTGGGCTGCCTGGTCAAGGA
CTACTTCTATNNNNCCCCCCTNNAANANA
>02072013-A6
NNNNNNNNNNNNNNNNNNNNNNNNNNNNCCTGCCTGGCGTGNCCNNNNAG
NNACNGTGNNNCCTCTGGATTCAGGTTCAGTAACTACTACATGGACTGGT
TCCGCCAGGCTCCAGGGAAGGGGCCGGAGTGGGTAGGATTCATTAGAAAT
AAAGCTAGAGGTGGGACAGCAGAATACGCCGCGTCTGTGAAAGGCAGATT
CACTATCTCAAGAGATGATTCCATAAACGTCACCTATCTGCAAATGAACA
GCCCGAGAACCGAGGACACGGCCGTGTATTATTGCTCCACAGGGTTACAA
TTTTTTTCCGGCACTTGGGGCCAGGGAGTCCTGGTCACCGTCTCCTCAGC
CTCCACCAAGGGCCCATCGGTCTTCCCCCTGGCGCCCTCCTCCAGGAGCA
CCTCCGAGAGCACAGCGGCCCTGGGCTGCCTGGTCAAGGACTACTTCTAT
ANGNNCCCTAAAATANNNA
>02072013-A7
NNNNNNNNNNNCNGNNGGAGNTTGNTNNNCCTCNNCCANNTGGCCCATCA
GTCTCTTCGNCCCTGGNGTCCTGCTCCCTGAGCACCTCCGANAGCACANC
GGCCCTGGGCTGCCTGGTCAAGGACTACTTCTATGGTGTCACCTAAATAA
AAACAAAGCCGATGGTGGAACATANAAGATACGCCGAATCTGTGAAAGGC
AGATTCACTATATCAAGAGATGATTCAAAGAACACACTGTATCTGCAAAT
GAACAGCCTGAAAACCGAGGACACGGCCGTATATTTCTGTTCTAATGGGG
GGGGGGGCGCTAACAACAACTGGGGCCAGGAAGTCCGGGTCACCGTCTCC
TCACCCCCCCCCAAGGGCCCATCGGTCTTCCCCCGGGCGTCCGGCTCCAG
GAGCCCCCCCCAAANNACANCGGCCCTGGGTTGCCTGGTCAAGGACNANT
TCNNNNNNGNCNCCNNNNNANNN
>02072013-A9
NNNNNNNNNNNNNNGNNGANGTTGGTCCNGNCTGNCNGCTCNNGACAGTC
TCCTGNGGCACCCTCTNANTTCACCTTCAGTGACTACTACATGGACTGGT
TCCGCCAGGCTCCAGGGAGGGGGCCGGAGTGGGTAGGTTTCATTAGAAAT
AAACTTAACGATGGGACTGCACAATACGCCGCGTCTGTGAGAGGCAGATT
CACTATCTCAAGAGATGATTCCAAAGACGTCACCTATCTGCAAATGAACA
GCCTGAAAACCGAGGACACGGCCGTATATTACTGCGCCACAGGTCAGCAA
TTCCTAATATCTTCAGTCTGGGGCCCGGGAGTCCTGGTCACCGTCTCCTC
AGCCTCCACCAAGGGCCCATCGGTCTTCCCCCTGGCGCCCTCCTCCAGGA
GCACCTCCGAGAGCACAGCGGCCCTGGGCTGCCTGGTCAAGGACTACTTC
TATANNGNNNNNAANTAANNN
>02072013-A11
NNNNNNNNNNNNNNNNNNNNNTGGNGNNNCNTCGCGAGATCCTGTNCCTC
NCANNGAGCTGTCTCTGGNGGCTCCNTCAGCAGTCACTACTGGAACTGGA
TCCGCCAGCCCCCAGGGAAGGGACTGGAGTGGATTGGCTATATCTATGGT
GGTAGTGGGACCACCAGCTACAACCCCTCCCTCAAGAGTCGAGTCACCAT
TTCAAGAGACACGTCCAAGAACCAGTTCTCCCTGAAGCTGAGCTCTGTGA
CCGCCGCGGACTCGGCCATGTATTACTGTGCGACAGATGGGAGGTTCGGT
AACTACGACCTTATTTACTACTGGGGCCAGGGAGTCCTGGTCACCGTCTC
CTCATGGAGTGCATCCGCCCCAACCCTTTTCCCCCTCGTCTCCTGTGAGA
ATGCCTTCTATNNANNCNTNNNAANNCCTGGGCTGCCTGGTCAAGGACTA
CTTCTATANTNNACCCTAANNNNNNCGNCCNANNNATTTCCNCTTTNCCC
CNNANNTANNNNNTNNNANNATATNNNNNNNNNNNN
>02072013-A12
NNNNNNNNNNNCNGGNGNGNNNNNGNGNNGGNNACNNNGNNNNGNNNNNA
NNGNGCNGNTATGGTGGCTCCATCAGCGATTACTACTACTGGAACTGGAT
CCGCCAACCCCCAGGGAAGGGGCTGGAGTGGATTGGGAATATCTATGGTA
ATAGTGCGAGCACCTACTACAACCCCTCCCTCAAGAGTCGAGTCACCATT
TCAAAAGACACGTCCAAGAACCAGTTCTTCCTGAAGCTGAGCTCTGTGAC
CGCCGCGGACACCGCCGTGTATTACTGTGCGAGGGGGAGAATGGGTGCTT
TTGATTTCTGGGGCCAAGGGCTCAGGGTCACCGTCTCTTCAGGGAGTGCA
TCCGCCCCAACCCTTTTCCCCCTCGTCTCCTGTGAGAATGCCTTCTATAG
NNNCCCCTAAANTNNNCCCNCNNANTNNANGTCGGTCGTGTCCTCTANAT
AGCTGTCNNANANANAAAAATANCCCNNCCGNGGGCTTCCATTCTNTGGN
NCCTTATAAAAAAANN
>02072013-B2
NNNNNNNNNNNNNCNNNNNNNGCTTGGTCCNGCCTGGCGGGTCCCTGANA
CTCTCCTNATGCAGCCTCTGANATTCACCTTCAGTGACTACTACATGTCC
TGGGTCCGCCAGGCTCCAGGGAAGGGGCCGGAGTGGGTAGGTTTCATTAG
AAACAAAGCTAATGGTGAGACAGCAGAATACGCCGCGTCTGTGAAAGGCA
GATTCATCATCTCAAGAGATGATTCCAAAAGCATTGCCAGTCTGCAAATG
ACCAGCCTGAAAACCGAAGACACGGCCGTATATTACTGTACTAGAGATTG
GGCGGATGGTAGTGGTTTTCCCTGGGGCCAGGGAGTCCTGGTCAGCGTCT
CCTCAGCCTCCACCAAGGGCCCATCGGTCTTCCCCCTGGCGTCCTGCTCC
AGGAGCACCTCCCAGAGCACAGCGGCCCTGGGCTGCCTGGTCAAGGACTA
CTTCTATANNGNNNCCTAAANNNNAANCGCNNNNNNNNNANNGTTCCTTT
TGAAATGGGNNAATAAATAAAAANNNTACNNTAANNANNGCCCGNGCCGN
N
>02072013-B3
NNNNNNNNNNNNNCNGGNNNNNNNNNNNNNNNCCTGGGCGGGNNNNNGNN
NNNNNCNNNNGCAGGGTCTGGATTCACCTTCAGTGGCTATTGGATGTACT
GGCTCCGCCAGGCTCCAGGGAAGGGACTGGAGTGGGTCTCAGTTATTAGT
GGCAGTAGTGAAACTACATACTACCCAGACTCTGTCAAGGGGCGATTCAC
CATCTCCNGAGACAATGCCAAGAATACGTTGTATCTGCAAATGAACAGTC
TGAGACCTGAGGACACGGCTGTCTATTACTGTGCGAGACCAGACTGTGCT
GGTAGTGGTTGCTGGTCATTGGCTGTCTGGGGCCGGGGAGCTCTGGTCAT
CGTCTCCTCAGGGAGTGCATCCGCCCCAACCCTTTTCCCCCTCGTCTCCT
GTGAGAATGCCTTCTATAGNNNACCCTAAANCGNNNANNGGTGGAGTCTC
ACCTAAGNNNAAATNTANANNNAATGAATTAANNGCNGGGACTTCTCTTC
GTCCCNACAAATAAAAAAANC
>01172013-A3
GNNNNNNNNNNNNNNNNNNNNGGNGNTNNGCTGGNNGNTNCTTNATTGTGTNNNCTATNTACTGANTATNCGATGNACCA
AAGTCTACCCGCTGAGCCTCTTCTATAGTGTCACCTAAATNTNGAGTGGGTCTCATATATANGTAGTACTGGTCATTACA
CATACTACGCTGACTCCGTGAAGGGCCGATTCACCATCTCCAGAGACAACGCCAAGAACTCGCTGTCTCTGCAAATGAGT
AGCCTGAGAGCCGAGGACACGGCCGTGTATCACTGTGTGAGAGCCCCCGGGCGCTGGAACAGCGGCTTAAAAACTTATGG
TTTCGATTCCTGGGGCCAAGGGGTCGTCGTCNCCGTCTCCTCAGCCTCCACCAAGGGCCCATCGGTCTTCCCCCTGGCGC
CCTCCTCCAGGAGCACCTCCGAGAGCACAGCGGCCCTGGGCTGCCTGGTCAAGGACTACTTCTATAGTGTCACCTAAANN
NNN
>01172013-A5
NNNNANNNNNNNNNNNNNNANNTTGGNNNNCCTGGNGGGTCCNTGANACTCTCCTGTGCANCCTCCGGATTCACCTTCAG
TAATTCTGCTATACACTGGGTCCGCCAGGCTTCTGGGAAAGGACTGGAGTGGGTTGGACGTATTAGAAGCAAATCTAACA
ATTACGCGACAGAATACGCCGCATCGGTGAAAGGCAGATTCACCATCTCCAGAGATGATTCAAAGAACACGGCGTATCTG
CAAATGAACAGCCTGAAAACCGAGGACACGGCCGTGTATTACTGCACCACTACGGTAGCAGATCTTTTGGATTCCTGGGG
CCAAGGGGTCGTCGTCACCGTCTCCTCAGGGAGTGCATCCGCCCCAACCCTTTTCCCCCTCGTCTCCTGTGAGAATGCCT
TCTATNNNNNNNCCCTAAATAAAA
>01172013-B5
NNNNNNGNNNNNNNNNNGGNNTGGTGNNNCNTCGGANANCTGTNNCTNATATGCGCTGTACTCTGGGGGCTCCATCAGTG
ATAAAGTCTACTGGAGCTGGCTCCGCCAGGCCCCAGGGAAGAGACTGGAGTGGATTGCCTACATCNNNGGTAGTGGTGGA
AGCACCTACTACAACCCCTCCCTCAAGAGTCGAGTCACCATTTCAACAGACACATCCAAGAACCACTTCTCCCTGAAGAT
GAGGTCTGTGAGCGCCGCGGACACGGCCCTATATTACTGTGCAATTCATTGGTCTTCAGTGGATGTCTGGGGCCGGGGAA
TTCTGGTCACCGTCTCCTCAGGGAGTGCATCCGCCCCAACCCTTTTCCCCCTCGTCTCCTGTGAGAATGCCTTCTATAGT
GCNCCTAAANNNN
