# Supplementary material for: Longitudinal multiparameter single-cell analysis of macaques immunized with pneumococcal protein-conjugated or unconjugated polysaccharide vaccines reveals distinct antigen specific memory B cell repertoires
Source: PLoS One. 2017 Sep 14;12(9):e0183738. doi: 10.1371/journal.pone.0183738 (PMC5598952; doi:10.1371/journal.pone.0183738)
Supplement: S4 Table — (ZIP) [file pone.0183738.s007.zip › S4_table/NONCONJUGATED mbc 4 WEEK FASTA.txt]

>11152012-c21068-a1
NANNNNNNNCNGGNTGNNNGNTNNNGACTACTTCTATCTNGNCNANNATNNCCTGNAAAGCCTCTNNNTTCACCTTCAGT
AGTTACGGCATGCACTGGGTCCGCCAGGCTCCAGGGAAGGGGCTGGAGTGGATCTCAGCTATTAATAGTGGTGGGGGTAG
CACATGGTACACAGACTCTGTGAAGGGCCGATTCACCATCTCCAGAGACAACTCAAAGAACACGCTCTCCCTGCAAATGA
ACAGCCTGAGAGCTGAGGACACGGCCGTGTATTACTGTGCGAAAGTCGGATTGGGGGATACAGATTATTACTACTGGGGC
CAGGGAGTCCTGGTCACCGTCTCCTCAGGGAGTGCATCCGCCCCAACCCTTTTCCCCCTCGTCTCCTGTGAGAATGCCTT
CTATAGTGNNNACCTAANNN
>11152012-c21068-a4
NNNNNNNNNNNNNGGNTGNNNGGTCANNNNTANTTCTCTTCCGTGAAAGTNTNTGTGAGGCCTCCGTAANACATCTTCAC
TGACTACTACATGCACTGGGTGCGACAGACCCCTGGACAAGGGCTTGAGTGGATGGGACGAATCAACCCAAAAACTGGTG
ACACAGACTACGCACAGACGTTCCAGGGCAGAGTCACCATGACCAGAGACACATCGACGACCACAGCCTACATGGAGCTG
AGCAGCCTGAGATCTGAGGACACGGCCGTGTATTACTGTGCGACCCCAGTACGTAGTCCTGAATACTTCGAGTTCTGGGG
CCAGGGCGCCCTGGTCACCGTCTCCTCAGGGAGTGCATCCGCCCCAACCCTTTTCCCCCTCGTCTCCTGTGAGAATGCCT
TCTATAGTGNNACCTANNTA
>11152012-c21068-B9
NNNNNNNNTNNNNNNCNGNNTGNNNGNNTNNNTNNNTGNTNCTTGNACNNNNTCNNGTGTAGCCTCNNGNTTCACCTTCA
CTAACTACTGGATGCACTGGGTTCGCCAGGCACCAGGGAAGGGGCTGGAATGGATCTCGACTATTAATAGTGCTGATGGT
AGGACATATTATCCAAAGTCCGTGGAGGGCAGATTCACCATTTCCAGAGAGAATGCCCAGAACACACTGTATCTTCAAAT
GGACGGCCTGAGAGTTGAGGACACGGCTGTCTACTACTGTGCGGCAGTAACCCCTACGGTAGCAACTCCGANAACCCTGG
CCCCTTATAACTGGGGCCAGGGAGTCCTGGTCACCGTCTCCTCAGGGAGTGCATCCGCCCCAACCCTTTTCCCCCTCGTC
TCCTGTGAGAATGCCTTCTATANNNNNCCTAAATAN
>11152012-c21068-C4
NNNNNNNNNNNNTGNNNGNTCNTGAGACTTCCAGCTNGTCGNNANATCCTGAGGCACCCACTNGNTTCACCTTCAGTGAC
TACTACATGCAGTGGGTCCGCCAGGCTCCAGGGAAGGGGCCGGAGTGGGTAGGTTTCATTAGAAACAAAGCTAATGGTGG
GACAGCAGAATACGCCGCGTCTGTGAAAGGCAGATTCACCATCTCCAGAGATGATTCCAAAAGCATCGCCTATCTGCAAA
TGAGCAGCCTGAAAACCGAGGACACGGCCGTGTATTACTGTGCTAGAGGGCGGTATAACTGGAACTACGTGGGATCATTG
GATGTCTGGGGCCGGGGAGTTCTGGTCACCGTCTCCTCAGGGAGTGCATCCGCCCCAACCCTTTTCCCCCTCGTCTCCTG
TGAGAATGCCTTCTATANNGNNNCCCTAAATAN
>11152012-c21068-C5
NNNNNNNNCNNNNGNNGNGNNGGACTACTTCTAGANNGTGNCCTAAATNTGCGCTGTCTCTGTANGGCTCCATCAGCGGT
GGTTATGGCTGGGGCTGGATCCGCCAGCCCCCAGGGAAGGGGCTGGAGTGGATTGGGAGTATCTATAGTAGTAGTGGGAA
CACCTACTACAACCCCTCCCTCAAGAGTCGAGCCACCATTTCAACAGACACGTCCAAGAACCAGTTCTCCCTGAAACTGA
GCTCTGTGACCGCCGCGGACACGGCCGTGTATTACTGTGCGAGAGATTCCGCGTATTACTATAGTGGTTACCCCTATTAC
TACTGGGGCCAGGGAGTCCTGGTCACCGTCTCCTCAGGGAGTGCATCCGCCCCAACCCTTTTCCCCCTCGTCTCCTGTGA
GAATGCCTTCTATANNN
>11152012-c21068-C8
NNNNNNNNNNNNNNNNNNNNNNTGNNCNTTNNGNGANCGTGATCCTATNANCNGCACTGTCTCTNNANGGCTCCATCAGC
GATAGTTACTACTGGAACTGGATCCGCCAACCCCCAGGGAAGGGACTGGAGTGGATGGGCCGTATCTATGGTAGTAGTGG
GAGCACCAATTACAACCCCTCCCTCAAGAGTCGAGTCGCCATTTCAAGAGATACGTCCAAGAACCAGTTCTCCCTGAAGC
TGAGTTCTGTGACCGCCGCGGACACGGCCGTGTATTACTGTGTGAGAGATTATCCCCAGTACCACTGGGGCCAGGGAGTC
CTCGTCACCGTCTCCTCAGGGAGTGCATCCGCCCCAACCCTTTTCCCCCTCGTCTCCTGTGAGAATGCCTTCTATANNGN
NCCCCTAAATAANA
>11152012-c21068-C9
NNNNNGNNNCNNNNNNNNNNNNNNGACTNNTCNNNANCGTGANCCTATCATCTNAGCTGTCTCTGGTGGCTCCTTCAGCA
GTTACTGGTGGGGCTGGATCCGCCAGCCCCCAGGGAAGGGGCTGGAGTGGATTGGGAGTATCTATGGTAGTGGTGGGAGC
AACTACCTTAACCCGTCCCTCAAGAGTCGAGTCACCCTGTCAGTAGACACGTCCAAGAACCAGTTCTCCCTGAAGCTGAG
CTCTGTGACCGCCGCGGACACGGCCGTGTATTACTGTGCGAGATCCTACGGACCTGGTTACTACTGGGGCCAGGGAGTCC
TGGTCACCGTCTCCTCAGGGAGTGCATCCGCCCCAACCCTTTTCCCCCTCGTCTCCTGTGAGAATGCCTTCTATAGNGNN
NCCCTAAATAN
>11152012-c21068-C10
NNNNNNNCNGNNGNNNGNNTGTTCAGTACTGNCGGGTCCCTGNNAGTCTANAGNGCAGCCTCTGGANCCCTTCAGTGACN
ACTACATGNNGTGGGTCCGCCAGGCTCCTAGGAAGGGGCCGGAGTGGGTAGGTTTCATTAGAAACAAAGCTAATGGTGGG
ACAGCAGAATACGCCGCGTCTGTGAAAGGCAGATTCACCATCTCCAGAGATGATTCCAAAAGCATCGCCTATCTGCAAAT
GAGCAGCCTGAAAACCGAGGACACGGCCGTGTATTACTGTGCTAGAGGGCGGTATAACTGGAACTACGTGGGATCATTGG
ATGTCTGGGGCCGGGGAGTTCTGGTCACCGTCTCCTCAGGGAGTGCATCCGCCCCAACCCTTTTCCCCCTCGTCTCCTGT
GAGAATGCCTTNTATAGTNNNACCCTAAATA
>11152012-c21068-C11
NANNNNNNCNGNNGNNGGTCNGGAGNCTTCTATCNCGTCCANAAATCCTGGGCAGCCTCTNGNTTCACCTTCAGTGACTA
CTACATGCAGTGGGTCCGCCAGGCTCCAGGGAAGGGGCCGGAGTGGGTAGGTTTCATTAGAAACAAAGCTAATGGTGGGA
CAGCAGAATACGCCGCGTCTGTGAAAGGCAGATTCACCATCTCCAGAGATGATTCCAAAAGCATCGCCTATCTGCAAATG
AGCAGCCTGAAAACCGAGGACACGGCCGTGTATTACTGTGCTAGAGGGCGGTATAACTGGAACTACGTGGGATCATTGGA
TGTCTGGGGCCGGGGAGTTCTGGTCACCGTCTCCTCAGGGAGTGCATCCGCCCCAACCCTTTTCCCCCTCGTCTCCTGTG
AGAATGCCTTCTATAGNGNNNCCCTAAATANNN
>11152012-c21068-C12
NNNNNNNNTCNGGNTGNNNGGTCTGGANTACTTCCATCTTGTCACANNNATCATGAGACACCTACTNGNTTCACCTTCAG
TGACTACTACATGCAGTGGGTCCGCCAGGCTCCAGGGAAGGGGCCGGAGTGGGTAGGTTTCATTAGAAACAAAGCTAATG
GTGGGACAGCAGAATACGCCGCGTCTGTGAAAGGCAGATTCACCATCTCCAGAGATGATTCCAAAAGCATCGCCTATCTG
CAAATGAGCAGCCTGAAAACCGAGGACACGGCCGTGTATTACTGTGCTAGAGGGCGGTATAACTGGAACTACGTGGGATC
ATTGGATGTCTGGGGCCGGGGAGTTCTGGTCACCGTCTCCTCAGGGAGTGCATCCGCCCCAACCCTTTTCCCCCTCGTCT
CCTGTGAGAATGCCTTCTATANTGNNNCCTAAANNNN
>11152012-c21068-D3
NNNNNNNNNNNNGNNCTTGGTCCNGCCTGGCGGGTCCCTGAGAGTCTCCTGTACAGCCTCTGGATTCACCTTCAGTGACC
ACTACATATGGTGGGGCGGCCAGGCTCCGCCTGAGGGGCGAGAGAGTGTATGTTGCCTTATAAATAAAGGTAATGGTGGG
ACAGCAGAATACGCCGCGTCTGTGAAAGGCAGATTCACCATCTCCAGAGATGATTCCAAAAGCATCGCCTATCTGCAAAT
GAGCAGCCTGAAAACCGAGGACACGGCCGTGTATTACTGTGCTAGCGGTATAATAGTTGGGTCTCACTGGTTCGATGTCT
GGGGCCCGGGAGTCCTGGTCACCGTCTCCTCAGCATCCCCGACCAGACCCAAGGTCTTCCCGCTGAGCCTCTTCTATAGT
NNNNCCTAANNNNTTNGTGGTCGTCGCCTGCCTGGTCAAGGACTACTTCTATAGTGTCACCTANNNNNNA
>11152012p2-C21068-A2
NANNNGNNNNGNNGNGTGNTCTGGACTCNTTCTCTCCCGTGTCNATCNNCNNNAGCTGTCTCTGTANGCCTCCATCAGTA
GTTACTGGTGGAGCTGGATCCGCCAGCCCCCAGGGAAGGGACTGGAGTGGATTGGGGAGATCAATGGTAATAGTGGGAGC
ACCAACTACAACCCCTCCCTCAAGAGTCGAGTCACCATTTCAAAAGACGCGTCCAAGAACCAGTTCTCCCTGAAGCTGAG
CTCTGTGACCGCCGCGGACACGGCCGTGTATTACTGTGCGAGATATTCCCCCCCGGGTTACAATTTTTGGAGTGGTTATT
ATAAGCAAAATGCTTTTGATTTCTGGGGCCAAGGGCTCAGGGTCACCGTCTCTTCAGGGAGTGCATCCGCCCCAACCCTT
TTCCCCCTCGTCTCCTGTGAGAATGCCTTCTATAGTGNNNCCTAAATNNNNNNNNCNTN
>11152012p2-C21068-A6
NNNNNNNNTNNGNNGNGGNTNNNGACTANTTCNNTACTGTGTCTATCANCTGTAANTGTCTCTGGTGGCTCCTTCAGCAG
TTACTGGTGGGGCTGGATCCGCCAGCCCCCAGGGAAGGGGCTGGAGTGGATTGGGAGTATCTATGGTAGTGGTGGGAGCA
ACTACCTTAACCCGTCCCTCAAGAGTCGAGTCACCCTGTCAGTAGACACGTCCAAGAACCAGTTCTCCCTGAAGCTGAGC
TCTGTGACCGCCGCGGACACGGCCGTGTATTACTGTGCGAGAGATTGGGGTGAGCAGCGGCTATACTACTGGGGCCAGGG
AGTCCTGGTCACCGTCTCCTCAGGGAGTGCATCCGCCCCAACCCTTTTCCCCCTCGTCTCCTGTGAGAATGCCTTCTATA
GTGNNACCTAAANTNNNNCATANGGGGGATGGTGNANNGTGCCCNCGNNNCGGGTAACTCCCATGAGAGNGNCAAANNAN
AAAGAAAAAAAANNNA
>11152012p2-C21068-A10
NNNNNNNNNNNNNNNGNNTGNNGANCCTTCGCCANACCCTGTCCNTCACCTGTAGCTGATCTCTNNANGGCTCCATCAGC
GATAGTTACTACTGGAACTGGATCCGCCAACCCCCAGGGAAGGGACTGGAGTGGATGGGACGTATCTATGGTAGTGGTGG
GAGCACCAACTACAACCCCTCCCTCAAGAGTCGAGTCACCATTTCAAGAGACACGTCCAAGAACCAGTTCTCCCTGAAGC
TGAGGTCTGTGACCGCCGCGGACACGGCCGTGTATTACTGTGCGAGAGGTTATAGCAGCGGCTGGGGCTACTTTTACTAC
TGGGGCCAGGGAGTCCTGGTCACCGTCTCCTCAGGGAGTGCATCCGCCCCAACCCTTTTCCCCCTCGTCTCCTGTGAGAA
TGCCTTCTATAGTANCANCCTAAANNNNNNNNGNGGGCGGGGTGGNCGGTGCCGNCAANTAGNNNTGAACTNNNCGGAAN
NNGNNNAAANNAANNNANNNNAAANN
>11152012p2-C21068-A11
NNNNNNNTNNNNNGNANGNTTGNNNNGCCTGGCGGGTCCCTNAGACTCTANAGTGCAGCCTCTGGATTCACCTTCAGTAA
CGCCTGGATGAACTGGGTCCGCCAGGCTCCAGGGAAGGGGCTAGTGTGGGTTGCCCGTATTAAAAGCAAAGCTAATGGTG
AGACAGCAGATTACGCCGCATCTGTGAAAGGCAGATTCACCATCTCAAGAGACGATTCAAAGAACACACTGTACCTGCAA
ATGAACAGCCTGAAAACCGAGGACACGGCCGTGTATTACTGCACCACAGATAACCGTAACTACGGCCGCTACTGGGGCCA
GGGAGTCCTGGTCACCGTCTCCTCAGGGAGTGCATCCGCCCCAACCCTTTTCCCCCTCGTCTCCTGTGAGAATGCCTTCT
ATAGNNNNCCCTAAANNNNNANNGTGGCAGGTAGGGGGGGGCTGTAAGGNNNNTGGCGCNATAGNGANGGNANNNGANNA
NNNAANNNANNNNA
>11152012p2-C21068-B5
NNNNNNNNNNNNNGNNNNNTGNTNCAGTNCTGNCGGNTCCCTGANTANTCTANANATGNAGCCTCTGANTTCACCTTCAG
TGACTACTACATGCAGTGGGTCCGCCAGGCTCCAGGGAAGGGGCCGGAGTGGGTAGGTTTCATTAGAAACAAAGCTAATG
GTGGGACAGCAGAATACGCCGCGTCTGTGAAAGGCAGATTCACCATCTCCAGAGATGATTCCAAAAGCATCGCCTATCTG
CAAATGAGCAGCCTGAAAACCGAGGACACGGCCGTGTATTACTGTGCTAGAGCCCGGTACTATGGTAGTGGTTACACCTA
CGGTTTGGATTCCTGGGGCCAAGGGGCCGTCGTCACCGTCTCCTCAGGGAGTGCATCCGCCCCAACCCTTTTCCCCCTCG
TCTCCTGTGAGAATGCCTTCTATAGNNANNCCNNNGTNGNNNGCAGNGGNNNACTGTNNCGCGGGNTGGGANACGAAAAA
AANNAAANNAAGNNTTTNNACANNTTNTTTTTTTN
>11152012p2-C21068-B6
NNNNNNNCNNNNGNNNGNNCANGNNNNCTTCCATANTNGTCACCTAAANNCNTANGCAGCNNCNTANTTCACCTTCAGTG
ACCACTACATGGACTGGTTCCGCCAGGCTCCAGGGAAGGGGCCGGAGTGGGTAGGTTTCATTAGAAATAAAGCTAAAGGT
GGGACAGCAGAATACGCCGCGTCTGTGAAAGGCAGATTCACTATCTCAAGAGATGATTCCAAAAACGTCACCTATCTGCA
AATGAACAGCCTGAAAACCGAGGACACGGCCGTGTATTACTGCACCACCATAGTGGTGATATGGGAAAATTACAACTGGT
TCGATGTCTGGGGCCCGGGAGTCCTGGTCACCGTCTCCTCAGGGAGTGCATCCGCCCCAACCCTTTTCCCCCTCGTCTCC
TGTGAGAATGCCTTCTATAGTGCNNCCTAAATANAAANNNNAGANGGGTACGNTGATATGGCGGATGGCGCCGTCCGGTG
GGGNACNTCCAANGAGANNGTCNNGNNAGNGCNCACCANNANANNNNTNATTNTTNTNGGNCCTNGGNTN
>11082012-C21034-a2
NNNNNNNNNNNNNNNGNNNGGTNNNNACNNCNTTNNGNCTCNGTNCGNNNTGTCNAANTGCAAGGCTTCTGAATACACCT
TCACTAGCTATGGTATGAATTGGGTGCGACAGGCCCATGGACAACGGCTTGAGTGGATGGGATGGATCAACACCGACACT
GGGAACCCAACATATGCCCAGGGCTTCAAAGAACGATTTACCTTCTCCATGGACACCTCTATCAGCACGGCATATCTGCA
GATCAGCAGCCTAAAGGCTGAGGACACGGCCGTGTATTACTGTGCAAGACGTGGTGTGTACAGTAGCTACTTTTACTACT
GGGGCCAGGGAGTCCTGGTCACCGTCTCCTCAGGGAGTGCATCCGCCCCAACCCTTTTCCCCCTCGTCTCCTGTGAGAAT
GCCTTCTATANGNNCCNNTAAATAAA
>11082012-C21034-a3
NNNNNGNNCNNNNTGNANGNNTCNNGNCTACTTCTATANNGTCGCCTGTNTCCTGTGAAGCCTCTGANTTCCGTTCAGTG
ACTACTACNTGCACTGGGTCCNCCNGGCTCCTNGAAAAGGGCCGGACTGGATAGGTTTCATTANAAACAAATCTAGGGGT
GGAACAGCANAATACACCACGTCTGTGAAAGGCANATTCACCATCTCTAGAGATGATTCCAAAAGCATTGTCAGTCTGCA
AATGAACAGCCTGAAGACCGACGACACGGCCGGTTATTATTGTGCTCCAGGACACNNTGGCTACCGTGAACCTGATTACG
ACTGGGGNNAGGGNNNANGGTACACCGTCTCCTCAGGGAGTGCATCCGCCCCAACCCTTTTCCCCCTCGTCTCCTGTGAG
AATGCCTTCTATANTGCNNCTANATAN
>11082012-C21034-a5
NNNNNNNNTCNNNNNNNNNNNNNGANTCNTTNTGANACTGTGNTCCTANNNTAANGNAGCTGTCTCTGNANGGCTCTATC
AGCAGTAGTAACTGGTGGAGCTGGATCCGCCAGCCCCCAGGGAGTCCTGGTCACCGTCTCCTCAGGGAGTGCATCCGCCC
CAACCCTTTTCCCCCTCGTCTCCTGTGAGAATGCCTTCTATAGTGTCACCTAAANNNNTCCAAGAACCAGTTCTCCCTGA
AGCTGAGCTCTGTGACCGCCGCGGACACGGCCGTGTATTACTGTGCGAGAGGACTCTGGAACCAGCCCGACTACTTTTAC
TACTGGGGCCAGGGAGTCCTGGTCACCGTCTCCTCAGGGAGTGCATCCGCCCCAACCCTTTTCCCCCTCGTCTCCTGTGA
GAATGCCTTCTATAGTGCNNCCTAAANNNNNAAGTGTCACCTAAANGNTANNGNNACNTTNTTTAGNCNCGGNGGTNTAA
NNNAANTN
>11082012-C21034-a7
NNNNNNNNNNNNNNNNGNGNGGNCNNGANTANTTCTATNNTGTGANCCTATNNTTTNCAACTGTCTCTGGTGGCTCTATC
AGCAGTAGTAACTGGTGGAGCTGGATCCGCCAGCCCCCAGGGAAAGGGCTGGAGTGGATTGGGTATATCAGGGGTAGTAG
TGGTAGCACCTACTACAACCCCTCCCTCAAGAGTCGAGTCACCNTNTCAACNGACACGTCNTCNAACCAGTTCTCCCTGA
CCCTGAGCTCTGGGACCACCGCGGACACTGCCGNGANTTACTGTGCGAGAACCGCTAGCAGCGGCTGGTACTCCAACTGG
TTCGATGTCTGGGGCCCGGGAGTCCTGGTCACCGTCTCCTCAGGGAGTGCATCCGCCCCAACCCTTTTCCCCCTCGTCTC
CTGTGAGAATGCCTTCTATANNGNNNCCCTAAATAN
>11082012-C21034-a8
NNNNNNNNNTNNNNNNNNGNNTGNNGNGCCTTCGCCANTATCCTGTCCCTCACCTGNAAATAGTCTCTGGTGTCTCCATC
AGTACTTACTGGTGGAGTTGGAGCCGCCAGTCCCCAGGGAAGGGACTGGAGCGGCCCTGGGCTGCCTGGTCAAGGACTAC
TTCTATCCTGTCCCCTANCNCCCTCAAGAGGCGAGTCGCCCTTTCAAGAGACGCGTCCAAGAACCAGTTCTCCCTGGACC
TGGGCTCTCTGACCGCCGCGGACACGGCCATGTATTACTGTACAAGGGCGATACAGCGGGTGCACTTGTTGGATGTCTGG
GGCCGGGGACTTCTGGTCACCGTCCCCTCAGCCTCCACCAAGGGCCCATCGGTCTTCCCCCTGGCGTCCTCCTCCAGGAG
CACCTCCGAGAGCACAGCGGCCCTGGGCTGCCTGGTCAAGGACTACTTCTATAGTGNNCCCTAAATAAAAN
>11082012-C21034-a9
NNNNNNNTCNNGCTGNNGGTCANGACTACTTCTATCTTGTCCCTANNNNNNNGCGANGTCTCNTATGCCTCCATCAGTAG
TTACTGGTGGAGCTGGATCCGCCAGCCCCCAGGGAAGGGACTGGAGTGGATTGGGGAGATCAATGGTAATAGTGGTAGCA
CCTACTACAACCCCTCCCTCAAGAGTCGAGTCACCATTTCAAAAGACGCGTCCAAGAACCAGTTCTCCTTGAAGCTGAGC
TCTGTGACCGCCGCGGACACGGCCGTGTATTACTGTGCGAGACGGGGCTATGGTAGTGGTTATTTGCTTCTCGGTTTTTA
CTACTGGGGCCAGGGAGTCCTGGTCACCGTCTCCTCAGGGAGTGCATCCGCCCCAACCCTTTTCCCCCTCGTCTCCTGTG
AGAATGCCTTCTATAGTGNNNCCTAAATANN
>11082012-C21034-B3
NNNNNNNNNTCNNNNGNNNGNNNNGAGNCTTCTGCCTTCTCTNCTGNTAAGANNNNNTCNTANGGCTCCTTCAGTAATTA
TTGGTGGACCTGGATCCGCCAGCCCCCAGGGAAGGGACTGGAGTGGATTGGGGAGATCAATGGTAATATTGGGAGCACCA
ACTACAACCCCTCCCTCAAGAGTCGAGTCACCATTTCAAAAGACGCGTCCAAGAACCAGTTCTCCCTGAAGCTGAGCTCT
GTGACCGCCGCGGACACGGCCGTATATTACTGTGCGAGAGATTGGGGTTTTTACTTCTGGGGCCAGGGAGTCCTAGTCAC
CGTCTCCTCAGCCTCCACCAAGGGCCCATCGGTCTTCCCCCTGGCGTCCTCCTCCAGGAGCACCTCCGAGAGCACAGCGG
CCCTGGGCTGCCTGGTCAAGGACTACTTCTATAGTGNNCCCTAAAATAAAA
>11082012-C21034-B4
NNNNNNNNNNGNTGNNGNTCNGGANTANTTCTCTTTTGTCCCTATNTAANNAAAANCTCTACNTAGNNNNGGCTCCTTCA
GTAATTATTGGTGGACCTGGATCCGCCAGCCCCCAGGGAAGGGACTGGAGTGGATTGGGGAGATCAATGGTAATATTGGG
AGCACCAACTACAACCCCTCCCTCAAGAGTCGAGTCACCATTTCAAAAGACGCGTCCAAGAACCAGTTCTCCCTGAAGCT
GAGCTCTGTGACCGCCGCGGACACGGCCGTATATTACTGTGCGAGAGATTGGGGTTTTTACTTCTGGGGCCAGGGAGTCC
TAGTCACCGTCTCCTCAGCCTCCACCAAGGGCCCATCGGTCTTCCCCCTGGCGTCCTCCTCCAGGAGCACCTCCGAGAGC
ACAGCGGCCCTGGGCTGCCTGGTCAAGGACTACTTCTATAGTGNNNCCTAAATANNN
>11082012-C21034-B6
NNNNNGNNNCNNNTGCTGGTCNGANTACNTTCTATNANNGTCANCCTATNNTNNNNGCGCTGTCTCTGTANGGCTCTATC
AGCAGTAACTACTGGAGCTGGATCCGCCAGCCCCCAGGAAAGGGACTGGAGTGGATTGGGTACATTGCTTACAATGTTGA
CTACAGCTACNACCCGTCCCTGNTCAGTCGAGTNACCATTTNAAGAGAAACCTCCAAGAACTTTCTCTCCCTGAAGTTGA
NCTCTGTGACCGCCGCGGACACCGCCNNNTATTACTGTGCGAGCCCGCCCTCCAGATACAGTGGGTACAGTGGGTACTAC
TTTTACTACTGGGGCCAGGGAGTCCTGGTCACCGTCTCCTCAGGGAGCGCATCCGCCCCAACCCTTTTCCCCCTCGTCTC
CNGTGAAAAAGCCTTCTATANNGNNNCCTAAATANN
>11082012-C21034-B11
NNNNNNNTCNGGNTGNNNGNTCTGGANGACTTCTCGCTGGTCCNNNNNTAAGNGNGCCANNTACTNTANGGCTCTATCAG
CAGTAACTACTGGAGCTGGATCCGCCAGCCCCCAGGGAAGGGGCTGGAGTGGATTGGGTACATCTCTTATACTGGGGGCA
CCAACTACAACCCGTCCCTCAAGAGTCGAGTCACCATTTCAAGAGACACGTCCAAGAACCAGTTCTCCCTGAAGCTGAGC
TCTGTGACCGCCGCGGACACGGCCGTGNATNACTGTGCGAGCGGGAGAACCTCCGGGTATAACTGGAACCAATACGGTTT
GGATTCCTGGGGCCAAGGGGCCGTCGTCACCGTCTCCTCAGGGAGTGCATCCGCCCCAACCCTTTTCCCCCTCGTCTCCT
GTGAGAATGCCTTCTATAGTGNNNCCTAAATANNA
