# Supplementary material for: Longitudinal multiparameter single-cell analysis of macaques immunized with pneumococcal protein-conjugated or unconjugated polysaccharide vaccines reveals distinct antigen specific memory B cell repertoires
Source: PLoS One. 2017 Sep 14;12(9):e0183738. doi: 10.1371/journal.pone.0183738 (PMC5598952; doi:10.1371/journal.pone.0183738)
Supplement: S4 Table — (ZIP) [file pone.0183738.s007.zip › S4_table/nonconjugated plasma 0 week.txt]

>12062012-C21068-A1
NNNNNNNNNNGNNNCTNGNNNNNNGNTTGNNNNNNCTGGNGGTTCCCTGA
NTACTCTANCAGTGCAGCCTCCGAGATTCACCTTCAGTAACTACTGGATG
AGCTGGGTCCGCCAGGCTCCAGGGAAGGGGCTGGAGTGGGTTGGATTTAT
TAAAAACAAAGCCGATGGTGGAACAGCAGCATACGCCGAATCTGTGAAAG
GCAGATTCACTATCTCAAGAGATGATTCAAAGAACACACTGTATCTGCAA
ATGAACAGCCTGAAAACCGAGGACACGGCCGTGTATTACTGTACTAGAGG
GGGGTGGTGCGATGTCTGGGGCCCGGGAGTCCTGGTCACCGTCTCCTCAG
GGAGTGCATCCGCCCCAACCCTTTTCCCCCTCGTCTCCTGTGAGAATGCC
TTCTATAGTNNNNCCCTAAATANNANTCTATAGTGNNNCCTNNNNCCNNN
NTATNNGNNTTTTANTTTTTANNTTNTTTTTTTANTTTTNNNNNNNCNNN
NNNN
>12062012-C21068-A3
NNNNNNNNNGNNNCNNGNNGNNTNNNCNNNNGNNTTCTGCCTTCTCTACT
GNTANNANNTACCTAANTAGACTCCATCAGCGACTTCTTCTGGAGCTGGG
TCCGCCAGCCCCCAGGGAAGGGGCTGGAGTGGATTGGATATATTGGTGGT
GGTAGTGGGACCACCGAATACAACCCCTCCCTCAAAAGTCGAGTCACCAT
TTCAAGAGACACGTCGAAGAACCACTTCTCCCTGAAGCTGAACTCTGTGA
CCGCCGCGGACACGGCCGTGTATTATTGTGCGAGGAGTGAATACGTCCCC
GCATTGGATGTCTGGGGCCGGGGAGTTCTGGTCACCGTCTCCTCAGCCTC
CACCAAGGGCCCATCGGTCTTCCCCCTGGCGCCCTCCTCCAGGAGCACCT
CCGAGAGCACAGCGGCCCTGGGCTGCCTGGTCAAGGACTACTTCTATAGT
GCNNCCTAAATAAA
>12062012-C21068-A8
NNNNNNNNNNNNNNNNNNNGANGGTTGNCNNNGCNGGGGGGTCCATGANA
CTCTCCTGTGTAGCCTCTGANTTCACCCTCAGTAGTTACGTCATGCACTG
GGTCCGCCAGGCTCCAGGGAAGGGGCTGGAGTGGATCTCAGGTATTAATG
CTGATGGACAACATATATGGTATATAGACTCTGTGAAAGGCCGATTCACC
ATCTCCAGAGACAACTCAAAGAACACGCTCTCCCTGCAAATGAGCAGCCT
GAGAACTGAGGACACGGCCGTTTATTACTGTGTAAAAGAATCCGATGATT
TTGATTTCTGGGGCCAAGGGCTCAGGGTCACCGTCTCTTCAGGGAGTGCA
TCCGCCCCAACCCTTTTCCCCCTCGTCTCCTGTGAGAATGCCTTCTATAN
NNNNCCCTANNNNNNNNCTAGGGCATGGGTGGTCTGGGCTGAGNCNNNTN
CTATNNNGNNNNNTATNNNTANN
>12062012-C21068-A10
NNNNNNNNGNNNCNGGNNGNNTGTNCNNNGGTCTTCGGCTGAGCCTCTTC
TAAGCGTCGCCTAAATAGCCCTCTCTAGGTATCACTGGCGGAGCTGGATC
NGCTGCACCTTCCATTTCTTTCTTCTTCCTGCCGGGGAGATGACTACTTC
TATAGTGAGCACNAAANNAACCCCTCCCTCAAGAGTCGAGTCACCATTTC
AAAAGACGCGTCCAAGAACCAGTTCTCCCTGAAGCTGAGCTCTGTGACCG
CCGCGGACACGGCCGTGTATTACTGTGCGAGATATCAGATAGGGGATATT
ACGAGGATGATTACGGTTACTATTACGCGCTACAACTGGTTCGATGTCTG
GGGCCCGGGAGTCCTGGTCACCGTCTCCTCAGGGAGTGCATCCGCCCCAA
CCCTTTTCCCCCTCGTCTCCTGTGAGAATGCCTTCTATAGTGTCACCTAA
ATAN
>12062012-C21068-B4
NNNNNNANNGNNNCNGNNNNNNNTGNNNANNCTGNNNGGTCCCTGANACT
CTANCTGTGCAGCCTCCTANATTCACCTTCAGTGACTACTACATGTACTG
GGTCCGCCAGGCTCCAGGAAAGGGGCTGGAGTGGGTGGGTTTCATTAGAA
GCAAAGCTAACGGTGGGACAGCAGAATACGCCGCGTCTGTGAAAGGCAGA
TTCACCATCTCCAGAGATGATTCCAAAAGCATCGCCTATCTGCAAATGAG
CAGCCTGAAAACCGAGGACACGGCCGTGTATTACTGTACTAGGGGGGCCT
ATAACTGGAACTACGTCGGAACGCAGACCGCTGAATACTTCGAGTTCTGG
GGCCAGGGCGCCCTGGTCACCGTCTCCTCAGGGAGTGCATCCGCCCCAAC
CCTTTTCCCCCTCGTCTCCTGTGAGAATGCCTTCTATANNGNNNCCCTAA
ATANAA
>12062012-C21068-B8
GNNNNNNNNNNGNNNNNNNGNNNTGAGGTGANNNNNTGGNGGCCTCCGTG
CNNGTCGCCTGCGAGCCTTNCTGNAATACATCTTCAGCGACTTCTATCTA
CACTGGATACGACAGACTCCTGGGAAAGGGCCTGAATGGATGGGACGCAT
TGATCCTGAAGATGGTCGTACAGACTACGCAGAGAAATTTCAGGCCAGAT
CCACCTTAACCTGGGACACGTCTACAGACACGGCCTACATCCAATTGAAA
AGCCTCACGTCTGAAGACACGGCCGTCTATTTTTGTGTGAGACATTCCGG
TAGCACCTTTTACCATTGGGGCCAGGGGGCCCTGGTCACCGTCTCTTCAG
CCTCCACCAAGGGCCCATCGGTCTTCCCCCTGGCGTCCTGCTCCAGGAGC
ACCTCCCAGAGCACAGCGGCCCTGGGCTGCCTGGTCAAGGACTACTTCTA
TAGTGNNNNCTTAAATAA
>12062012-C21068-C2
NNNNNNNNNGNNNNNGNNNNNNNNTNNNNNNGCNTTACAGCTGAGTTCCT
CACCAGAANCTGTCTANGTAGGCTCTGTCAGCGGTTACTGGTGGGGCTGG
ATCCGCCAGCCCCCAGGGAAGGGACTGGAGTGGATTGGGTATATCTATGG
TAGTATTGGGAGCACCAACTACAACCCCTCCCTCAAGAGTCGAGTCACCA
TTTCAAAAGACACGTCCAAGAACCAGTTCTCCCTGAAGCTGAGCTCTGTG
ACCGCCGCGGACACGGCCGTGTATTACTGTGCGAGGGCCCGGTACGAGGA
TGATTACGGTTACTCGTACAACTGGTTCGATGTCTGGGGCCCGGGAGTCC
TGGTCACCGTCTCCTCAGGGAGTGCATCCGCCCCAACCCTTTTCCCCCTC
GTCTCCTGTGAGAATGCCTTCTATAGNNNNCCCTAAATAAA
>12062012-C21068-C4
NNNNNNNNNNNNCNNNNNNGTGNGCNGAGGCCTTCNAGATNATGTTCNTC
TATGAACTGTCTCTGTANGGCTCCATCAGTAGTTACTACTGGAGCTGGAT
CCGACAGCCCGCCGGGAAGGGACTGGAGTGGATTGGGCGTATCCATACCA
GTGGGACCACCAACTACAACCCCTCCCTCGAGAGTCGAGTCACCATGTCA
GGAGACACGTCCAAGAACCAGTTCTCCCTGAAGCTGAGCTCTGTGACCGC
CGCGGACACGGCCGTCTATTACTGTGCGAGAGATGTCGGTTATGCTACCC
ACTGGGGCCAGGGCACCCTGGTCACCGTCTCCTCAGGGAGTGCATCCGCC
CCAACCCTTTTCCCCCTCGTCTCCTGTGAGAATGCCTTCTATANNG
>03122013-C21066-A3
NNNNNNNNNNNNNNNGNNNNNNNNNNNNNNNNNCCNNTGNNNATNNNNNNNNNNNNNNAANNNNGCATCTGGATTNCCTT
NNNAGCTATGCTATGCACTGGGTCCGCCAGGCTCCAGGGAAGGGGCTGGAGTGGGTCTCAGCTATTAGTAGTGGTGGTAG
CACATACTACGCAGACTCCGTGAAGGGCCGATTCACCATCTCCAGAGACAACTCAAAGAACACGCTCTCCCTGCAAATGA
ACAGCCTGAGAGCTGAGGACATGGCCGTGTATTACTGTGCGAAAGGACGGTCGGGGTACTATGGTAGTGGTTATCAATCC
GAATACTTCGAGTTCTGGGGCCAGGGCGCCCTGGTCACCGTCTCCTCAGGGAGNGCATCCGCCCCAACCCTTTTCCCCCT
CGTCTCCTGTGAGAANGCCTTCTATAGTGNCNCCTNNNNNNNN
>03122013-C21066-A4
NNNNNNNNNNTCNGGNNNNGNNTGNNNGCTTCTTCTTATATATTGTCTCTCATATATACTGACTATGGTGGCTCCATCAG
CGGTGGTTATGGCTGGGGCTGGATCCGCCAGCCCCCAGGGAAGGGGCTGGAGTGGATTGGGAGTATCTATAGTAGTAGTG
GGAACACCTACTACAACCCCTCCCTCAAGAGTCGAGTCACCATTTCAACAGACACGTCCAAGAACCAGTTCTCCCTGAAG
CTGAGCTCTGTGACCGCCGCGGACACGGCCGTGTATTACTGTGCGGTATCTGAGTATTACGAGGATGATTACGGTTACTA
TTACACCGAAGGAACTGCTTTTGATTTCTGGGGCCAAGGGCTCAGGGTCACCGTCTCTTCAGGGAGTGCATCCGCCCCAA
CCCTTTTCCCCCTCGTCTCCTGTGAGAATGCCTTCTATANNGCNNCCTAAATANN
>03262013-c21034-a6
NNNNNNNNNNNNNNNNNNNCNNNCNNCNGCTCCTTGTCCATNGTGTAGATATATANNATATATGGANTCTCACTCAGCAC
TTCTGGAATGCGTGTGAGCTGGATCCGTCAGCCCCCAGGAAAGGCCCTGGAGTGGCTTGCACGCATTGATTGGGATGATG
ATAAATACTACAGCACATCTCTGAAGAGCAGGCTCACCATCTCCAAGGACACCTCCAAGAACCAGGTTGTCCTTACAATG
ACCAACATGGACCCTGTGGACACAGCCACATATTACTGTGCACGGGCTTCGGTAGCAACTACCTCAACGGTTTGGATTCC
TGGGGCCAAGGGGCCGTCGTCACCGTCTCCTCAGGGAGTGCATCCGCCCCAACCCTTTTCCCCCTCGTCTCCTGTGAGAA
TGCCTTCTATAGTGNNCCTAAATANAAANNGGGGGAAGGGGCCCCCCTAANGGNNNGNNNNNNNNNAANNGNTCCATNAN
NNNGNNNNNCTTNNNANNNNNNNNNNNNNAAAANNNNNN
