# Supplementary material for: Longitudinal multiparameter single-cell analysis of macaques immunized with pneumococcal protein-conjugated or unconjugated polysaccharide vaccines reveals distinct antigen specific memory B cell repertoires
Source: PLoS One. 2017 Sep 14;12(9):e0183738. doi: 10.1371/journal.pone.0183738 (PMC5598952; doi:10.1371/journal.pone.0183738)
Supplement: S4 Table — (ZIP) [file pone.0183738.s007.zip › S4_table/nonconjugated plasma cell 4 week light FASTA .txt]

>BJ23-T7_G03.ab1
GNNNNNNCTCNCTTCCTGTCTGCATCTGTAGGAGANAGAGTCACCATCACTTGCCAAGCCAGTCAGGGCATTAGTAGTTA
TTTAGCGTGGTATCAGCAGAAACCAGGGAAAGCCCCGAAGCCCCTGATCTATTACACATCCNATTTGGAAAGTGGGGTCC
CATCAAGGTTCAGCGGCAGTGGATCTGGGACAGATTTCACTCTCACCATCAGCAGCCTACAGCCTGAAGATTTTGCAACT
TATTACTGTCAACAGCATAATAGTTACCCTCGGACGTTCGGCCAAGGGACCAAGGTGGAAATCAAACGGGCTGTGGCTCC
ACCATCTGTCTTCATCTTCCCGCCATCTGAAGATCAGGTGACATCTGGAACTGTCTCTGTTGTGTGCCTGCTGAATAACT
TCTATCCCAGAGAGGCCAGCGTAAAGTGGAAGGTGGATGGTGCCCTCAAAACGGGTAACTCCCAGGAGAGTGTCACAGAG
NNNNGGACAGCAN
>BJ24-T7_H03.ab1
NNNNNNNNNNNNNCTTNNTGTCTGCNTCTGTANGAGACANAATCACCATCACTTGCAGGGCAAGTCATGGCATTAGCACT
TATTTAAATTGGTATCAGCAGAAACCAGGAAAAGCTCCTAAGCTCCTGATCTATGCTGCATCCAGTTTGCAAAGTGGGGT
CCCATCAAGGTTCANCGGCAGTGGATCTGGGACAGAATTCACTCTCACCATCAGCAGCCTGCATCCTGAANATTTTGCAA
CTTATTACTGTCTACAGTATAATANTTACCCGTACAGTTTTGGCCAGGGGACCAAAGTGGAGATCAAACGGGCTGTGGCT
CCACCATCTGTCTTCATCTTCCCGCCATCTGAAGATCAGGTGACATCTGGAACTGTCTCTGTTGTGTGCCTGCTGAATAA
CTTCTATCCCANAGAGGCCAGCGTAAAGTGNAANGTGGATGGTGCCCTCAAAACGGGTAACTCCCNNGAGAGTGTCACNN
NNNNGNANNNAAAAACNACCAA
>BJ25-T7_A04.ab1
NNNNNNNNCTNTTCCTGTCTGCATCTGTAGGAGAACAGTCACCATCACTTGTCGGGCGAGTCAGAGCATTAACAATAATT
TAGCCTGGTATCAGCAGAAACCACGGAAAGCCCCTCAGCTCTTGATCTATGCTGCATCCACTTTGGCAAGTGGGGCCCCA
TCAAGGTTCAGTGGCGGTGGGTCTGGGACAGATTTCACTCTCACCATCAGCAGCCTGCAGGCTGAAGATTTTGCAGCTTA
TTACTGTCAACAGCATATTAGTTTACCTCTCACTTTCGGCGGAGGGACCAAGGTGGAGATCAAACGAGCTGTGGCTGCAC
CATCTGTCTTCATCTTCCCGCCATCTGAGGATCAGGTGAAATCTGGAACTGTCTCTGTTGTGTGCCTGCTGAATAACTTC
TATCCCAGAGAGGCCAGCGTAAAGTGGAAGGTGGATGGTGCCGTCCAAACGGGTAACTCCCAGGAGAGTGTCNNNNNNGG
AANNNNAAANNNCNNNNCNNNNNNANNNNCCCNGGNCNTTTGNGNNANGGANNTTTTCNNGNNAGGNNNNNACANANNCN
GNTCGANNNANCTGATCTCNNNGNNGGNNNATNANANNGANGNGCGCCGCTNNNATTCACTGGTCNCGCNANNGNNAGNN
CNNNANGCNNNGANGNNNNNGCNNNNNNNNCGNNGCGCTAANGNNNNNGNNNTNNCNNCNNCNNNNNGAAGNNNNNGNNN
NNGNANCNNNNNNNNNNNNNNGNNNNNNNNNNNNNCNNNGNNNNNNGGNNNNNNNTNGTGNGGN
>BJ26-T7_B04.ab1
NNNNNNNNTCTNCTCCTGTCTGCNTCTGTAGGAGACACAGTCACCATCACTTGCCGGGCGAGTCAAAGTATTAGCAGCTG
GTTAGCCTGGTATCAGCGGAGACCAGGGAAAGCCCCTAACCTCCTGATCTATAAGGCGTCCAGTTTGCAAAGTGGGGTCC
CATCAAGGTTCAGCGGCAGTGGATCTGGGACAGATTTCACTCTCACCATCAGCAGCCTGCAGTCTGAAGATTTTGCAACT
TATTACTGTCAACAGTATAGCAGTAGACCGCTCACTTTCGGCGGAGGGACCAAGGTGGAGATCAAACGGGCTGTGGCTCC
ACCATCTGTCTTCATCTTCCCGCCATCTGAAGATCAGGTGACATCTGGAACTGTCTCTGTTGTGTGCCTGCTGAATAACT
TCTATCCCAGAGAGGCCAGCGTAAAGTGGAAGGTGGATGGTGCCCTCAAAACGGGTAACTCCCAGGAGAGTGTCNNNNNA
ANNNNNNANNANNANNA
>BJ27-T7_C04.ab1
GNNNNNNNNNNNTNNGNNNGCGATCNNNNNNGGNCGGCCGGGCNCCATCTCCTGNNGGTCTAGTCAGACCCTTATACACA
GTAATGGAAACACCTATTTGAGTTGGTATCAGCAGAAGCCAGGCCAACCTCCAAGGCTCCTGATTTATCAGGTTTCTAAC
CGGTACTCTGGGGTCCCAGACAGATTCAGCGGCAGTGGGGCAGGGACAGATTTCACACTGAAAATCAGCAGAGTGGAGGC
TGAGGATGTTGGCATTTATTTCTGCGGGCAAGGTGCACAGTTTCCTCACAGTTTTGGCCAGGGGACCAAAGTGGAGATCA
AACGGGCTGTGGCTCCACCATCTGTCTTCATCTTCCCGCCATCTGAAGATCAGGTGACATCTGGAACTGTCTCTGTTGTG
TGCCTGCTGAATAACTTCTATCCCAGAGAGGCCAGCGTAAAGTGGAAGGTGGATGGTGCCCTCAAAACGGGTAACTCCCA
GGAGAGTGTCACANN
>BJ28-T7_D04.ab1
NNNNNNACTNNTCTTCCTGTNTGCNTCTGTNGGAGACAGANTCACCATCACTTGTCGGGAAAGTCAGANCATTAGCACTT
ATTTAANTTGGTATCAGCAGAAACCACGAAAAGCTCCTCAGCTCTTGATCTATGCTGCATCCAGTTTGCAAAGTGGGGTC
CCATCAAGGTTCAGTGGCAGTGGATCTGGGACAGATTTCACTCTCACCATCAGCAGCCTGCAGGCTGAAGATTTTGCAAC
TTATTACTGTCTACAGTATAATAGTTTACCTCGGACGTTTGGCCAAGGGACCAAAGTGGAAATCAAACGAGCTGTGGCTG
CACCATCTGTCTTCATCTTCCCGCCATCTGAAGATCAGGTGAAATCTGGAACTGTCTCTGTTGTGTGCCTGCTGAATAAC
TTCTATCCCAGAGAGGCCAGCGTAAAGTGGAAGGTGGATGGTGCCCTCCAAACGGGTAACTCCCAGGAGAGTGNCACNNN
NNNNNNANNNNANNNNNNNNCNCTTGCCANNNNACGCCTGGCCCCTCTNGGAAGNNNNTTTTTNCAGNNNGNNNCNACAN
ANNANNNTCCGANNNACCTGATNCTCANNNNGCNNNNNNTNANNANNNNTGNGCANCCCGNTNNNNNANNCNNTTGGNNC
CNNGCNAANNCNANNNCNTTATNNNNNACNTNTNNGCNNNCNNNNNTNNNNCAGNNGCGNNNNNNAGNNNNNNNNGACTT
NCNCNNCNGCNCNNANCTNGNAGGGNCNNNNNNNNCNNNANNNNNNNNNNNNTNNNNNNNNNNNNNN
>BJ29-T7_E04.ab1
NNNNNNNNNNNNNNTGTGTCCTGNNNAGGCAGGCAGANGGTCCATCANTGGACCTAANGGGAGTCCANCCAGTGTTGGTG
AATACACTATACACTGGTACCAGCAGAAGCCAGGGAGTCCTCCCCGGTATCTTCTGAAGTACAAATCAGACTCAGATAAC
CACCAGGGCTCTGGAGTCCCCAGTCGCTTCTCTGGATCCAAAGATGCTTCAGCGAACACAGGGATTTTACGCATCTCTGG
GCTCCAGTCTGAGGATGAGGCTGACTATTTCTGTGCCATTGGGCGCAGCAGCGCTTCTATGGCTTATTCGGAGGAGGGAC
CCGGCTGACCGTCCTAGGTCAGCCCAAGGCTGCCCCCTCCGTCACTCTCTTCCCGCCCTCCTCTGAGGAGCTTCAAGCCA
ACAAGGCCACACTAGTGTGTCTGATCAGTGACTTCTACCCGGGAGCCGTGGAAGTGGCCTGGAAGGCAGATGGCAGCGCT
GTCAACGCGGGANNGNNNCCACCAAN
