# Supplementary material for: Longitudinal multiparameter single-cell analysis of macaques immunized with pneumococcal protein-conjugated or unconjugated polysaccharide vaccines reveals distinct antigen specific memory B cell repertoires
Source: PLoS One. 2017 Sep 14;12(9):e0183738. doi: 10.1371/journal.pone.0183738 (PMC5598952; doi:10.1371/journal.pone.0183738)
Supplement: S4 Table — (ZIP) [file pone.0183738.s007.zip › S4_table/nonconjugated plasma cell 4w fasta.txt]

>111312-C21068-a12
NNNNNNNNNNGNNGNGNNTGNNGNGNCTTCTTNTANCTGTCTATCATATATAGCTGTCTNNAATTACTCCATCAGCAGTG
GTTATGGCTGGAGCTGGATCCGCCAGCCCCCAGGGAAGGGACTGGAGTGGATTGGGTACATCTCTTATAGTGGGAGCACC
AGCTACAACCCGTCCCTCAAGAGTCGAGTCACCATTTCAAGAGACACGTCCAAGAACCAGTTCTCCCTGAAGCTGAGCTC
TGTGACCGCCGCGGACACGGCCGTGTATTACTGTGCGAGAGTAGGAGCAGCTGGTGACGATGCTTTTGATTTCTGGGGCC
AAGGGCTCAGGGTCACCGTCTCTTCAGGGAGTGCATCCGCCCCAACCCTTTTCCCCCTCGTCTCCTGTGAGAATGCCTTC
TATANNNNNNCCTAAANNACCTAANNNTAACGNGGTGGGTGNTGGNNNCCTGNGNNACTCNAAGTAAAGTGNNCAANNTT
NNNTTTATTTT
>111312-C21068-b5
NNNNNNNNNNNNNNGGNTGNTCNNGNNGNNTTCCCGCCNNTCCCTATCATAAGAGCTGTNAAANNTGGCTCCTCAGCAGT
GGTTATGACTGGAGCTGGATCCGCCAGCCCCCAGGGAAAGGGCTGGAGTGGATTGGGTATATCGGTGGTAGTAGTGGTAG
CACCAACTACAACCCCTCCCTCAAGAGTCGAGTCACCATTTCAAAAGACACGTCCAAGAACCAGTTCTCCCTGAAGCTAA
GCTCTGTGACCGCCGCGGACACGGCCGTGTATTACTGTGCGAGCCTCTTCCGGGCCGGTATAGCAGCGGCTGGTATCAGG
GCTTTTGATTTCTGGGGCCAAGGGCTCAGGGTCACCGTCTCTTCAGGGAGTGCATCCGCCCCAACCCTTTTCCCCCTCGT
CTCCTGTGAGAATGCCTTCTATAGTGNNNCCTAAANNNNA
>111312-C21068-b6
NNNNNNNNNNNNNNNGNNTGNNGNNGCTTCCCTGCNCNTGTCCATCATNNATAGCTGTCTCTGTATGGCTCCATCAGCGA
CAGTTATTATTGGAACTGGATCCGCCAACCCCCAGGGAAGGGACTGGAGTGGATGGGACGTATCTATGGTAGTGGTGGGA
GGACCGACTACAACCCCTCCCTCAAGAGTCGAGTCACCATTTCAAGAGACACGTCCAACAACCAGTTCTCCCTGAAGCTG
ACCTCTCTGACCGCCGCGGACACGGCCGTGTATTACTGTGCGAGACGGTCAACAGCGGCAGGTTCACTGGATGTCTGGGG
CCGGGGAGTTCTGGTCACCGTCTCCTCAGGGAGTGCATCCGCCCCAACCCTTTTCCCCCTCGTCTCCTGTGAGAATGCCT
TCTATAGTNNNACCTAAAANNNN
>111312-C21068-c2
NNNNNNNNTNNNNNGNNNNTNNTGATTCCATCCTGCTCTCNCNTANNNCAGCACCTTCTCTGGANTCTCACTCAGCACTA 
GTGGTATGGGTGTGGACTGGATCCGTCAGCCCTCACGGAAGACCCTGGAGTGGCTTGTACACATTTATTGGGATGATGAT 
AAGCGCTACAGCACATCTCTGAAGAGCAGGCTCACCATCTCCAAGGACACCTCCAAAAACCAGGTGGTTCTAGCAGTGAC 
CAACATGGGCCCTGTGGACACAGTCACATATTACTGTGCACGGAGATAGTTCCCAATTTTACTAATGGGGCCAGGGAGTC 
CTGGTCACCGTCTCCTCGGGGAGTGCATCCGCCCCAACCCTTTTCCCCCTCGTCTCCTGTGAGAATGCCTTCTATAGTGN 
NCCTAAATAANN 
>111312-C21068-d10
NNNNNNNTCNGNNNNNGNTTGNNNAGNNNTCTTGGTCCCTGACATCTANNGNGTAGCCTCTGAATTCACCTTCAGTAGGT
ACGGCATGCACTGGGTCCGACAGGCTCCAGGGAAGGGGCTGGAATGGATCTCAGGTATTAGTGGTGTGGGGGGCACCACA
TGGTCTATAGACTCTGTGAAGGGCCGATTCACCATCTCCAGAGACAACTCAAAGAACACGCTCTCCCTGCAAATGAACAG
CCTGAGAGCTGAGGACTCGGCTGTATATTACTGTGTGAAAGATCTGTACGATATGGATTCCTGGGGCCAAGGGGCCGTCG
TCACCGTCTCCTCAGGGAGTGCATCCGCCCCAACCCTTTTCCCCCTCGTCTCCTGTGAGAATGCCTTCTATANNNNNCCC
TAAATAAA
>11152012-c21068-a1
NANNNNNNNCNGGNTGNNNGNTNNNGACTACTTCTATCTNGNCNANNATNNCCTGNAAAGCCTCTNNNTTCACCTTCAGT
AGTTACGGCATGCACTGGGTCCGCCAGGCTCCAGGGAAGGGGCTGGAGTGGATCTCAGCTATTAATAGTGGTGGGGGTAG
CACATGGTACACAGACTCTGTGAAGGGCCGATTCACCATCTCCAGAGACAACTCAAAGAACACGCTCTCCCTGCAAATGA
ACAGCCTGAGAGCTGAGGACACGGCCGTGTATTACTGTGCGAAAGTCGGATTGGGGGATACAGATTATTACTACTGGGGC
CAGGGAGTCCTGGTCACCGTCTCCTCAGGGAGTGCATCCGCCCCAACCCTTTTCCCCCTCGTCTCCTGTGAGAATGCCTT
CTATAGTGNNNACCTAANNN
>11152012-c21068-a4
NNNNNNNNNNNNNGGNTGNNNGGTCANNNNTANTTCTCTTCCGTGAAAGTNTNTGTGAGGCCTCCGTAANACATCTTCAC
TGACTACTACATGCACTGGGTGCGACAGACCCCTGGACAAGGGCTTGAGTGGATGGGACGAATCAACCCAAAAACTGGTG
ACACAGACTACGCACAGACGTTCCAGGGCAGAGTCACCATGACCAGAGACACATCGACGACCACAGCCTACATGGAGCTG
AGCAGCCTGAGATCTGAGGACACGGCCGTGTATTACTGTGCGACCCCAGTACGTAGTCCTGAATACTTCGAGTTCTGGGG
CCAGGGCGCCCTGGTCACCGTCTCCTCAGGGAGTGCATCCGCCCCAACCCTTTTCCCCCTCGTCTCCTGTGAGAATGCCT
TCTATAGTGNNACCTANNTA
>04162013-c21068w4-C6
NNNNNNNNNNNNNNNNNNNGNTTGGTCCAGCCTGGCNNGTCCCTGAGACT
CTNNNANNNNAGCCTCTGGATTCACCTTCAGTAACGCCTGGATGAACTGG
GTCCGCCAGGCTCCAGGGAAGGGGCTAGTGTGGGTTGCCCGTATTAAAAG
CAAAGCTAATGGTGAGACAGCAGATTACGCCGCATCTGTGAAAGGCAGAT
TCACCATCTCAAGAGACGATTCAAAGAACACACTGTACCTGCAAATGAAC
AGCCTGAAAACCGAGGACACGGCCGTGTATTACTGCACCACAGATGGGGG
TACGGTAACTACGAGTCTTTACTACTGGGGCCAGGGAGTCCTGGTCACCG
TCTCCTCAGGGAGTGCATCCGCCCCAACCCTTTTCCCCCTCGTCTCCTGT
GAGAATGCCTTCTANNNNNNNCCCCNNAANNNNNNANNNTCACACAGGGN
NGCCTGNNTATGGGCNNNCTGGNNNNAAGANNACTTCTATANTGANNCCN
NNANNNNNAANNNNNNNN
>04162013-c21068w4-C12
NNNNNNNNNNNNNNNNNNNNNNNTNNNGNNGANNNNTCNNTNCTATGNTG
TCACTTAGNATANTGTAGNANACTGTCAGCCCACTATGCCAATCTCACAA
CCAGTGCTGGAGAAGGTGGGATTCTGATGGAGCTTCCCAACAACCCTGTG
GTCCAAGCTAATTCCATCAAGGCCATTGGTTCCTCCTGGAGCATAGTTTC
CCATCAGGAATCCCCCATGTGCCCAGCAACAGCCACACCTTCGCCTCTTC
ACTGTGCACAGTCATTGTTTGGGAGGAGCTCCAGGATGTGTCTCTTTGTC
AAAAACTGGGTGATAGATGTCAGAGAGCTGTGCCGGGTGCCTGGTCAAGG
NCTNCCNCNTGAGNNNNNCTCTANANNNNCACCTAAATAAANGNGNCGTT
GCCCNCTCGATTNTCNNCTANNNANNNTANNNNNAANCANNTGANNAGGG
NNGNNNNNCTGGGNTGACTGGNCNAGAGACTACTTATATNTNNNCNNNGN
NNANAN
>04162013-c21068w4-D1
NNNNNNNNNNNNNNNNNNNNNGNNTGGTCGNNNNCTTCNNANANCCNTGT
CCCATCANNTANNAGNTGNCTACNGTANGGCTCTATCAGCAGTAGTTACT
ACTACTGGAGCTGGATCCGCCAGGCCCCAGGAAAGGGACTGGAGTGGATT
GGGTACATCTATTATACTGGTAGCACCAACTACAACCCGTCCCTCAAGAG
TCGAGTCACCATTTCAACAGACACGTCCAAGAACCAGTTCTCCCTGAAGC
TGAGCTCTGTGACCGCCGCGGACACGGCCGTGTATTACTGTGCGAGCCGC
TACGGTAGCAACAATTACTACTGGGGCCAGGGAGTCCTGGTCACCGTCTC
CTCAGGGAGTGCATCCGCCCCAACCCTTTTCCCCCTCGTCTCCTGTGAGA
ATGCCTTCTATAGNNNANCCCTAAANNNNNNNNNTAGCTCTACTGCCTGG
NNAGGACTACTTCTATAGTGTCACCTANNNNNAANANNNTTACNNCGGGA
NNGGANCCCTCCNTTNTNNNNTNNNAAANNGAANNAANNTNN
>04162013-c21068w4-D2
NNNNNNNNNNNNNNNNGGNTGTGCGTGNNNGCTTTNNNGNNNNTGTNCNA
TCACNTGCGCTGTCTANNNNNNNGCTCTATCAGCAATAGTTACTACTACT
GGAGCTGGATCCGCCAGGCCCCAGGAAAGGGACTGGAGTGGATTGGGTAC
ATCTATTATACTGGTAGCACCAACTACAACCCGTCCCTCAAGAGTCGAGT
CACCATTTCAACAGACACGTCCAAGAACCAGTTCTCCCTGAAGCTGAGCT
CTGTGACCGCCGCGGACACGGCCGTGTATTACTGTGCGAGCCGCTACGGT
AGCAACAATTACTACTGGGGCCAGGGAGTCCTGGTCACCGTCTCCTCAGG
GAGTGCATCCGCCCCAACCCTTTTCCCCCTCGTCTCCTGTGAGAATGCCT
TCTATANNNNNNCCCNTAAATAANNNNNGANNNGGNNAANNTAGATAANG
GNNNGTGGCCTCCGCANAGANGGCTNCAGANNANNGNNNNNNNNNNNNNG
ANNGAANNCNTNNNGNNGNNNCCNNNNANNNANNN
