# Supplementary material for: Longitudinal multiparameter single-cell analysis of macaques immunized with pneumococcal protein-conjugated or unconjugated polysaccharide vaccines reveals distinct antigen specific memory B cell repertoires
Source: PLoS One. 2017 Sep 14;12(9):e0183738. doi: 10.1371/journal.pone.0183738 (PMC5598952; doi:10.1371/journal.pone.0183738)
Supplement: S4 Table — (ZIP) [file pone.0183738.s007.zip › S4_table/nononjugated MBC 4W L chain fasta.txt]

>BJ30-T7_F04.ab1
NNNNNNNNCNNNNTTGTCTGGGGANCCGGGCACAGGGTCACCATCTCGTGCACTGGGAGCGGCTCCAATATTGGAGATCG
TGATGTATACTGGTATCAGCAGGTCCCAGGAACGGCCCCCAAACTCCTCATCTATGACAATAATAAGCGACCCTCAGGGG
TGTCTGACCGATTCTCTGGTTCCAAGTCTGGGACCTCGGCCTCCCTGACCATCACTGGGCTCCAGCCTGGGGATGAGGCT
GATTATTACTGCGGAACATGGGACAGCAGCCTGAGACTTTACATCTTCGGTGCTGGGACCCGGCTCACCGTCCCAGGTCA
GCCCAAGGCTTCCCCCACGGTCACTCTGTTCCCGCCCTCCTCTGAGGAGCTCCAAGCAAACAAGGCCACACTAGTGTGTC
TGATCAGTGACTTCTACCCGGGAGTCGTGAAAGTGGCCTGGAAGGCAGATGGCAGCGCTGTCAACGCGNGNNNNGANNCC
NNCCANAAA
>BJ31-T7_G04.ab1
NNNNNNNNNTNNNNNNTNNTGNNNGTNANNTNGNNNAGCCTGTCTCCATCTCCTGNAAGTCTAGTCAGAGCCTTGTATAC
AGTGATGGAAAAACCTATTTGGATTGGTACCTGCAGAAGCCAGGCCAGTCTCCACAGCTCCTGATGTATTTGGTTTCCAA
ACGGGCCTCTGGAGTCCCAGACAAGTTCAGTGGCAGTGGGTCAGGCACTGATTTCACACTGAAAATCAGCAGGGTGGAGG
CTGAGGATGTTGGGGTTTATTACTGCATGCAAGCTCTACGGTCTCCTCTCACTTTCGGCGGAGGGACCAAGGTGGAGATC
AAACGAGCTGTGGCTGCACCATCTGTCTTCATCTTCCCGCCATCTGAGGATCAGGTGAAATCTGGAACTGTCTCTGTTGT
GTGCCTGCTGAATAACTTCTATCCCAGAGAGGCCAGCGTAAAGTGGAAGGTGGATGGTGCCGTCCAAACGGGTAACTCCC
AGGAGAGTGTCACANNNNAGGGNNNANNNNAAACNNNCACNTNCANNNNACNCNGGCCNNTTTTGGAAGNANTTTNCNGG
ANNNNACNACNNNACGNTCGANNNANCTGATNCTCNNNGCNGNNANANACAGANNGNGNGCCCGCTGNNGATNTCANTNG
GTCTCGCANNNGANNGGAACGNANNGNTGCAGGCNNATGNNNNNCTCNTNNNNNNCNNGGNNNTTNNNNNNNNNNNNNNN
NNNNNNNGNCCNNNNANANNGNTCNNGNANNCNNNNNNNNNNNNNNNNNNNNNTNANGGNNNNANNNNNNNNNGCGNCNN
CNNNNNNGCTNNNNNNNNNNNTTTNN
>BJ32-T7_H04.ab1
NNNNNCNNTCTGTGTCGGGGTCTCCGGGGCAGACGGTCACCATCTCCTGTACCCGCAGCAGTGGCAGCATTGACAGTAAA
TATGTGCAGTGGTACCAGCAGCGCCCGGGCAGTGCCCCAACCACAGTGATTTACAAAGATAACCAAAGACCCTCTGGGGT
CCCTGATCGGTTCTCTGGCTCCATCGACAGCTCCTCCAACTCTGCCTCCCTCACCATCTCTGGGCTGAAGTCTGAGGACG
AGGCTGACTACTACTGTCAGTCTGCTGATGGCAGCTACAATTGGGTATTCGGAGGAGGGACCCGGCTGACCGTCCTAGGT
CAGCCCAAGGCTGCCCCCTCCGTCACTCTCTTCCCGCCCTCCTCTGAGGAGCTTCAAGCCAACAAGGCCACACTAGTGTG
TCTGATCAGTGACTTCTACCCGGGAGCCGTGGAAGTGGCCTGGAAGGCAGATGGCAGCGCTGTCAACGCGGGAGTGAAAN
NNCANCCAAA
>BJ33-T7_A05.ab1
NNNNNNCNNNNNNNCTCTGCNTNNNGGGAGCCTCGGTCAAGCTCACCTGCACTCTGAGCAGTGGGCACAGTAGCTACAAC
ATCGCATGGCATCAGCAGCACCAAGGGAAGGCCCCTCGGTACTTGATAAAGGTTAACAGTGATGGCAGCCACAGCAAGGG
GGACGGGATCCCTGATCGTTTCTCAGGCTCCAGCTCCGGGGCTGAGCGCTACCTCACCATCTCCAACCTCCAGTCTGAGG
ATGAGGCTGATTATTACTGTCAGACCTGGGCCACTGGAATGTTATTCGGAGGAGGGACCCGGCTGACCGTCCTAGGTCAG
CCCAAGGCTGCCCCCTCCGTCACTCTCTTCCCGCCCTCCTCTGAGGAGCTTCAAGCCAACAAGGCCACACTAGTGTGTCT
GATCAGTGACTTCTACCCGGGAGCCGTGGAAGTGGCCTGGAAGGCAGATGGCAGCGCTGTCAACGCGNGATGNNAAAACC
NCNAA
>BJ34-T7_B05.ab1
NNNNNNNANNNNCCNNNNTGTCTGCATCTGTAGGAGACAGAGTCACCATCACTTGCAGGGCAAGTGAGAACGTTAACAAC
TATTTACATTGGTATCAGCAGAAACCAGGGAAAGCCCCTAAGCTCCTGATCTATTATGCATCCACTTTGCAAAGTGGGGT
CCCATCAAGGTTCAGCGGCAGTGGATCTGGGACAGATTACACTCTCACCATCAGCAGCCTGCAGTCTGAAGATGTTGCAA
CTTATTACTGTCAGCATAGTTATGGTACCCCTCTCACTTTCGGCGGAGGGACCAAGGTGGAGATCAAACGGGCTGTGGCT
CCACCATCTGTCTTCATCTTCCCGCCATCTGAAGATCAGGTGACATCTGGAACTGTCTCTGTTGTGTGCCTGCTGAATAA
CTTCTATCCCAGAGAGGCCAGCGTAAAGTGGAAGGTGGATGGTGCCCTCAAAACGGGTAACTCCCAGGAGAGTGTCACAG
AGNNNAGGACAGNN
>BJ35-T7_C05.ab1
NNNNNNNNCTTCNNCNGTCTGCTTCTGTAGGAGANCAGTCACCATCACTTGCCGGGCAAGTCAGGGTATTAGCAGTTATT
TAAATTGGTATCAGCAGAAACCAGGGAAAGCCCCTAAGCTCCTGATCTATGCTGCAACCACTTTGCAAAGTGGGGTCCCA
TCAAGGTTCAGCGGCAGTGGATCTGGGACAGATTTCACTCTCACCATCAGCAGCCTGCAGCCTGAAGATTTTGCAACTTA
TTACTGTCAACAGTATAAAAGTTACCCTCCGTGGACGTTCGGCCAAGGGACCAAGGTGGAAATCAAACGGGCTGTGGCTC
CACCATCTGTCTTCATCTTCCCGCCATCTGAAGATCAGGTGACATCTGGAACTGTCTCTGTTGTGTGCCTGCTGAATAAC
TTCTATCCCAGAGAGGCCAGCGTAAAGTGGAAGGTGGATGGTGCCCTCAAAACGGGTAACTCCCAGGAGAGTGTCACAG
>BJ36-T7_D05.ab1
NNNNNNNNNCNTNNNTCCTGTCTGCTTCTGTAAGACACAGCTTCACCATCACTTGCCCGGTAAGTCAGGGTATTANAAGT
TATTTAAATTGGTATCAGCAGAAACCAGGGAAAGCCCCTAAGCTCCTGATCTATGCTGCAACCACTTTGCAAAGTGGGGT
CCCATCAAGGTTCAGCGGCAGTGGATCTGGGACAGATTTCACTCTCACCATCAGCAGCCTGCAGCCTGAAGATTTTGCAA
CTTATTACTGTCAACAGTATAAAAGTTACCCTCCGTGGACGTTCGGCCAAGGGACCAAGGTGGAAATCAAACGGGCTGTG
GCTCCACCATCTGTCTTCATCTTCCCGCCATCTGAAGATCAGGTGACATCTGGAACTGTCTCTGTTGTGTGCCTGCTGAA
TAACTTCTATCCCAGAGAGGCCAGCGTAAAGTGGAAGGTGGATGGTGCCCTCAAAACGGGTAACTCCCAGGAGAGTGTCA
NANNNN
>BJ37-T7_E05.ab1
NNNNNNCNGCNNGNAGTGGAGNCCANCNNNTGTGGAGACACAGTCACCATCACTTGCCGGGCAAGTCAGGGTATTAGCAG
TTATTTAAATTGGTATCAGCAGAAACCAGGGAAAGCCCCTAAGCTCCTGATCTATGCTGCAACCACTTTGCAAAGTGGGG
TCCCATCAAGGTTCAGCGGCAGTGGATCTGGGACAGATTTCACTCTCACCATCAGCAGCCTGCAGCCTGAAGATTTTGCA
ACTTATTACTGTCAACAGTATAAAAGTTACCCTCCGTGGACGTTCGGCCAAGGGACCAAGGTGGAAATCAAACGGGCTGT
GGCTCCACCATCTGTCTTCATCTTCCCGCCATCTGAAGATCAGGTGACATCTGGAACTGTCTCTGTTGTGTGCCTGCTGA
ATAACTTCTATCCCAGAGAGGCCAGCGTAAAGTGGAAGGTGGATGGTGCCCTCAAAACGGGTAACTCCCAGGAGAGTGTC
ACANNNNNNGGANANN
>BJ38-T7_F05.ab1
NNNNNNNNNNNNNCTNNNNGTCTGCATCTGTAGGAGACACAGTCACCATCACTTGTCGGGCGAGTCAGAGTATTAGCAAT
AATTTANCCTGGTATCAGCAGAAACCACGGAAAGCCCCGCAGCTCTTGATCTATTCTACATCCAGATTGGCAAGTGGGGT
CCCACCAAGGTTCAGTGGCAGTGGATCTGGGACAGATTTCACTCTCACCATCAGCAGCCTGCAGGCTGAAGATTTTGCAG
CTTATTTCTGTCAACAGCATAATAGTTTACCGTGGACGTTCGGCCAAGGGACCAAGGTGGCAATCAAACGAGCTGTGGCT
GCACCATCTGTCTTCATCTTCCCGCCATCTGAGGATCAGGTGAAATCTGGAACTGTCTCTGTTGTGTGCCTGCTGAATAA
CTTCTATCCCAGAGAGGCCAGCGTAAAGTGGAAGGTGGATGGTGCCGTCCAAACGGGTAACTCCCAGGAGAGTGTCACAN
NNNNN
>BJ39-T7_G05.ab1
NNNNNNNNCNNGNATTNGTCNATGNNNNNNNNNNNNCANNNNNCGNACCCTATTANNGGAGTCGTATNAANNANTTGGGT
ATTNTAATGCNGTGTCTTGGNACCCACCGCGTCCCGGCCCAACCCCCCTACTCTTTATNTATGAGGTCTTTAAACGGCCC
TCAGGGGTCTCTGATCGCTTCTCTGGCTCCAAGACTGNNTTTCTCNTCTCCCTGACCATCTCTGGGCTCAAGCTGAGGAC
NANGCTGANTATAACTGCGGNTCATATGCNNGTACCGGTACTGTCTAATACGGAGGAGGGACCCGGCTGAGAGTCCTCTG
TGACACCTNAGCTGTCCCCTCCGCCACTCTCTTCCCGCCCTCCTCTGAGGAGTTTCTGCCACCAAGGCCACACTNTTGTG
TCTGATCANTGNCTTCTACCCGAGAGNAGAGGANGAGNNCTGCNNNGCNNATGANANCTCTGTCNACANNNNAGAGGANA
NNANNAAAAANNNN
>BJ40-T7_H05.ab1
NNNNNNNNNNNNNNNNGTCTGGNNNNNNGGGCAGAGGGTCACCATCTCGTGCACTGGGAGCAGCTCCAACATTGGAGGTT
ATTATGTATCCTGGTACCAGCAGCTCCCAGGAACGACCCCCAAACTCCTCATCTATCAAGATAATAAGCGACCCTCAGGG
GTTTCTGACCGATTCTCTGGCTCCAAGTCTGGTACCTCAGCCTCCCTGACCATCACTGGGCTCCAGACTGAGGATGAGGC
TGATTATTACTGCCTGTCCTATGACAGCAGCCTGAGTGCTTGGGTATTCGGAGGAGGGACCCGGCTGACCGTCCTAGGTC
AGCCCAAGGCTGCCCCCTCCGTCACTCTCTTCCCGCCCTCCTCTGAGGAGCTTCAAGCCAACAAGGCCACACTAGTGTGT
CTGATCAGTGACTTCTACCCGGGAGCCGTGGAAGTGGCCTGGAAGGCAGATGGCAGCGCTGTCAACGCGGGNNNNAAAAA
CCANCNAAAA
>BJ41-T7_A06.ab1
NNNNNNNNNNNNNGTCTGGNNNCCCGGGCAGAGTGTCACCAACTCCGGCNNNNGAAGCAGCTCCAACATCGGAAGTAATA
GTGTATCCTGGTACCAGCAGCTCCCAGGAACAGCTCCCAAACTCCTCATCTATTATAATGATCAACGAGCCTCAGGTGTC
TCTGACCGATTCTCTGGCTCCAAGTCTGGCACGTCAGCCTCCCTGGCCATCAGTGGGCTCCAATCCGAGGATGAGGCTGA
TTATTACTGCGCAGCATGGGATAGCAGCCTGAGCGGTCCCTTATTCGGAGGAGGGACCCGGCTGACCGTCCTAGGTCAGC
CCAAGGCTGCCCCCTCCGTCACTCTCTTCCCGCCCTCCTCTGAGGAGCTTCAAGCCAACAAGGCCACACTAGTGTGTCTG
ATCAGTGACTTCTACCCGGGAGCCGTGGAAGTGGCCTGGAAGGCAGATGGCAGCGCTGTCAACGCGGGANNNAGAACCCN
NCCANAA
>BJ42-T7_B06.ab1
NNNNNNNNNTCTGTGTCGGGGTCTCCGGGGCAGANGGTCACCATCTCCTGTACCCGCAGCAGTGGCAGCATTGACAGTAA
ATATGTGCAGTGGTACCAGCAGCGCCCGGGCAGTGCCCCCACCACAGTGATTTACAAAGATAACCAAAGACCCTCTGGGG
TCCCTGATCGGTTCTCTGGCTCCATCGACAGCTCCTCCAACTCTGCCTCCCTCACCATCTCTGGGCTGAAGTCTGAGGAC
GAGGCTGACTACTACTGTCAGTCTGCTGATGGCAGCTACAATGTGTTATTCGGAGGAGGGACCCGGCTGACCGTCCTAGG
TCAGCCCAAGGCTGCCCCCTCCGTCACTCTCTTCCCGCCCTCCTCTGAGGAGCTTCAAGCCAACAAGGCCACACTAGTGT
GTCTGATCAGTGACTTCTACCCGGGAGCCGTGGAAGTGGCCTGGAAGGCAGATGGCAGCGCTGTCAACGCGGGNNNNNAA
ACCACCAAN
>BJ43-T7_C06.ab1
NNNNNNNNNNNNNNCTNNNTGTCTGCATCGGTAGGAGACAGAGTCACCATCACTTGCAGGGCAAGTCAGGGCATTAGCGA
TTATTTAAGCTGGTATCAGCAGAAACCAGGAAAAGCTCCTAAGCTCCTGATCTATGCTGCATCCAGTTTGCAAAGTGGGG
TCCCATCAAGGTTCAGCGGCAGTGGATCTGGGACAGATTTCACTCTCACCATCAGCAGCCTGCAGCCTGAAGATTTTGCA
GCTTATTACTGTCTACAGTATAACAGTAAACCGTACAGTTTTGGCCAGGGGACCAAAGTGGAGATCAAACGGGCTGTGGC
TCCACCATCTGTCTTCATCTTCCCGCCATCTGAAGATCAGGTGACATCTGGAACTGTCTCTGTTGTGTGCCTGCTGAATA
ACTTCTATCCCAGAGAGGCCAGCGTAAAGTGGAAGGTGGATGGTGCCCTCAAAACGGGTAACTCCCAGGAGAGTGTCANN
NNNNNNGGACAGCAN
>BJ44-T7_D06.ab1
NNNNNNNNNNNTNNNNNNNGTCTGCATNTGTAGGAGACAGAGTCACCATCACTTGTCGGGCAAGTCAGGGCATTAGCAGT
TATTTAGCCTGGTATCAGCAGAAACCAGGGAAAGCCCCTAAGCTCCTGATCTATGATGCATCCAATTTGCAAAGTGGGGT
CCCATCAAGGTTCAGCGGCAGTGGATCTGGGACAGATTTCACTCTCACCATCAGCAGCCTGCAGCCTGAAGATTTTGCAG
TTTATTACTGTCAACAGCGTAATAGTTACCCGCTCACTTTCGGCGGAGGGACCAAGGTGGAGATCAAACGAGCTGTGGCT
GCACCATCTGTCTTCATCTTCCCGCCATCTGAGGATCAGGTGAAATCTGGAACTGTCTCTGTTGTGTGCCTGCTGAATAA
CTTCTATCCCAGAGAGGCCAGCGTAAAGTGGAAGGTGGATGGTGCCGTCCAAACGGGTAACTCCCAGGAGAGTGTCANNG
NNNNGNNNNNNNANNNANNNNCNNNNGCCANNNANNCTGGCCCTTTTGGAAGGGANTTTTATNCAGCAGGNNNACAACAN
ANACGNTTGCGNNTTCANCTGATCCTCNNNGNGGGNNATNANNNNGANGNGCGGCCGCTGNGATTCANTNGGTCCTCGCA
NGNNNGNGGNNATTNNNTGNNNNGTTNTNNCNGCANNTCNTCNGCGNNNGCGCNNNNGNGNNNNGANNCTGTCNNNGCNG
CNNNNNNNNNGNNNGNCCNNNNNNNNNNNNCNNANNNNNNAGNNNTNNNNNNNNNNTNNNNNGANNNNNNNNNTNNCGNA
GNCGNNNNGNNNNNNNG
>BJ15-T7_C05.ab1
NNNNNNNNCNNNNNNTGTNNGNNGGTNGNNGAGTCCTGCCTATCTCCTGCACTGGAACCAAAAATGACATTGGTGGTTAT
AACGGTGTCTCCTGGTACCAGCAGCACTCAGGCACAGCCCCCAGACTCCTGATTTATGAGGTCAGTAAGCGGCCCTCAGG
GGTCTCTGATCGCTTCTCTGGCTCCAAGTCTGGCAACACGGCCTCCCTGACCATCTCTGGGCTCCAGGCTGAGGATGAGG
CTGATTATTACTGCGGCTCATATAGGAGTGGAAGCACTTTCGTATTCGGAGGAGGGACCCGGCTGACCGTCCTAGGTCAG
CCCAAGGCTGCCCCCTCCGTCACTCTCTTCCCGCCCTCCTCTGAGGAGCTTCAAGCCAACAAGGCCACACTAGTGTGTCT
GATCAGTGACTTCTACCCGGGAGCCGTGGAAGTGGCCTGGAAGGCAGATGGCAGCGCTGTCAACGCGGGAGTGNANACCA
CCAAAANGCANNTGCTGGNTCCAGTGCAGGAGATGGTGACGGACTGTCCAAGAGACTTGGACACTGANNNNGACTGAGTC
TNNNCGTCCCTATAGTGAGTCGTATTAANNN
>BJ16-T7_D05.ab1
NNNNNNNNNNNNNNNNGTGNNNNNGNNNACNCNTGGTCCCNCGGCCTCCNTNTCNTGAAAGTCAAAACNAGCCTCCTGCA
CAGTAATGGAAATACCTATTTGTTTTGGTACCTGCAGAAGCCAAGGCAGCCTCCACGGCTCCTAATCTATAGAGTTTCCA
ACCGGTTCTCTGGGGTGCCAGACAGGTTCAGTGGCAGTGGATCAGGCACAGATTTCACACTGAAAATCAGCCGGGTGGAG
GCTGAGGATGTCGGGGTTTATTATTGCATGCAAGCTTTACAAAATCCGCTCACTTTCGGCGGAGGGACCAAGGTGGAGAT
CAAACGAGCTGTGGCTGCACCATCTGTCTTCATCTTCCCGCCATCTGAGGATCAGGTGAAATCTGGAACTGTCTCTGTTG
TGTGCCTGCTGAATAACTTCTATCCCAGAGAGGCCAGCGTAAAGTGGAAGGTGGATGGTGCCCTCAAAACGGATAACTCC
CAGGAGAGTGTCANANNNNNNNNNCAGCA
>BJ17-T7_E05.ab1
NNNNNNNNNNNNNNGNNNNNGNCTCNGTGGGAGCCTACATCNTCTCACCTGCACTCTGAGCAGTGGGCACAGTAGCTACA
ACATCGCATGGCATCAGCAGCAGCAAGGGAAGGCCCCTCGGTACTTGATGAAGCTTAACAGTGATGGCAGCCACAGCAAG
GGGGACGGGATCCCTGATCGTTTCTCAGGCTCCAGCTCCGGGGCTGAGCGCTACCTCACCATCTCCAACCTCCAGTCTGA
GGATGAGGCTGATTATTACTGTCAGACCTGGACTACTGGAATTCGTGTTATTCGGAGGAGGGACCCGGCTGACCGTCCTA
GGTCAGCCCAAGGCTGCCCCCTCCGTCACTCTCTTCCCGCCCTCCTCTGAGGAGCTTCAAGCCAACAAGGCCACACTAGT
GTGTCTGATCAGTGACTTCTACCCGGGAGCCGTGGAAGTGGCCTGGAAGGCAGATGGCAGCGCTGTCAACGCGGGANTGG
NNNACCACCAAAA
>BJ18-T7_F05.ab1
NNNNNNNNNCCTGAGTGNNNNNNNNANNGANNCAACTGTCACCATCTCTTGCTAAANGAAGCAGCTCCACATTGGAAGTA
ATGATGTGTACTGGTACCAGCAGCTCCCAGGAACGGCCCCCAAACTCCTCATCTATTATAGTAATCAGCGACCCTCAGGG
GTCCCTGACCGATTCTCTGGCTCCAAGTCTGGCACGTCAGCCTCCCTGGCCATCAGTGGGCTCCGGTCCGAGGATGAGGC
TGATTATTACTGCTCAGCATGGGATAGCAGCCTGAGCGGTCTGGCTTATTCAGAAGAGGGACCCGGGAGACCGTCCTATG
TCACCCCAGNGCTGCCCCCTCCGTCACTCTCTTCCCGCCCTCCTCTGAAGAGCTTCAAGCCAACAGGGCCACACTAGTGT
GTGAGATCAGAGACTTCTACCCGNGAGCCGNGNAAGTGNNCTGNANNGNANATGGNAGCTCTGTCNACGCGNGAGNNNNN
NNCNNNAAAN

>BJ19-T7_G05.ab1
NNNNNNNNNNNNNNNGNCNGTGACCCTNNAGTGCAGGCTCCTGTCTCCNCGTTCTGCCTATCAGCGCCTCCATTGAAGGT
TANAATNTATCCTGGTACCAGCAACTCCCAGGAACGACCCCCGAAGTCCTCATCTATGAAGATAATAGGCGACCCTCAGG
GGTTTCTGACCGATTCTCTGGCTCCAAGTCTGGTACCTCAGCCTCCCTGACCATCACTGGACTCCAGACTGAGGATGAGG
CTGATTATTACTGCCTGTCCTACGACAGCAGCCTGACTGCTTGGGTTTTCGGAGGAGGGACCCGGGTGACCGTCCTAGGT
CAGCCCAAGGCTGCCCCCTCCGTCACTCTCTTCCCGCCCTCCTCTGAGGAGCTTCAAGCCAACAAGGCCACACTAGTGTG
TCTGATCAGTGACTTCTACCCGGGAGCCGTGGAAGTGGCCTGGAAGGCAGATGGCAGCGCTGTCAACGCGGGANNNGNAA
ANCCACCANAA

>BJ20-T7_H05.ab1
NNNNNNNNNCNNNTNTTGTCNANNTGNNTGCTGCTGCTGCCTCTCCCCCCTATGCTNNATAGAAACAAATTAATGGTGGT
TATAACACTGTNACCTGGTACCAGCAGCACTCAGGCACAGCCCCCACACTCCTGATTTATGAGGTCACTAAGCGGCCCTC
AGGGGTCTCTGATCGCTTCTCTGGCTCCAAGTCTGGCAACACGGCCTCCCTGACCATCTCTGGGCTCCAGGCTGAGGATG
AGGCTGATTATTACTGCTGCTCATATAGGAGTGGAAGCACTTGGGTATTCGGAGGAGGGACCCGGCTGACCGTCCTAGGT
CAGCCAAAGGCTGCCCCCTCCGTCACTCTCTTCCCGCCCTCCTCTGAGGAGCTTCAAGCCAACAAGGCCACACTAGTGTG
TCTGATCAGTGACTTCTACCCGGGAGCCGTGGAAGTGGCCTGGAAGGCAGATGGCAGCGCTGTCAACGCGGGAGTGGANA
CCACCAAAA
>BJ21-T7_A06.ab1
NNNNNNNNNNTNNNTNTCCTGCCNGTCACCCCTGGAGAGCCGGCCTCCATCTCCTGCGGGTCTAGTCAGAGCCTCCTCCA
TACTGATGGATATACCTATTTGGATTGGTACCTGCAGAAGCCAGGCCAGTCTCCGCAGCTCCTCATTTATGGGGGTTCCA
ACAGAGCCTCTGGAGTCCCAGACAGGTTCAGTGGCAGTGGGTCAGGCACTGATTTCACACTGAAAATCAACAGCGTGGAG
GCGGAGGATGTTGGGGTTTATTACTGCATGCAACATAAAGCGCATCCGTACAGTTTTGGCCAGGGGACCAAAGTGGAGAT
CAAACGAGCTGTGGCTGCACCATCTGTCTTCATCTTCCCGCCATCTGAGGATCAGGTGAAATCTGGAACTGTCTCTGTTG
TGTGCCTGCTGAATAACTTCTATCCCAGAGAGGCCAGCGTAAAGTGGAAGGTGGATGGTGCCGTCCAAACGGGTAACTCC
CAGGAGAGTGTCNNNNNTGGNGANNCNNTNNNCANNTNCCAGNNNNACGCTGGGGNTTTTGGGAGNGGANTTTTTTCGNA
NGGACACAACAAGACAGTTCCGANNCANCTGATCCTCNNNNGCGGGNGATANNNNNNNGNGGCGNCNCGCTGNNGATNTC
ACNNNGTCGCTGCCNNNNGTANGAGNNCTNTANNNNGCAGCNNNANANACCACATCNCGCNNCNNNNNNNNTNNNNNNNN
NGGNNTNNNNGNCTGNNCNNNGNCNNNNNCTGNTNNNNANNNNNNTNNNNTNNNNNNNNNNNNNNNNNNNTNNNNNNNNN
NNNNNGNNNNCNNNCGNNNNGNNNTCTNNGNTNNNNNNGN

>BJ22-T7_B06.ab1
NNNNNNNANNNNCTCTNNTGCCNGTCACCCCTGGAGAGCNTNNNCTCCATCTCATNGNNAGGTCTAGTCAGAGCCTCCTC
CATACTGATGGATATACCTATTTGGATTGGTACCTGCAGAAGCCAGGCCAGTCTCCGCAGCTCCTCATTTATGGGGGTTC
CAACAGAGCCTCTGGAGTCCCAGACAGGTTCAGTGGCAGTGGGTCAGGCACTGATTTCACACTGAAAATCAACAGCGTGG
AGGCGGAGGATGTTGGGGTTTATTACTGCATGCAACATAAAGCGCATCCGTACAGTTTTGGCCAGGGGACCAAAGTGGAG
ATCAAACGAGCTGTGGCTGCACCATCTGTCTTCATCTTCCCGCCATCTGAGGATCAGGTGAAATCTGGAACTGTCTCTGT
TGTGTGCCTGCTGAATAACTTCTATCCCAGAGAGGCCAGCGTAAAGTGGAAGGTGGATGGTGCCGTCCAAACGGGTAACT
CCCAGGAGAGTGTCACANNNNNNAAACAGCAAAAACNNCCACCTTCCCAGGTTACGCTTGGCNNTTTNGGAANGGNNNTT
ATTNCAGNANGNNACNACANNACNGTTCCGANNNCANTGATCCTCNNNNNNGGNNATNNNNGANNNNGNGGCCCGCTGNN
GATNCANNNNGTCNCNNGCCCNCNGTACGGAGNGCTGNNNNNNNGCAGCGNANNANCCNNCATCNNNCGCNCNCNNNCNN
TTANNNNNANGGGGGANNNNGCGGNNNCNNNGGCCNNNNNANCTNNNCTTGNNNNCCTAAAGCNANTNTTNNTNNNCNNN
NNNNNNNNNNTTCCNNNNNNNGGCCNNNNNNNNNNNNNCNNNCCGNNGGGGNNNNNTCCTTNNNNNTNNNNNNNNCNNNT
TNNNNNNNNNN
>BJ23-T7_C06.ab1
NNNGANNNNTNNNGNCNGNGCTGCNTCTGTGGGAGACACACGTCACCATCACTTGTCGGGCAANTCNGGGCATTAGTAGT
TATTTAGCTTGGTATCAACAGAAAGCAGGGAAAGCCCCTAACCTCCTGATCTATAAGGCATCCACTTTGCAAAGTGGGGT
CCCATCAAGGTTCAGCGGCAGTGGGTCTGGGACAGAATTCACTCTCACCATCAGCAGCCTGCAGCCTGAAGACTTTGCAA
CTTATTACTGTCAGCAGCATAATAGTTACCCTCGGACGTTCGGCCAAGGGACCAAGGTGGAAATCAAGCGAGCTGTGGCT
GCACCATCTGTCTTCATCTTCCCGCCATCTGAGGATCAGGTGAAATCTGGAACTGTCTCTGTTGTGTGCCTGCTGAATAA
CTTCTATCCCAGAGAGGCCAGCGTAAAGTGGAAGGTGGATGGTGCCCTCAAAACGGATAACTCCCAGGAGAGTGTCACAG
NNNNNNAACANNGNAN

>BJ24-T7_D06.ab1
NNNNNNNNNCTTCNNNNGTCTGCATCTGTAGGAGACAGAGTCACCATCACTTGCCATGCCAGTCAGGGTATTAGCAGCTG
GTTAGCCTGGTATCAGCAGAAACCAGGGAAAGCCCCTAAGCTTCTGATCTATAAGGCGTCCAGTTTGCAAAGTGGGGTCC
CATCAAGGTTCAGCGGCAGTGGATCTGGGACAGATTTCACTCTCACCATCAGCAGCCTGCAGTCTGAAGATTTTGCAACT
TATTACTGTCTACAGTATAACAGTGCGCCGTGGACGTTCGGCCAAGGGACCAAGGTGGAAATCAAACGAGCTGTGGCTGC
ACCATCTGTCTTCATCTTCCCGCCATCTGAGGATCAGGTGAAATCTGGAACTGTCTCTGTTGTGTGCCTGCTGAATAACT
TCTATCCCAGAGAGGCCAGCGTAAAGTGGAAGGTGGATGGTGCCCTCAAAACGGATAACTCCCAGGAGAGTGTCACANNN
AAAGGNNNNNNNNNAN
